# Supplementary material for: Integration of Metabolomics and Transcriptomics Reveals Major Metabolic Pathways and Potential Biomarkers Involved in Pulmonary Tuberculosis and Pulmonary Tuberculosis-Complicated Diabetes
Source: Microbiol Spectr. 2023 Jul 31;11(4):e00577-23. doi: 10.1128/spectrum.00577-23 (PMC10434036; doi:10.1128/spectrum.00577-23)
Supplement: Supplemental file 1 — Supplemental material. Download spectrum.00577-23-s0001.xlsx, XLSX file, 0.3 MB [file spectrum.00577-23-s0001.xlsx]

## Sheet: Sheet1
Table S1. Metabolites identified under the positive and negative ion mode
ID	MZ	RT	IsAnnotated	IsMS2ident	MS2Metabolite	MS2superclass	MS2class	MS2hmdb	MS2kegg	NumberMS1hmdb	MS1hmdbName	MS1hmdbID	NumberMS1kegg	MS1keggName	MS1keggID
pos-M70T52	70.0644	0.866483	1	1	1-Pyrroline	Organoheterocyclic compounds	Pyrrolines	HMDB0012497	C15668	0	-	-	2	Isobutyronitrile;1-Pyrroline	C02420;C15668
pos-M76T50	76.0749	0.837358	1	1	Trimethylamine N-oxide	Organic nitrogen compounds	Organonitrogen compounds	HMDB0000925	C01104	0	-	-	0	-	-
pos-M84T42	84.0801	0.697383	1	1	Pentanenitrile	Organonitrogen compounds	Nitriles	HMDB0040173	null	3	(+)-2,3-Dihydro-3-methyl-1H-pyrrole;Pentanenitrile;Cyclopentadiene	HMDB0033529;HMDB0040173;HMDB0061878	2	Piperideine;2-Methyl-1-pyrroline	C06181;C20808
pos-M84T60	84.0802	0.99845	1	1	(+)-2,3-Dihydro-3-methyl-1H-pyrrole	Organoheterocyclic compounds	Pyrrolines	HMDB0033529	null	3	(+)-2,3-Dihydro-3-methyl-1H-pyrrole;Pentanenitrile;Cyclopentadiene	HMDB0033529;HMDB0040173;HMDB0061878	2	Piperideine;2-Methyl-1-pyrroline	C06181;C20808
pos-M86T104	86.0958	1.73216	1	1	Piperidine	Organoheterocyclic compounds	Piperidines	HMDB0034301	C01746	1	Piperidine	HMDB0034301	3	Piperidine;(R)-2-Methylpyrrolidine;Isoprene	C01746;C20809;C16521
pos-M86T65_2	86.0957	1.08904	1	1	Piperidine	Organoheterocyclic compounds	Piperidines	HMDB0034301	C01746	1	Piperidine	HMDB0034301	3	Piperidine;(R)-2-Methylpyrrolidine;Isoprene	C01746;C20809;C16521
pos-M91T326	91.0535	5.44075	1	1	Diethyl sulfide	Organosulfur compounds	Thioethers	HMDB0031666	C02272	0	-	-	0	-	-
pos-M97T50	97.0276	0.837542	1	1	Protoanemonin	Organoheterocyclic compounds	Dihydrofurans	HMDB0060503	null	2	2-Furancarboxaldehyde;Protoanemonin	HMDB0032914;HMDB0060503	2	Protoanemonin;Furfural	C07090;C14279
pos-M100T131	100.075	2.1757	1	1	2-Piperidinone	Organoheterocyclic compounds	Piperidines	HMDB0011749	null	6	2-Piperidinone;1-Pyrrolidinecarboxaldehyde;2,5-Dihydro-2,4-dimethyloxazole;(2R)-2-Hydroxy-2-methylbutanenitrile;2-Methylfuran;2,4-Pentadienal	HMDB0011749;HMDB0034587;HMDB0040518;HMDB0060309;HMDB0013749;HMDB0031597	2	N-Methyl-2-pyrrolidinone;(2R)-2-Hydroxy-2-methylbutanenitrile	C11118;C18796
pos-M104T49	104.106	0.813258	1	1	Choline	Organic nitrogen compounds	Organonitrogen compounds	HMDB0000097	C00114	13	Neurine;Iso-Valeraldehyde;Prenol;3-Methyl-3-buten-1-ol;Pentanal;(S)-2-Methylbutanal;(卤)-2-Methylbutanal;(E)-2-Penten-1-ol;1-Penten-3-ol;Isoprenyl alcohol;2-Pentanone;2-Methyl-2-buten-1-ol;xi-3-Methyl-3-buten-2-ol	HMDB0031259;HMDB0006478;HMDB0030124;HMDB0030126;HMDB0031206;HMDB0031525;HMDB0031526;HMDB0031604;HMDB0031605;HMDB0033854;HMDB0034235;HMDB0034465;HMDB0039779	6	Prenol;Pentan-2-one;Cyclopentanol;2-Methylbutanal;3-Methylbutanal;Isoprenyl_alcohol	C01390;C01949;C02020;C02223;C07329;C21402
pos-M104T483	104.106	8.04407	1	1	Choline	Organic nitrogen compounds	Organonitrogen compounds	HMDB0000097	C00114	13	Neurine;Iso-Valeraldehyde;Prenol;3-Methyl-3-buten-1-ol;Pentanal;(S)-2-Methylbutanal;(卤)-2-Methylbutanal;(E)-2-Penten-1-ol;1-Penten-3-ol;Isoprenyl alcohol;2-Pentanone;2-Methyl-2-buten-1-ol;xi-3-Methyl-3-buten-2-ol	HMDB0031259;HMDB0006478;HMDB0030124;HMDB0030126;HMDB0031206;HMDB0031525;HMDB0031526;HMDB0031604;HMDB0031605;HMDB0033854;HMDB0034235;HMDB0034465;HMDB0039779	6	Prenol;Pentan-2-one;Cyclopentanol;2-Methylbutanal;3-Methylbutanal;Isoprenyl_alcohol	C01390;C01949;C02020;C02223;C07329;C21402
pos-M114T51	114.065	0.841883	1	1	Creatinine	Organic acids and derivatives	Carboxylic acids and derivatives	HMDB0000562	C00791	1	Creatinine	HMDB0000562	2	Creatinine;3-(N-Nitrosomethylamino)propionitrile	C00791;C19280
pos-M114T63	114.065	1.05608	1	1	Creatinine	Organic acids and derivatives	Carboxylic acids and derivatives	HMDB0000562	C00791	1	Creatinine	HMDB0000562	2	Creatinine;3-(N-Nitrosomethylamino)propionitrile	C00791;C19280
pos-M114T139	114.091	2.31608	1	1	.epsilon.-Caprolactam	Unknown	-	NA	C06593	11	2,5-Dihydro-2,4,5-trimethyloxazole;1-Piperidinecarboxaldehyde;2-Acetylpyrrolidine;Epsilon-caprolactam;2-Methyl-2-cyclopenten-1-one;3-Methyl-2-cyclopenten-1-one;2,4-Dimethylfuran;2,5-Dimethylfuran;(E,E)-2,4-Hexadienal;2-Ethylfuran;3-Ethylfuran	HMDB0031199;HMDB0031702;HMDB0037293;HMDB0062769;HMDB0031545;HMDB0031546;HMDB0032965;HMDB0033182;HMDB0034729;HMDB0040587;HMDB0040588	3	epsilon-Caprolactam;Cyclohex-2-enone;2,4-Hexadienal	C06593;C02395;C19249
pos-M116T52	116.07	0.8664	1	1	Proline	Organic acids and derivatives	Carboxylic acids and derivatives	HMDB0000162	C00148	8	L-Proline;D-Proline;Acetamidopropanal;4-Amino-2-methylenebutanoic acid;Pterolactam;2-Furanmethanol;5-Methyl-2(3H)-furanone;5-Hydroxy-4-pentenoic acid d-lactone	HMDB0000162;HMDB0003411;HMDB0012880;HMDB0030409;HMDB0034208;HMDB0013742;HMDB0029609;HMDB0040145	6	L-Proline;D-Proline;Proline;3-Acetamidopropanal;Furfuryl_alcohol;Tulipalin_A	C00148;C00763;C16435;C18170;C20441;C20578
pos-M118T133	118.064	2.21282	1	1	Indole	Organoheterocyclic compounds	Indoles and derivatives	HMDB0000738	C00463	2	Indole;Benzeneacetonitrile	HMDB0000738;HMDB0034171	2	Indole;Phenylacetonitrile	C00463;C16074
pos-M118T57	118.086	0.947133	1	1	Betaine	Organic acids and derivatives	Carboxylic acids and derivatives	HMDB0000043	C00719	27	Betaine;L-Valine;Vaporole;N-Methyl-a-aminoisobutyric acid;5-Aminopentanoic acid;Norvaline;Amyl Nitrite;3,3-dimethyloxirane-2-carbaldehyde;2-methylbut-3-enoic acid;2-methylbut-2-enoic acid;3-Methylbut-3-enoic acid;Senecioic acid;Tiglic acid;2-Ethylacrylic acid;3-Methylbutyrolactone;Glutaral;Angelic acid;Dihydro-2-methyl-3(2H)-furanone;2,3-Pentanedione;4-Pentenoic acid;2,4-Pentanedione;Isopropenyl …	HMDB0000043;HMDB0000883;HMDB0001382;HMDB0002141;HMDB0003355;HMDB0013716;HMDB0015550;HMDB0129418;HMDB0130837;HMDB0132474;HMDB0170858;HMDB0000509;HMDB0001470;HMDB0001862;HMDB0002167;HMDB0029599;HMDB0029608;HMDB0031178;HMDB0031598;HMDB0031602;HMDB0031648;HMDB0032351;HMDB0032385;HMDB0032459;HMDB0033840;HMDB0033978;HMDB0035143	16	L-Valine;5-Aminopentanoate;Betaine;D-Norvaline;L-Norvaline;2-Amino-2-methylbutanoate;D-Valine;Amyl_nitrite;4-Methylaminobutyrate;Valine;5-Valerolactone;Tiglic_acid;Glutaral;Methyl_methacrylate;Pentane-2,4-dione;Ethyl_acrylate	C00183;C00431;C00719;C01799;C01826;C03571;C06417;C07457;C15987;C16436;C02240;C08279;C12518;C14527;C15499;C19238
pos-M118T483	118.086	8.04752	1	1	Betaine	Organic acids and derivatives	Carboxylic acids and derivatives	HMDB0000043	C00719	27	Betaine;L-Valine;Vaporole;N-Methyl-a-aminoisobutyric acid;5-Aminopentanoic acid;Norvaline;Amyl Nitrite;3,3-dimethyloxirane-2-carbaldehyde;2-methylbut-3-enoic acid;2-methylbut-2-enoic acid;3-Methylbut-3-enoic acid;Senecioic acid;Tiglic acid;2-Ethylacrylic acid;3-Methylbutyrolactone;Glutaral;Angelic acid;Dihydro-2-methyl-3(2H)-furanone;2,3-Pentanedione;4-Pentenoic acid;2,4-Pentanedione;Isopropenyl …	HMDB0000043;HMDB0000883;HMDB0001382;HMDB0002141;HMDB0003355;HMDB0013716;HMDB0015550;HMDB0129418;HMDB0130837;HMDB0132474;HMDB0170858;HMDB0000509;HMDB0001470;HMDB0001862;HMDB0002167;HMDB0029599;HMDB0029608;HMDB0031178;HMDB0031598;HMDB0031602;HMDB0031648;HMDB0032351;HMDB0032385;HMDB0032459;HMDB0033840;HMDB0033978;HMDB0035143	16	L-Valine;5-Aminopentanoate;Betaine;D-Norvaline;L-Norvaline;2-Amino-2-methylbutanoate;D-Valine;Amyl_nitrite;4-Methylaminobutyrate;Valine;5-Valerolactone;Tiglic_acid;Glutaral;Methyl_methacrylate;Pentane-2,4-dione;Ethyl_acrylate	C00183;C00431;C00719;C01799;C01826;C03571;C06417;C07457;C15987;C16436;C02240;C08279;C12518;C14527;C15499;C19238
pos-M119T326	119.085	5.44045	1	1	Indane	Benzenoids	Indanes	HMDB0059837	null	2	Indane;alpha-Methylstyrene	HMDB0059837;HMDB0059899	2	alpha-Methylstyrene;Vinyl_toluene	C14395;C19549
pos-M120T129	120.08	2.15428	1	1	3-Amino-2-oxazolidinone	Unknown	-	NA	NA	0	-	-	0	-	-
pos-M121T348	121.064	5.79733	1	1	Phenylacetaldehyde	Benzenoids	Benzene and substituted derivatives	HMDB0006236	C00601	10	4-Hydroxystyrene;Phenylacetaldehyde;2,3-Dihydrobenzofuran;2-Methylbenzaldehyde;3-Methylbenzaldehyde;4-Methylbenzaldehyde;Acetophenone;Lentialexin;Styrene Oxide;3-ethenylphenol	HMDB0004072;HMDB0006236;HMDB0013815;HMDB0029636;HMDB0029637;HMDB0029638;HMDB0033910;HMDB0038997;HMDB0062765;HMDB0124943	8	Phenylacetaldehyde;Styrene_oxide;4-Hydroxystyrene;p-Tolualdehyde;Acetophenone;3-Methylbenzaldehyde;2-Methylbenzaldehyde;(S)-2-Phenyloxirane	C00601;C02083;C05627;C06758;C07113;C07209;C07214;C20782
pos-M121T186	121.1	3.09896	1	1	1,2,4-Trimethylbenzene	Benzenoids	Benzene and substituted derivatives	HMDB0013733	C14533	33	1,2,4-Trimethylbenzene;Isopropylbenzene;1,2,4-Tris(methylene)cyclohexane;Mesitylene;o-Ethyltoluene;m-Ethyl_toluene;Propylbenzene;Hemimellitene;Perillic acid;3-Hydroxy-p-mentha-1,8-dien-7-al;2-(4-methoxyphenyl)propan-2-ol;1-ethyl-3,5-dimethoxybenzene;3-(4-methoxyphenyl)propan-1-ol;Wine lactone;6-Pentyl-2H-pyran-2-one;2-tert-Butyl-1,4-benzenediol;2-Methoxy-4-propylphenol;Pentyl 2-furyl ketone;1,1-D…	HMDB0013733;HMDB0034029;HMDB0040458;HMDB0041924;HMDB0059819;HMDB0059848;HMDB0059877;HMDB0059901;HMDB0004586;HMDB0041584;HMDB0062603;HMDB0127496;HMDB0135742;HMDB0029691;HMDB0031085;HMDB0032062;HMDB0032135;HMDB0032462;HMDB0032615;HMDB0034922;HMDB0035063;HMDB0035235;HMDB0035328;HMDB0036042;HMDB0036084;HMDB0036878;HMDB0036879;HMDB0037011;HMDB0037012;HMDB0037044;HMDB0039382;HMDB0040176;HMDB0041000	23	Cumene;Mesitylene;1,2,3-Trimethylbenzene;3-Ethyltoluene;1,2,4-Trimethylbenzene;2-Ethyltoluene;(+)-Bornane-2,5-dione;Dolichodial;Nepetalactone_cis-trans-form;Nepetalactone_trans-cis-form;Carvone_oxide;Piquerol_A;Rotundifolone;Perillic_acid;Myrtenic_acid;4-Butoxyphenol;Camphorquinone;(6E)-8-Oxogeranial;4-(4-Hydroxyphenyl)-2-butanol;(+/-)-Asarinol_A;4-n-Butylresorcinol;Oxocamphor;Bornane-2,6-dione	C14396;C14508;C14518;C14522;C14533;C14572;C03037;C09777;C09791;C09792;C09841;C09887;C09896;C11924;C11940;C14351;C14515;C17622;C17690;C17824;C18343;C18352;C20320
pos-M123T93	123.043	1.54518	1	1	4-Hydroxybenzaldehyde	Organic oxygen compounds	Organooxygen compounds	HMDB0011718	C00633	18	Methyl Phenylglyoxalate;3-(3-hydroxyphenyl)prop-2-enoic acid;3-phenyloxirane-2-carboxylic acid;3-(4-hydroxyphenyl)prop-2-enoic acid;4-methoxy-1-benzofuran-6-ol;3-(2-hydroxyphenyl)prop-2-enoic acid;3-(2,3-dihydroxyphenyl)prop-2-enal;3-(2,5-dihydroxyphenyl)prop-2-enal;3-(2-hydroxyphenyl)oxirane-2-carbaldehyde;(2E)-3-(3,4-dihydroxyphenyl)prop-2-enal;3-(4-hydroxyphenyl)oxirane-2-carbaldehyde;Phenylpy…	HMDB0062605;HMDB0125104;HMDB0126545;HMDB0128076;HMDB0129375;HMDB0134028;HMDB0134029;HMDB0134030;HMDB0134031;HMDB0141767;HMDB0141768;HMDB0000205;HMDB0001713;HMDB0002035;HMDB0002641;HMDB0012225;HMDB0030677;HMDB0041592	9	Phenylpyruvate;4-Coumarate;trans-2-Hydroxycinnamate;2-Hydroxy-3-phenylpropenoate;cis-2-Hydroxycinnamate;cis-p-Coumarate;3-Oxo-3-phenylpropanoate;Caffeic_aldehyde;trans-3-Hydroxycinnamate	C00166;C00811;C01772;C02763;C05838;C06738;C07114;C10945;C12621
pos-M123T65	123.043	1.08098	1	1	4-Hydroxybenzaldehyde	Organic oxygen compounds	Organooxygen compounds	HMDB0011718	C00633	0	-	-	0	-	-
pos-M124T119	124.028	1.97925	1	1	Pyrazinamide	Organoheterocyclic compounds	Diazines	HMDB0014483	C01956	0	-	-	0	-	-
pos-M130T49	130.049	0.816283	1	1	L-5-Oxoproline	Organic acids and derivatives	Carboxylic acids and derivatives	HMDB0000267	C01879	12	(3R,5S)-1-pyrroline-3-hydroxy-5-carboxylic Acid;Pyroglutamic acid;Pyrrolidonecarboxylic acid;Pyrroline hydroxycarboxylic acid;N-Acryloylglycine;1-Pyrroline-4-hydroxy-2-carboxylate;5-Oxoprolinate;dimethadione;3-Furoic acid;2-Furoic acid;3-Hydroxy-2H-pyran-2-one;2,3-Dihydroxy-2,4-cyclopentadien-1-one	HMDB0062585;HMDB0000267;HMDB0000805;HMDB0001369;HMDB0001843;HMDB0002234;HMDB0060262;HMDB0061093;HMDB0000444;HMDB0000617;HMDB0032994;HMDB0039437	6	4-Oxoproline;Pidolic_acid;5-Oxo-D-proline;L-1-Pyrroline-3-hydroxy-5-carboxylate;1-Pyrroline-4-hydroxy-2-carboxylate;2-Furoate	C01877;C01879;C02237;C04281;C04282;C01546
pos-M130T91	130.049	1.51732	1	1	L-5-Oxoproline	Organic acids and derivatives	Carboxylic acids and derivatives	HMDB0000267	C01879	12	(3R,5S)-1-pyrroline-3-hydroxy-5-carboxylic Acid;Pyroglutamic acid;Pyrrolidonecarboxylic acid;Pyrroline hydroxycarboxylic acid;N-Acryloylglycine;1-Pyrroline-4-hydroxy-2-carboxylate;5-Oxoprolinate;dimethadione;3-Furoic acid;2-Furoic acid;3-Hydroxy-2H-pyran-2-one;2,3-Dihydroxy-2,4-cyclopentadien-1-one	HMDB0062585;HMDB0000267;HMDB0000805;HMDB0001369;HMDB0001843;HMDB0002234;HMDB0060262;HMDB0061093;HMDB0000444;HMDB0000617;HMDB0032994;HMDB0039437	6	4-Oxoproline;Pidolic_acid;5-Oxo-D-proline;L-1-Pyrroline-3-hydroxy-5-carboxylate;1-Pyrroline-4-hydroxy-2-carboxylate;2-Furoate	C01877;C01879;C02237;C04281;C04282;C01546
pos-M130T65_2	130.049	1.08075	1	1	L-5-Oxoproline	Organic acids and derivatives	Carboxylic acids and derivatives	HMDB0000267	C01879	12	(3R,5S)-1-pyrroline-3-hydroxy-5-carboxylic Acid;Pyroglutamic acid;Pyrrolidonecarboxylic acid;Pyrroline hydroxycarboxylic acid;N-Acryloylglycine;1-Pyrroline-4-hydroxy-2-carboxylate;5-Oxoprolinate;dimethadione;3-Furoic acid;2-Furoic acid;3-Hydroxy-2H-pyran-2-one;2,3-Dihydroxy-2,4-cyclopentadien-1-one	HMDB0062585;HMDB0000267;HMDB0000805;HMDB0001369;HMDB0001843;HMDB0002234;HMDB0060262;HMDB0061093;HMDB0000444;HMDB0000617;HMDB0032994;HMDB0039437	6	4-Oxoproline;Pidolic_acid;5-Oxo-D-proline;L-1-Pyrroline-3-hydroxy-5-carboxylate;1-Pyrroline-4-hydroxy-2-carboxylate;2-Furoate	C01877;C01879;C02237;C04281;C04282;C01546
pos-M130T133	130.064	2.21322	1	1	Indole-3-carbinol	Organoheterocyclic compounds	Indoles and derivatives	HMDB0005785		0	-	-	0	-	-
pos-M130T162	130.064	2.69957	1	1	Indole-3-carbinol	Organoheterocyclic compounds	Indoles and derivatives	HMDB0005785		3	3-Methylene-indolenine;Quinoline;Isoquinoline	HMDB0011664;HMDB0033731;HMDB0034244	2	Isoquinoline;Quinoline	C06323;C06413
pos-M130T59	130.086	0.990442	1	1	1,1-Dimethylbiguanide	Organic nitrogen compounds	Organonitrogen compounds	HMDB0001921	C07151	21	1-Piperidine carboxylic acid;Pipecolic acid;L-Pipecolic acid;N4-Acetylaminobutanal;D-Pipecolic acid;Vigabatrin;L-trans-4-Methyl-2-pyrrolidinecarboxylic acid;2-Pyrrolidineacetic acid;3-Acetamidobutanal;(2E)-Decenoyl-ACP;N-Methyl proline;trans-1,2-Dihydrobenzene-1,2-diol;(2E,4E)-2,4-Hexadienoic acid;1,2-Cyclohexanedione;3-Methyl-1,2-cyclopentanedione;(E)-4-Oxo-2-hexen-1-al;2,5-Dimethyl-3(2H)-furano…	HMDB0094697;HMDB0000070;HMDB0000716;HMDB0004226;HMDB0005960;HMDB0015212;HMDB0029435;HMDB0029444;HMDB0059649;HMDB0062225;HMDB0094696;HMDB0001164;HMDB0029581;HMDB0031344;HMDB0031543;HMDB0031759;HMDB0032233;HMDB0033569;HMDB0034247;HMDB0039778;HMDB0040260	11	L-Pipecolate;1-Aminocyclopentanecarboxylate;N4-Acetylaminobutanal;Vigabatrin;trans-3-Aminocyclopentane-1-carboxylic_acid;Cyclohexane-1,3-dione;cis-1,2-Dihydrobenzene-1,2-diol;trans-1,2-Dihydrobenzene-1,2-diol;Cyclohexane-1,2-dione;1,4-Cyclohexanedione;Parasorbic_acid	C00408;C03969;C05936;C07500;C13696;C01066;C04091;C04221;C06105;C08063;C08502
pos-M130T42	130.086	0.700483	1	1	1,1-Dimethylbiguanide	Organic nitrogen compounds	Organonitrogen compounds	HMDB0001921	C07151	11	1-Piperidine carboxylic acid;Pipecolic acid;L-Pipecolic acid;N4-Acetylaminobutanal;D-Pipecolic acid;Vigabatrin;L-trans-4-Methyl-2-pyrrolidinecarboxylic acid;2-Pyrrolidineacetic acid;3-Acetamidobutanal;(2E)-Decenoyl-ACP;N-Methyl proline	HMDB0094697;HMDB0000070;HMDB0000716;HMDB0004226;HMDB0005960;HMDB0015212;HMDB0029435;HMDB0029444;HMDB0059649;HMDB0062225;HMDB0094696	5	L-Pipecolate;1-Aminocyclopentanecarboxylate;N4-Acetylaminobutanal;Vigabatrin;trans-3-Aminocyclopentane-1-carboxylic_acid	C00408;C03969;C05936;C07500;C13696
pos-M132T51	132.076	0.850617	1	1	N-Methylhydantoin	Organic acids and derivatives	Organic carbonic acids and derivatives	HMDB0003646	C02565	5	Creatine;Beta-Guanidinopropionic acid;Dihydrouracil;N-Methylhydantoin;L-3-Cyanoalanine	HMDB0000064;HMDB0013222;HMDB0000076;HMDB0003646;HMDB0060245	7	Creatine;3-Guanidinopropanoate;5,6-Dihydrouracil;3-Cyano-L-alanine;N-Methylhydantoin;2,5-Dioxopiperazine;Muscimol	C00300;C03065;C00429;C02512;C02565;C02777;C08311
pos-M132T133	132.08	2.21542	1	1	2-Methylindole	Organoheterocyclic compounds	Indoles and derivatives	NA	NA	2	3-Methylindole;Benzenepropanenitrile	HMDB0000466;HMDB0034236	2	Tolylacetonitrile;Skatole	C02596;C08313
pos-M132T104_3	132.102	1.73262	1	1	Isoleucine	Organic acids and derivatives	Carboxylic acids and derivatives	HMDB0000172	C00407	31	L-Isoleucine;L-Alloisoleucine;L-Leucine;L-Norleucine;Aminocaproic acid;Beta-Leucine;D-Leucine;3-Aminocaproic acid;(卤)-erythro-Isoleucine;6-Deoxyfagomine;N-(2-Hydroxyethyl)-morpholine;N-methylvaline;3,3,5-triiodo-L-thyronine-beta-D-glucuronoside;Delta-Hexanolactone;Gamma-Caprolactone;trans-Hex-2-enoic acid;Allyl propionate;2-Methyl-4-pentenoic acid;2,3-Hexanedione;3,4-Hexanedione;3-Hexenoic acid;4…	HMDB0000172;HMDB0000557;HMDB0000687;HMDB0001645;HMDB0001901;HMDB0003640;HMDB0013773;HMDB0029168;HMDB0033923;HMDB0036382;HMDB0060650;HMDB0061716;HMDB0062203;HMDB0000453;HMDB0003843;HMDB0010719;HMDB0029487;HMDB0031158;HMDB0031491;HMDB0031492;HMDB0031501;HMDB0031559;HMDB0031560;HMDB0031561;HMDB0031562;HMDB0032490;HMDB0033568;HMDB0039581;HMDB0040328;HMDB0060476;HMDB0061929	16	L-Leucine;L-Isoleucine;D-Leucine;L-Norleucine;6-Aminohexanoate;(3R)-beta-Leucine;D-Isoleucine;beta-Alaninebetaine;Isoleucine;Leucine;N,N-Diethylglycine;D-allo-Isoleucine;L-allo-Isoleucine;2-Hydroxycyclohexan-1-one;epsilon-Caprolactone;3-Hydroxycyclohexanone	C00123;C00407;C01570;C01933;C02378;C02486;C06418;C08263;C16434;C16439;C16647;C21092;C21096;C01147;C01880;C03228
pos-M132T65_2	132.101	1.09127	1	1	Leucine	Organic acids and derivatives	Carboxylic acids and derivatives	HMDB0000687	C00123	31	L-Isoleucine;L-Alloisoleucine;L-Leucine;L-Norleucine;Aminocaproic acid;Beta-Leucine;D-Leucine;3-Aminocaproic acid;(卤)-erythro-Isoleucine;6-Deoxyfagomine;N-(2-Hydroxyethyl)-morpholine;N-methylvaline;3,3,5-triiodo-L-thyronine-beta-D-glucuronoside;Delta-Hexanolactone;Gamma-Caprolactone;trans-Hex-2-enoic acid;Allyl propionate;2-Methyl-4-pentenoic acid;2,3-Hexanedione;3,4-Hexanedione;3-Hexenoic acid;4…	HMDB0000172;HMDB0000557;HMDB0000687;HMDB0001645;HMDB0001901;HMDB0003640;HMDB0013773;HMDB0029168;HMDB0033923;HMDB0036382;HMDB0060650;HMDB0061716;HMDB0062203;HMDB0000453;HMDB0003843;HMDB0010719;HMDB0029487;HMDB0031158;HMDB0031491;HMDB0031492;HMDB0031501;HMDB0031559;HMDB0031560;HMDB0031561;HMDB0031562;HMDB0032490;HMDB0033568;HMDB0039581;HMDB0040328;HMDB0060476;HMDB0061929	16	L-Leucine;L-Isoleucine;D-Leucine;L-Norleucine;6-Aminohexanoate;(3R)-beta-Leucine;D-Isoleucine;beta-Alaninebetaine;Isoleucine;Leucine;N,N-Diethylglycine;D-allo-Isoleucine;L-allo-Isoleucine;2-Hydroxycyclohexan-1-one;epsilon-Caprolactone;3-Hydroxycyclohexanone	C00123;C00407;C01570;C01933;C02378;C02486;C06418;C08263;C16434;C16439;C16647;C21092;C21096;C01147;C01880;C03228
pos-M133T156	133.013	2.60538	1	1	Oxalacetic acid	Organic acids and derivatives	Keto acids and derivatives	HMDB0000223	C00036	1	Oxalacetic acid	HMDB0000223	3	Oxaloacetate;trans-2,3-Epoxysuccinate;2-Hydroxyethylenedicarboxylate	C00036;C03548;C03981
pos-M133T51	133.079	0.853767	1	1	DL-Ornithine	Unknown	-	HMDB0032455	C01602	3	1-Isothiocyanatobutane;Isobutyl isothiocyanate;xi-2,5-Dihydro-2,4-dimethylthiazole	HMDB0031328;HMDB0032345;HMDB0040331	1	N,N'-Diethylthiourea	C19400
pos-M133T161	133.085	2.67903	1	1	trans-Cinnamaldehyde	Phenylpropanoids and polyketides	Cinnamaldehydes	HMDB0003441	C00903	18	2-Hydroxy-3-methylpentanoic acid;(5R)-5-Hydroxyhexanoic acid;5-Hydroxyhexanoic acid;D-Leucic acid;Leucinic acid;Hydroxyisocaproic acid;2-Hydroxycaproic acid;2-Ethyl-2-Hydroxybutyric acid;(R)-3-Hydroxyhexanoic acid;6-Hydroxyhexanoic acid;2-Methyl-3-hydroxyvaleric acid;(+/-)-1-Acetoxy-1-ethoxyethane;Paraldehyde;4,4-Dimethoxy-2-butanone;Ethyl (卤)-3-hydroxybutyrate;Butoxyacetic acid;Threo-3-Hydroxy-2…	HMDB0000317;HMDB0000409;HMDB0000525;HMDB0000624;HMDB0000665;HMDB0000746;HMDB0001624;HMDB0001975;HMDB0010718;HMDB0012843;HMDB0029166;HMDB0032158;HMDB0032456;HMDB0033851;HMDB0040409;HMDB0041844;HMDB0059770;HMDB0061652	5	1,1-Diethyl-2-hydroxy-2-nitrosohydrazine;(R)-2-Hydroxyisocaproate;Ethyl_(R)-3-hydroxybutanoate;6-Hydroxyhexanoic_acid;Paraldehyde	C13773;C03264;C03499;C06103;C07834
pos-M133T42	133.097	0.702617	1	1	DL-Ornithine	Unknown	-	HMDB0032455	C01602	7	Ornithine;D-Ornithine;L-Proline;D-Proline;Acetamidopropanal;4-Amino-2-methylenebutanoic acid;Pterolactam	HMDB0000214;HMDB0003374;HMDB0000162;HMDB0003411;HMDB0012880;HMDB0030409;HMDB0034208	8	L-Ornithine;D-Ornithine;Ornithine;(2R,4S)-2,4-Diaminopentanoate;L-Proline;D-Proline;Proline;3-Acetamidopropanal	C00077;C00515;C01602;C03943;C00148;C00763;C16435;C18170
pos-M134T141	134.059	2.35717	1	1	2-Indolinone	Unknown	-	NA	NA	7	Indoxyl;4-Hydroxybenzeneacetonitrile;2-Methyl-4,5-benzoxazole;(卤)-2-Hydroxy-2-phenylacetonitrile;5-Hydroxyindole;Mandelonitrile;1,3-Dihydro-(2H)-indol-2-one	HMDB0004094;HMDB0029757;HMDB0032390;HMDB0034666;HMDB0059805;HMDB0060486;HMDB0061918	6	Mandelonitrile;Hydroxyindole;(S)-Mandelonitrile;4-Hydroxyphenylacetonitrile;Indoxyl;Indolin-2-one	C00561;C02040;C02615;C03766;C05658;C12312
pos-M135T326	135.08	5.44008	1	1	4'-Methylacetophenone	Benzenoids	Benzene and substituted derivatives	HMDB0032608	null	15	(4-Methylphenyl)acetaldehyde;Cinnamyl alcohol;trans-Cinnamyl alcohol;(Z)-4-(1-Propenyl)phenol;2-Phenylpropanal;4-Ethylbenzaldehyde;2,4-Dimethylbenzaldehyde;4'-Methylacetophenone;1-Phenyl-1-propanone;3-Phenylpropanal;Chavicol;7-Nonene-3,5-diyn-1-ol;o-Vinylanisole;Indan-1-ol;m-Methylacetophenone	HMDB0029639;HMDB0029697;HMDB0029698;HMDB0030839;HMDB0031626;HMDB0032024;HMDB0032142;HMDB0032608;HMDB0032623;HMDB0033716;HMDB0034107;HMDB0034563;HMDB0036441;HMDB0059601;HMDB0059895	5	Indan-1-ol;Cinnamyl_alcohol;Phenylacetone;Chavicol;Isochavicol	C01710;C02394;C15512;C16930;C20464
pos-M136T462	136.021	7.69845	1	1	Benzothiazole	Organoheterocyclic compounds	Benzothiazoles	HMDB0032930		1	Benzothiazole	HMDB0032930	0	-	-
pos-M136T51	136.047	0.841883	1	1	2-Benzoxazolol	Organoheterocyclic compounds	Benzoxazoles	HMDB0032931	null	1	Creatinine	HMDB0000562	2	Creatinine;3-(N-Nitrosomethylamino)propionitrile	C00791;C19280
pos-M136T65	136.075	1.08083	1	1	2-Phenylacetamide	Benzenoids	Benzene and substituted derivatives	HMDB0010715	C02505	15	N-Acetylarylamine;2-Phenylacetamide;2-Aminoacetophenone;2'-Aminoacetophenone;2-Acetyl-4-methylpyridine;2-Acetyl-6-methylpyridine;2,3-Dihydro-1H-pyrrolizine-5-carboxaldehyde;5-(2-Furanyl)-3,4-dihydro-2H-pyrrole;2-Acetyl-5-methylpyridine;4-Acetyl-2-methylpyridine;4-Acetyl-3-methylpyridine;2,4,6-Octatriyn-1-ol;Benzofuran;3,5,7-Octatriyn-1-ol;xi-2,3-Octadiene-5,7-diyn-1-ol	HMDB0001250;HMDB0010715;HMDB0032628;HMDB0032630;HMDB0037071;HMDB0037072;HMDB0040008;HMDB0040013;HMDB0040222;HMDB0040223;HMDB0040224;HMDB0030968;HMDB0032929;HMDB0038998;HMDB0040549	6	2-Phenylacetamide;Acetanilide;N-Benzylformamide;(Z)-Phenylacetaldehyde_oxime;(E)-Phenylacetaldoxime;Benzofuran	C02505;C07565;C15561;C16075;C19714;C14512
pos-M136T93	136.075	1.54525	1	1	2-Phenylacetamide	Benzenoids	Benzene and substituted derivatives	HMDB0010715	C02505	15	N-Acetylarylamine;2-Phenylacetamide;2-Aminoacetophenone;2'-Aminoacetophenone;2-Acetyl-4-methylpyridine;2-Acetyl-6-methylpyridine;2,3-Dihydro-1H-pyrrolizine-5-carboxaldehyde;5-(2-Furanyl)-3,4-dihydro-2H-pyrrole;2-Acetyl-5-methylpyridine;4-Acetyl-2-methylpyridine;4-Acetyl-3-methylpyridine;2,4,6-Octatriyn-1-ol;Benzofuran;3,5,7-Octatriyn-1-ol;xi-2,3-Octadiene-5,7-diyn-1-ol	HMDB0001250;HMDB0010715;HMDB0032628;HMDB0032630;HMDB0037071;HMDB0037072;HMDB0040008;HMDB0040013;HMDB0040222;HMDB0040223;HMDB0040224;HMDB0030968;HMDB0032929;HMDB0038998;HMDB0040549	6	2-Phenylacetamide;Acetanilide;N-Benzylformamide;(Z)-Phenylacetaldehyde_oxime;(E)-Phenylacetaldoxime;Benzofuran	C02505;C07565;C15561;C16075;C19714;C14512
pos-M137T62	137.045	1.02868	1	1	Hypoxanthine	Organoheterocyclic compounds	Imidazopyrimidines	HMDB0000157	C00262	8	Erythronic acid;Threonic acid;L-threonic Acid;1-Pentanesulfenothioic acid;Ethyl propyl disulfide;Ethyl isopropyl disulfide;Hypoxanthine;Allopurinol	HMDB0000613;HMDB0000943;HMDB0062620;HMDB0031160;HMDB0033053;HMDB0033054;HMDB0000157;HMDB0014581	2	Threonate;Hypoxanthine	C01620;C00262
pos-M137T90	137.045	1.50015	1	1	Hypoxanthine	Organoheterocyclic compounds	Imidazopyrimidines	HMDB0000157	C00262	8	Erythronic acid;Threonic acid;L-threonic Acid;1-Pentanesulfenothioic acid;Ethyl propyl disulfide;Ethyl isopropyl disulfide;Hypoxanthine;Allopurinol	HMDB0000613;HMDB0000943;HMDB0062620;HMDB0031160;HMDB0033053;HMDB0033054;HMDB0000157;HMDB0014581	2	Threonate;Hypoxanthine	C01620;C00262
pos-M138T52	138.052	0.868833	1	1	Trigonelline	Alkaloids and derivatives	null	HMDB0000875	C01004	5	L-Proline;D-Proline;Acetamidopropanal;4-Amino-2-methylenebutanoic acid;Pterolactam	HMDB0000162;HMDB0003411;HMDB0012880;HMDB0030409;HMDB0034208	4	L-Proline;D-Proline;Proline;3-Acetamidopropanal	C00148;C00763;C16435;C18170
pos-M144T133	144.08	2.2155	1	1	1-Naphthalenamine	Benzenoids	Naphthalenes	NA	C14790	3	6-Methylquinoline;2-Aminonaphthalene;Quinaldine	HMDB0033115;HMDB0041802;HMDB0042004	2	2-Naphthylamine;1-Naphthylamine	C02227;C14790
pos-M144T53	144.101	0.884833	1	1	Stachydrine	Organic acids and derivatives	Carboxylic acids and derivatives	HMDB0004827	C10172	15	Proline betaine;L-2-Amino-3-methylenehexanoic acid;3beta,6beta-Dihydroxynortropane;4-Hydroxy-4-methyl-5-hexenoic acid gamma lactone;Methyl sorbate;3-Ethyl-1,2-cyclopentanedione;Enol-3-Ethyl-1,2-cyclopentanedione;Allyl crotonate;xi-4-Hydroxy-4-methyl-2-cyclohexen-1-one;3-Methyl-1,2-cyclohexanedione;3-(3-Ethyloxiranyl)-2-propenal;3,4-Dimethyl-1,2-cyclopentanedione;3,5-Dimethyl-1,2-cyclopentanedione…	HMDB0004827;HMDB0030410;HMDB0038949;HMDB0032333;HMDB0029582;HMDB0031222;HMDB0031223;HMDB0032067;HMDB0033629;HMDB0034080;HMDB0034835;HMDB0037026;HMDB0037027;HMDB0040445;HMDB0041474	4	(E)-4-(Trimethylammonio)but-2-enoate;Stachydrine;Toluene-cis-dihydrodiol;1-Cyclohexenecarboxylic_acid	C04114;C10172;C04592;C12101
pos-M145T51	145.049	0.842233	1	1	3-Hydroxyadipic acid 3,6-lactone	Organoheterocyclic compounds	Lactones	HMDB0029171	null	8	3-Hexenedioic acid;3-Methylglutaconic acid;(E)-2-Methylglutaconic acid;trans-2-Hexenedioic acid;3-Hydroxyadipic acid 3,6-lactone;Dimethyl fumarate;Maleic acid homopolymer;Ethyl hydrogen fumarate	HMDB0000393;HMDB0000522;HMDB0002266;HMDB0013311;HMDB0029171;HMDB0031257;HMDB0036232;HMDB0040207	7	2,3-Dimethylmaleate;Triacetate;Methylitaconate;2-Methyleneglutarate;2-Hydroxy-2-(hydroxymethyl)-2H-pyran-3(6H)-one;1,5-Anhydro-4-deoxy-D-glycero-hex-3-en-2-ulose;1,5-Anhydro-4-deoxy-D-glycero-hex-1-en-3-ulose	C00922;C01757;C02295;C02930;C19821;C19822;C19826
pos-M146T133_1	146.059	2.21553	1	1	3-Formylindole	Organoheterocyclic compounds	Indoles and derivatives	HMDB0029737	C08493	1	1H-Indole-3-carboxaldehyde	HMDB0029737	7	3-Methyleneoxindole;Isocarbostyril;Quinolin-2-ol;4-Hydroxyquinoline;2(1H)-Quinolinone;Indole-3-carboxaldehyde;8-Hydroxyquinoline	C02796;C06324;C06338;C06343;C06415;C08493;C19434
pos-M146T52	146.117	0.862267	1	1	3-Dehydroxycarnitine	Organic compounds	Lipids and lipid-like molecules	HMDB0006831	C05543	24	2-Aminoheptanoate;3-Dehydroxycarnitine;1,3-Diacetylpropane;Isopentenyl acetate;1-Methoxy-3-methylene-2-pentanone;4-Methyl-5-hexanolide;Cyclohexanecarboxylic acid;Cyclohexyl formate;2,3-Heptanedione;3,4-Heptanedione;2-Heptenoic acid;Methyl 2E-hexenoate;Methyl (Z)-3-hexenoate;5-Methyl-2,3-hexanedione;Ethyl 4-pentenoate;Dihydro-5-propyl-2(3H)-furanone;3-Methyl-3-butenyl acetate;4-Pentenyl acetate;4-…	HMDB0094649;HMDB0006831;HMDB0029165;HMDB0029314;HMDB0030330;HMDB0031174;HMDB0031342;HMDB0031351;HMDB0031476;HMDB0031477;HMDB0031484;HMDB0031500;HMDB0031504;HMDB0031593;HMDB0031603;HMDB0031681;HMDB0032391;HMDB0032460;HMDB0033793;HMDB0038271;HMDB0038962;HMDB0039819;HMDB0040214;HMDB0040591	7	Ethyl_tiglate;Cyclohexane-1-carboxylate;Butyl_acrylate;1-Oxa-2-oxo-3-methylcycloheptane;3-Isopropyl-3-butenoic_acid;alpha-EMGBL;beta-EMGBL	C08487;C09822;C10921;C10976;C11950;C13714;C13717
pos-M146T38	146.164	0.6304	1	1	Spermidine	Organic nitrogen compounds	Organonitrogen compounds	HMDB0001257	C00315	1	Spermidine	HMDB0001257	1	Spermidine	C00315
pos-M147T49	147.076	0.816283	1	1	Glutamine	Organic acids and derivatives	Carboxylic acids and derivatives	HMDB0000641	C00064	12	L-Glutamine;Ureidoisobutyric acid;D-Glutamine;Alanylglycine;(3R,5S)-1-pyrroline-3-hydroxy-5-carboxylic Acid;Pyroglutamic acid;Pyrrolidonecarboxylic acid;Pyrroline hydroxycarboxylic acid;N-Acryloylglycine;1-Pyrroline-4-hydroxy-2-carboxylate;5-Oxoprolinate;dimethadione	HMDB0000641;HMDB0002031;HMDB0003423;HMDB0006899;HMDB0062585;HMDB0000267;HMDB0000805;HMDB0001369;HMDB0001843;HMDB0002234;HMDB0060262;HMDB0061093	11	L-Glutamine;Glutamine;D-Glutamine;3-Ureidoisobutyrate;Isoglutamine;(R)-3-Ureidoisobutyrate;4-Oxoproline;Pidolic_acid;5-Oxo-D-proline;L-1-Pyrroline-3-hydroxy-5-carboxylate;1-Pyrroline-4-hydroxy-2-carboxylate	C00064;C00303;C00819;C05100;C16673;C21029;C01877;C01879;C02237;C04281;C04282
pos-M147T42	147.112	0.70445	1	1	Lysine	Organic acids and derivatives	Carboxylic acids and derivatives	HMDB0000182	C00047	16	2,6-diaminohexanoic acid;L-Lysine;D-Lysine;(3S)-3,6-Diaminohexanoate;(3S,5S)-3,5-Diaminohexanoate;1-Piperidine carboxylic acid;Pipecolic acid;L-Pipecolic acid;N4-Acetylaminobutanal;D-Pipecolic acid;Vigabatrin;L-trans-4-Methyl-2-pyrrolidinecarboxylic acid;2-Pyrrolidineacetic acid;3-Acetamidobutanal;(2E)-Decenoyl-ACP;N-Methyl proline	HMDB0142894;HMDB0000182;HMDB0003405;HMDB0012114;HMDB0012115;HMDB0094697;HMDB0000070;HMDB0000716;HMDB0004226;HMDB0005960;HMDB0015212;HMDB0029435;HMDB0029444;HMDB0059649;HMDB0062225;HMDB0094696	12	L-Lysine;D-Lysine;(3S)-3,6-Diaminohexanoate;(3S,5S)-3,5-Diaminohexanoate;2,5-Diaminohexanoate;Lysine;(2R,3R)-3-Methylornithine;L-Pipecolate;1-Aminocyclopentanecarboxylate;N4-Acetylaminobutanal;Vigabatrin;trans-3-Aminocyclopentane-1-carboxylic_acid	C00047;C00739;C01142;C01186;C05161;C16440;C20277;C00408;C03969;C05936;C07500;C13696
pos-M148T150	148.039	2.49425	1	1	Thiomorpholine 3-carboxylate	Organic acids and derivatives	Carboxylic acids and derivatives	HMDB0059611	C03901	3	Indole-5,6-quinone;Agrocybin;1H-Indole-2,3-dione	HMDB0006779;HMDB0030481;HMDB0061933	2	Indole-5,6-quinone;Isatin	C05579;C11129
pos-M148T50_2	148.06	0.831017	1	1	Glutamic acid	Organic acids and derivatives	Carboxylic acids and derivatives	HMDB0000148	C00025	18	N-lactoyl-Glycine;L-Glutamic acid;N-Methyl-D-aspartic acid;N-Acetylserine;O-Acetylserine;D-Glutamic acid;L-4-Hydroxyglutamate semialdehyde;3-(Carboxymethylamino)propanoic acid;DL-Glutamate;Glutaconic acid;Citraconic acid;Mesaconic acid;Itaconic acid;Gamma-delta-Dioxovaleric acid;Methyl hydrogen fumarate;2-Hydroxyglutaric acid lactone;2,5-Dioxopentanoate;2-Pentendioate	HMDB0062183;HMDB0000148;HMDB0002393;HMDB0002931;HMDB0003011;HMDB0003339;HMDB0006556;HMDB0033550;HMDB0060475;HMDB0000620;HMDB0000634;HMDB0000749;HMDB0002092;HMDB0013233;HMDB0033809;HMDB0059743;HMDB0060365;HMDB0061185	17	L-Glutamate;D-Glutamate;Glutamate;O-Acetyl-L-serine;L-threo-3-Methylaspartate;N-(Carboxymethyl)-D-alanine;3-Aminopentanedioate;L-4-Hydroxyglutamate_semialdehyde;2-Oxo-4-hydroxy-5-aminovalerate;N-Methyl-D-aspartic_acid;2,5-Dioxopentanoate;Itaconate;Mesaconate;Acetylpyruvate;(E)-Glutaconate;2-Methylmaleate;4,5-Dioxopentanoate	C00025;C00217;C00302;C00979;C03618;C03790;C05574;C05938;C05941;C12269;C00433;C00490;C01732;C02132;C02214;C02226;C02800
pos-M148T49	148.079	0.817025	1	1	Glutamic acid	Organic acids and derivatives	Carboxylic acids and derivatives	HMDB0000148	C00025	3	2-[(Methylthio)methyl]-2-butenal;S-2-Propenyl propanethioate;2-Ethyldihydro-3(2H)-thiophenone	HMDB0031370;HMDB0037493;HMDB0040238	1	5-Methylthiopentanaldoxime	C17245
pos-M148T92	148.096	1.52628	1	1	4-Hydroxy-L-isoleucine	Organic acids and derivatives	Carboxylic acids and derivatives	NA	NA	20	Fagomine;2-amino-6-hydroxyhexanoic acid;(2R,3R,4R)-2-Amino-4-hydroxy-3-methylpentanoic acid;N-(2-Hydroxyethyl)-morpholine N-oxide;Methyl levulinate;2-Methyl-3-ketovaleric acid;3-Methyl-2-oxovaleric acid;Ketoleucine;2-Ketohexanoic acid;Mevalonolactone;3-Oxohexanoic acid;Adipate semialdehyde;5-Ethoxy-4,5-dihydro-2(3H)furanone;Ethyl acetoacetate;Ethyl 3-oxobutanoate;Sherry lactone;(4S,6S)-3,4,5,6-Te…	HMDB0033453;HMDB0142963;HMDB0029449;HMDB0061157;HMDB0041602;HMDB0000408;HMDB0000491;HMDB0000695;HMDB0001864;HMDB0006024;HMDB0010717;HMDB0012882;HMDB0031214;HMDB0031216;HMDB0031218;HMDB0033286;HMDB0033302;HMDB0033698;HMDB0059876;HMDB0061881	17	Fagomine;N-Hydroxy-L-isoleucine;(4S)-4-Hydroxy-L-isoleucine;4-Methyl-2-oxopentanoate;(S)-3-Methyl-2-oxopentanoic_acid;2-Oxohexanoic_acid;(R)-Pantolactone;3-Oxohexanoic_acid;5-Oxohexanoic_acid;6-Hydroxyhexan-6-olide;3-Methyl-2-oxopentanoate;beta-Ketoisocaproate;Ethyl_3-oxobutanoate;(3R)-3-Methyl-2-oxopentanoic_acid;Adipate_semialdehyde;1-Oxa-2-oxo-3-hydroxycycloheptane;2-Hydroxyethyl_methacrylate	C10144;C20310;C20802;C00233;C00671;C00902;C01012;C02122;C02129;C03241;C03465;C03467;C03500;C06008;C06102;C12314;C14530
pos-M149T277	149.023	4.62091	1	1	Phthalic anhydride	Unknown	-	NA	NA	0	-	-	0	-	-
pos-M149T451	149.023	7.52208	1	1	Phthalic anhydride	Unknown	-	NA	NA	0	-	-	0	-	-
pos-M149T157	149.044	2.6103	1	1	(S)-(+)-Citramailc acid	Organic acids and derivatives	Carboxylic acids and derivatives	NA	NA	14	Citramalic acid;3-Hydroxyglutaric acid;D-2-Hydroxyglutaric acid;L-2-Hydroxyglutaric acid;Ribonolactone;D-Xylono-1,5-lactone;2-Hydroxyglutarate;2-Propenyl propyl disulfide;Methyl 3-methyl-1-butenyl disulfide;1-Propenyl propyl disulfide;2,4-Diamino-6-hydroxypyrimidine;5-Aminoimidazole-4-carboxamide;1-piperideine-6-carboxylate;1-piperideine-2-carboxylate	HMDB0000426;HMDB0000428;HMDB0000606;HMDB0000694;HMDB0001900;HMDB0011676;HMDB0059655;HMDB0033912;HMDB0038890;HMDB0041392;HMDB0002128;HMDB0003192;HMDB0062589;HMDB0062778	18	D-Arabinono-1,4-lactone;2-Dehydro-3-deoxy-L-arabinonate;Citramalate;(R)-2-Hydroxyglutarate;L-Arabinono-1,4-lactone;D-Xylonolactone;(R)-2-Methylmalate;(S)-2-Methylmalate;2-Hydroxyglutarate;D-Xylono-1,4-lactone;L-Xylono-1,4-lactone;(S)-2-Hydroxyglutarate;2-Dehydro-3-deoxy-D-xylonate;L-Arabinono-1,5-lactone;L-threo-3-Methylmalate;D-threo-3-Methylmalate;D-erythro-3-Methylmalate;5-Amino-4-imidazolecar…	C00652;C00684;C00815;C01087;C01114;C02266;C02612;C02614;C02630;C02753;C02994;C03196;C03826;C05405;C06029;C06031;C06032;C04051
pos-M149T129	149.059	2.15454	1	1	p-Coumaraldehyde	Phenylpropanoids and polyketides	Cinnamic acids and derivatives	NA	NA	0	-	-	0	-	-
pos-M149T186	149.095	3.09233	1	1	2,3,6-Trimethylbenzaldehyde	Benzenoids	Benzene and substituted derivatives	HMDB0032014	null	25	Perillic acid;3-Hydroxy-p-mentha-1,8-dien-7-al;2-(4-methoxyphenyl)propan-2-ol;1-ethyl-3,5-dimethoxybenzene;3-(4-methoxyphenyl)propan-1-ol;Wine lactone;6-Pentyl-2H-pyran-2-one;2-tert-Butyl-1,4-benzenediol;2-Methoxy-4-propylphenol;Pentyl 2-furyl ketone;1,1-Dimethoxy-2-phenylethane;alpha-Teresantalic acid;Epinepetalactone;2,4,7-Decatrienoic acid;Perilla ketone;Marmelolactone A;Isomintlactone;1,4-Epi…	HMDB0004586;HMDB0041584;HMDB0062603;HMDB0127496;HMDB0135742;HMDB0029691;HMDB0031085;HMDB0032062;HMDB0032135;HMDB0032462;HMDB0032615;HMDB0034922;HMDB0035063;HMDB0035235;HMDB0035328;HMDB0036042;HMDB0036084;HMDB0036878;HMDB0036879;HMDB0037011;HMDB0037012;HMDB0037044;HMDB0039382;HMDB0040176;HMDB0041000	17	(+)-Bornane-2,5-dione;Dolichodial;Nepetalactone_cis-trans-form;Nepetalactone_trans-cis-form;Carvone_oxide;Piquerol_A;Rotundifolone;Perillic_acid;Myrtenic_acid;4-Butoxyphenol;Camphorquinone;(6E)-8-Oxogeranial;4-(4-Hydroxyphenyl)-2-butanol;(+/-)-Asarinol_A;4-n-Butylresorcinol;Oxocamphor;Bornane-2,6-dione	C03037;C09777;C09791;C09792;C09841;C09887;C09896;C11924;C11940;C14351;C14515;C17622;C17690;C17824;C18343;C18352;C20320
pos-M150T63	150.058	1.05293	1	1	Methionine	Organic acids and derivatives	Carboxylic acids and derivatives	HMDB0000696	C00073	4	L-Methionine;Penicillamine;Racemethionine;3-Methyl sulfolene	HMDB0000696;HMDB0014997;HMDB0033951;HMDB0059667	5	L-Methionine;D-Methionine;Methionine;Penicillamine;THTC	C00073;C00855;C01733;C07418;C11074
pos-M150T89	150.058	1.47804	1	1	Methionine	Organic acids and derivatives	Carboxylic acids and derivatives	HMDB0000696	C00073	4	L-Methionine;Penicillamine;Racemethionine;3-Methyl sulfolene	HMDB0000696;HMDB0014997;HMDB0033951;HMDB0059667	5	L-Methionine;D-Methionine;Methionine;Penicillamine;THTC	C00073;C00855;C01733;C07418;C11074
pos-M151T169	151.075	2.81593	1	1	Benzoic acid ethyl ester	Benzenoids	Benzene and substituted derivatives	NA	NA	33	3'-carboxy-alpha-chromanol;3-ethenyl-5-methoxyphenol;3-(2-hydroxyphenyl)propanal;2-(3-hydroxyprop-1-en-1-yl)phenol;4-(prop-2-en-1-yl)benzene-1,2-diol;2-hydroxy-3-phenylpropanal;3-hydroxy-3-phenylpropanal;3-(3-hydroxyphenyl)propanal;3-(4-hydroxyphenyl)propanal;3-[(1E)-3-hydroxyprop-1-en-1-yl]phenol;(3-phenyloxiran-2-yl)methanol;4-(3-hydroxyprop-1-en-1-yl)phenol;Hydrocinnamic acid;4-Ethylbenzoic ac…	HMDB0062349;HMDB0125532;HMDB0134026;HMDB0134027;HMDB0135239;HMDB0135276;HMDB0135277;HMDB0135278;HMDB0135279;HMDB0135280;HMDB0135281;HMDB0135644;HMDB0000764;HMDB0002097;HMDB0002222;HMDB0002237;HMDB0003654;HMDB0011743;HMDB0013744;HMDB0031310;HMDB0032073;HMDB0032075;HMDB0032569;HMDB0032570;HMDB0032592;HMDB0032617;HMDB0033967;HMDB0033970;HMDB0037715;HMDB0038355;HMDB0040428;HMDB0040925;HMDB0059824	9	Tolylacetate;4-Coumaryl_alcohol;Phenylpropanoate;p-Hydroxypropiophenone;Benzyl_acetate;4-Hydroxydihydrocinnamaldehyde;4-Vinylguaiacol;Phenyl_glycidyl_ether;(2E,4E,6E)-4-Methylocta-2,4,6-trienedial	C01963;C02646;C05629;C13342;C15513;C16706;C17883;C19291;C20697
pos-M151T161	151.096	2.67834	1	1	Benzoic acid ethyl ester	Benzenoids	Benzene and substituted derivatives	NA	NA	0	-	-	0	-	-
pos-M152T163	152.016	2.71808	1	1	Benzisothiazolone (BIT)	Benzenoids	-	NA	NA	2	1,2-Benzisothiazol-3(2H)-one;4-Thiocyanatophenol	HMDB0034413;HMDB0040578	0	-	-
pos-M152T91	152.031	1.51552	1	1	Guanine	Organoheterocyclic compounds	Imidazopyrimidines	HMDB0000132	C00242	8	(3R,5S)-1-pyrroline-3-hydroxy-5-carboxylic Acid;Pyroglutamic acid;Pyrrolidonecarboxylic acid;Pyrroline hydroxycarboxylic acid;N-Acryloylglycine;1-Pyrroline-4-hydroxy-2-carboxylate;5-Oxoprolinate;dimethadione	HMDB0062585;HMDB0000267;HMDB0000805;HMDB0001369;HMDB0001843;HMDB0002234;HMDB0060262;HMDB0061093	5	4-Oxoproline;Pidolic_acid;5-Oxo-D-proline;L-1-Pyrroline-3-hydroxy-5-carboxylate;1-Pyrroline-4-hydroxy-2-carboxylate	C01877;C01879;C02237;C04281;C04282
pos-M152T89	152.055	1.48869	1	1	Guanine	Organoheterocyclic compounds	Imidazopyrimidines	HMDB0000132	C00242	7	L-Malic acid;Malic acid;D-Malic acid;Velcorin;3,3-Dimethyl-1,2-dithiolane;Tetrahydro-2-methyl-2-thiophenethiol;Tetrahydro-2-methyl-3-thiophenethiol	HMDB0000156;HMDB0000744;HMDB0031518;HMDB0032872;HMDB0038974;HMDB0039789;HMDB0039790	4	(S)-Malate;(R)-Malate;Malate;3-Dehydro-L-threonate	C00149;C00497;C00711;C03064
pos-M153T91	153.04	1.51247	1	1	Oxypurinol	Organoheterocyclic compounds	Imidazopyrimidines	HMDB0000786	C07599	3	Xanthine;Oxypurinol;6,8-Dihydroxypurine	HMDB0000292;HMDB0000786;HMDB0001182	2	Xanthine;Alloxanthine	C00385;C07599
pos-M153T64	153.04	1.0662	1	1	Xanthine	Organoheterocyclic compounds	Imidazopyrimidines	HMDB0000292	C00385	3	Xanthine;Oxypurinol;6,8-Dihydroxypurine	HMDB0000292;HMDB0000786;HMDB0001182	2	Xanthine;Alloxanthine	C00385;C07599
pos-M153T105	153.065	1.74172	1	1	2-Methyl-4-nitroaniline	Unknown	-	NA	NA	3	N1-Methyl-2-pyridone-5-carboxamide;N1-Methyl-4-pyridone-3-carboxamide;2-Benzoxazolol	HMDB0004193;HMDB0004194;HMDB0032931	4	N1-Methyl-2-pyridone-5-carboxamide;N1-Methyl-4-pyridone-5-carboxamide;2-Amino-4-nitrotoluene;4-Amino-2-nitrotoluene	C05842;C05843;C16398;C18320
pos-M153T66	153.065	1.09765	1	1	2-Methyl-4-nitroaniline	Unknown	-	NA	NA	3	N1-Methyl-2-pyridone-5-carboxamide;N1-Methyl-4-pyridone-3-carboxamide;2-Benzoxazolol	HMDB0004193;HMDB0004194;HMDB0032931	4	N1-Methyl-2-pyridone-5-carboxamide;N1-Methyl-4-pyridone-5-carboxamide;2-Amino-4-nitrotoluene;4-Amino-2-nitrotoluene	C05842;C05843;C16398;C18320
pos-M153T390	153.127	6.50652	1	1	2,4-Decadienal, (2E,4E)-	Unknown	-	NA	NA	79	(-)-trans-Carveol;Alpha-Pinene-oxide;p-Menth-3-en-9-al;Isocitral;3-Methyl-5-propyl-2-cyclohexen-1-one;2,6-Dimethyl-1,7-octadien-3-one;(E)-3,7-Dimethyl-1,5,7-octatrien-3-ol;2-(trans-2-Pentenyl)cyclopentanone;p-Mentha-1(6),8-dien-3-ol;cis-2-Thujen-4-ol;(R)-Campholenic aldehyde;(R)-Carvotanacetone;Piperitone;(+)-Fenchone;(1S,4R)-p-Mentha-2,8-dien-1-ol;(1R,4R)-p-Mentha-2,8-dien-1-ol;Dehydrolinalool;D…	HMDB0003450;HMDB0003667;HMDB0030892;HMDB0030893;HMDB0031854;HMDB0032120;HMDB0032242;HMDB0032536;HMDB0034715;HMDB0034916;HMDB0034973;HMDB0034974;HMDB0034975;HMDB0034985;HMDB0035054;HMDB0035077;HMDB0035120;HMDB0035125;HMDB0035158;HMDB0035203;HMDB0035241;HMDB0035277;HMDB0035280;HMDB0035600;HMDB0035604;HMDB0035622;HMDB0035656;HMDB0035706;HMDB0035737;HMDB0035738;HMDB0035741;HMDB0035743;HMDB0035744;HMD…	34	(+)-Camphor;(-)-Camphor;(-)-trans-Carveol;(-)-trans-Isopiperitenol;Geranial;(+)-cis-Sabinol;Perillyl_alcohol;alpha-Pinene-oxide;(Z)-2-Methyl-5-isopropylhexa-2,5-dienal;Limonene-1,2-epoxide;cis-Citral;Fenchone;(+)-Piperitone;Pulegone;Thujone;(1S,4R)-(+)-Fenchone;(4R,6R)-cis-Carveol;(1R,4R)-Dihydrocarvone;(1S,4R)-Iso-dihydrocarvone;(4S,6S)-cis-Carveol;(+)-trans-Carveol;(1R,4S)-Iso-dihydrocarvone;(1…	C00808;C00809;C00964;C01123;C01499;C02213;C02452;C02759;C04435;C07271;C09847;C09859;C09885;C09893;C09906;C11387;C11395;C11398;C11401;C11408;C11409;C11412;C11415;C11938;C11941;C11942;C11951;C17623;C18018;C18369;C19081;C20260;C20425;C20943
pos-M154T104	154.083	1.73304	1	1	Dopamine	Benzenoids	Phenols	HMDB0000073	C03758	13	L-Isoleucine;L-Alloisoleucine;L-Leucine;L-Norleucine;Aminocaproic acid;Beta-Leucine;D-Leucine;3-Aminocaproic acid;(卤)-erythro-Isoleucine;6-Deoxyfagomine;N-(2-Hydroxyethyl)-morpholine;N-methylvaline;3,3,5-triiodo-L-thyronine-beta-D-glucuronoside	HMDB0000172;HMDB0000557;HMDB0000687;HMDB0001645;HMDB0001901;HMDB0003640;HMDB0013773;HMDB0029168;HMDB0033923;HMDB0036382;HMDB0060650;HMDB0061716;HMDB0062203	13	L-Leucine;L-Isoleucine;D-Leucine;L-Norleucine;6-Aminohexanoate;(3R)-beta-Leucine;D-Isoleucine;beta-Alaninebetaine;Isoleucine;Leucine;N,N-Diethylglycine;D-allo-Isoleucine;L-allo-Isoleucine	C00123;C00407;C01570;C01933;C02378;C02486;C06418;C08263;C16434;C16439;C16647;C21092;C21096
pos-M156T59	156.076	0.981883	1	1	Histidine	Organic acids and derivatives	Carboxylic acids and derivatives	HMDB0000177	C00135	0	-	-	0	-	-
pos-M156T44	156.076	0.725917	1	1	Histidine	Organic acids and derivatives	Carboxylic acids and derivatives	HMDB0000177	C00135	2	4-Acetyl-6-tert-butyl-1,1-dimethylindane;Panaxynol	HMDB0031867;HMDB0039588	2	Falcarinol;(3S,9Z)-1,9-Heptadecadiene-4,6-diyn-3-ol	C08450;C17447
pos-M158T135_2	158.117	2.2494	1	1	D-.alpha.-Cyclohexylglycine	Organic acids and derivatives	Carboxylic acids and derivatives	NA	NA	15	Tranexamic Acid;(S)-Homostachydrine;2,4-Hexadienyl acetate;3-Ethyl-2-hydroxy-4-methyl-2-cyclopenten-1-one;3-Ethyl-5-methyl-1,2-cyclopentanedione;Ethyl 2-methyl-3,4-pentadienoate;Allyl tiglate;3-Propyl-1,2-cyclopentanedione;2-Hydroxy-3,4,5-trimethyl-2-cyclopenten-1-one;4-Ethyl-2-hydroxy-3-methyl-2-cyclopenten-1-one;3,5,5-Trimethyl-1,2-cyclopentanedione;3-Isopropyl-1,2-cyclopentanedione;Ethyl sorba…	HMDB0014447;HMDB0033433;HMDB0032311;HMDB0036176;HMDB0037167;HMDB0037196;HMDB0037625;HMDB0039651;HMDB0039652;HMDB0039673;HMDB0039680;HMDB0039681;HMDB0040463;HMDB0040526;HMDB0060682	7	Homostachydrine;Lentiginosine;Tranexamic_acid;cis-1,2-Dihydro-3-ethylcatechol;2-Propyl-2,4-pentadienoic_acid;7-Hydroxy-6-methylhepta-3,5-dienal;4-Vinylcyclohexene_diepoxide	C08283;C10155;C12535;C06727;C16656;C18011;C19311
pos-M159T133_2	159.091	2.21537	1	1	1,8-Diaminonaphthalene	Benzenoids	Naphthalenes	NA	NA	0	-	-	0	-	-
pos-M160T56	160.133	0.92855	1	1	Isopropyl tiglate	Lipids and lipid-like molecules	Fatty Acyls	HMDB0037624	null	33	DL-2-Aminooctanoic acid;Pregabalin;2-Octenoic acid;trans-2-Octenoic acid;4-ene-Valproic acid;2-ene-Valproic acid;(3Z)-2-Propylpent-3-enoic acid;(3E)-2-Propylpent-3-enoic acid;Ethyl (卤)-2-methyl-4-pentenoate;2,3-Octanedione;Methyl cyclohexanecarboxylate;Cyclohexyl acetate;Cyclohexaneacetic acid;Allyl valerate;cis-5-Octenoic acid;Ethyl (E)-3-hexenoate;Ethyl 5-hexenoate;Ethyl 2E-hexenoate;Ethyl tran…	HMDB0000991;HMDB0014375;HMDB0000392;HMDB0001568;HMDB0013897;HMDB0013902;HMDB0013903;HMDB0013904;HMDB0029761;HMDB0031293;HMDB0031343;HMDB0031352;HMDB0031403;HMDB0032164;HMDB0032207;HMDB0032266;HMDB0032267;HMDB0032268;HMDB0032278;HMDB0032533;HMDB0035422;HMDB0036212;HMDB0036236;HMDB0037622;HMDB0037624;HMDB0037630;HMDB0038036;HMDB0038310;HMDB0039793;HMDB0039872;HMDB0040212;HMDB0040215;HMDB0059908	7	Cycloheptanecarboxylic_acid;Cyclohexyl_acetate;2-n-Propyl-4-pentenoic_acid;2-n-Propyl-2-pentenoic_acid;2-n-Propyl-3-pentenoic_acid;Allyl_isovalerate;(Z)-3-Hexen-1-ol_acetate	C12104;C12297;C16648;C16653;C16654;C19318;C19757
pos-M160T138	160.132	2.29908	1	1	DL-2-Aminocaprylic acid	Organic acids and derivatives	Carboxylic acids and derivatives	HMDB0000991	NA	33	DL-2-Aminooctanoic acid;Pregabalin;2-Octenoic acid;trans-2-Octenoic acid;4-ene-Valproic acid;2-ene-Valproic acid;(3Z)-2-Propylpent-3-enoic acid;(3E)-2-Propylpent-3-enoic acid;Ethyl (卤)-2-methyl-4-pentenoate;2,3-Octanedione;Methyl cyclohexanecarboxylate;Cyclohexyl acetate;Cyclohexaneacetic acid;Allyl valerate;cis-5-Octenoic acid;Ethyl (E)-3-hexenoate;Ethyl 5-hexenoate;Ethyl 2E-hexenoate;Ethyl tran…	HMDB0000991;HMDB0014375;HMDB0000392;HMDB0001568;HMDB0013897;HMDB0013902;HMDB0013903;HMDB0013904;HMDB0029761;HMDB0031293;HMDB0031343;HMDB0031352;HMDB0031403;HMDB0032164;HMDB0032207;HMDB0032266;HMDB0032267;HMDB0032268;HMDB0032278;HMDB0032533;HMDB0035422;HMDB0036212;HMDB0036236;HMDB0037622;HMDB0037624;HMDB0037630;HMDB0038036;HMDB0038310;HMDB0039793;HMDB0039872;HMDB0040212;HMDB0040215;HMDB0059908	7	Cycloheptanecarboxylic_acid;Cyclohexyl_acetate;2-n-Propyl-4-pentenoic_acid;2-n-Propyl-2-pentenoic_acid;2-n-Propyl-3-pentenoic_acid;Allyl_isovalerate;(Z)-3-Hexen-1-ol_acetate	C12104;C12297;C16648;C16653;C16654;C19318;C19757
pos-M161T263	161.096	4.37735	1	1	2-Phenyl-4-pentenal	Benzenoids	Benzene and substituted derivatives	HMDB0035207	null	3	3-Methyl-4-phenyl-3-buten-2-one;2-Phenyl-4-pentenal;3-Phenyl-4-pentenal	HMDB0031567;HMDB0035207;HMDB0038790	0	-	-
pos-M161T192	161.095	3.19318	1	1	2-Phenyl-4-pentenal	Benzenoids	Benzene and substituted derivatives	HMDB0035207	null	3	3-Methyl-4-phenyl-3-buten-2-one;2-Phenyl-4-pentenal;3-Phenyl-4-pentenal	HMDB0031567;HMDB0035207;HMDB0038790	0	-	-
pos-M162T50	162.112	0.828458	1	1	L-Carnitine	Organic nitrogen compounds	Organonitrogen compounds	HMDB0000062	C00318	7	L-Carnitine;Malonyl-Carnitin;4-Hydroxycyclohexylcarboxylic acid;Tetrahydrofurfuryl acetate;Botryodiplodin;Methyl (R)-3-methyl-2-oxopentanoate;Ethyl levulinate	HMDB0000062;HMDB0062496;HMDB0001988;HMDB0031176;HMDB0036594;HMDB0037114;HMDB0040433	4	L-Carnitine;(S)-Carnitine;trans-4-Hydroxycyclohexanecarboxylate;7-Oxoheptanoic_acid	C00318;C15025;C04404;C16590
pos-M163T255	163.111	4.24273	1	1	1-(p-Tolyl)butan-1-one	Unknown	-	NA	NA	10	1-Phenyl-1-pentanone;(卤)-2-Methyl-3-(4-methylphenyl)propanal;4'-Isopropylacetophenone;2-Methyl-4-phenylbutyraldehyde;3-Methyl-2-phenylbutanal;4-(4-Methylphenyl)-2-butanone;4,4alpha,5,6-Tetrahydro-7-methyl-2(3H)-naphthalenone;(卤)-2-Methyl-3-(2-methylphenyl)propanal;4-Isopropylphenylacetaldehyde;3-methyl-4-phenylbutan-2-one	HMDB0031208;HMDB0031856;HMDB0032025;HMDB0032415;HMDB0033562;HMDB0036183;HMDB0039803;HMDB0040245;HMDB0041493;HMDB0133676	0	-	-
pos-M165T191	165.054	3.18412	1	1	2-Coumaric acid	Phenylpropanoids and polyketides	Cinnamic acids and derivatives	HMDB0002641	C01772	2	N-Acetyl-b-glucosaminylamine;Threoninyl-Threonine	HMDB0001104;HMDB0029071	1	N-Acetyl-beta-D-glucosaminylamine	C01239
pos-M165T93	165.054	1.54525	1	1	2-Hydroxycinnamic acid	Phenylpropanoids and polyketides	Cinnamic acids and derivatives	HMDB0002641	C01772	18	Methyl Phenylglyoxalate;3-(3-hydroxyphenyl)prop-2-enoic acid;3-phenyloxirane-2-carboxylic acid;3-(4-hydroxyphenyl)prop-2-enoic acid;4-methoxy-1-benzofuran-6-ol;3-(2-hydroxyphenyl)prop-2-enoic acid;3-(2,3-dihydroxyphenyl)prop-2-enal;3-(2,5-dihydroxyphenyl)prop-2-enal;3-(2-hydroxyphenyl)oxirane-2-carbaldehyde;(2E)-3-(3,4-dihydroxyphenyl)prop-2-enal;3-(4-hydroxyphenyl)oxirane-2-carbaldehyde;Phenylpy…	HMDB0062605;HMDB0125104;HMDB0126545;HMDB0128076;HMDB0129375;HMDB0134028;HMDB0134029;HMDB0134030;HMDB0134031;HMDB0141767;HMDB0141768;HMDB0000205;HMDB0001713;HMDB0002035;HMDB0002641;HMDB0012225;HMDB0030677;HMDB0041592	9	Phenylpyruvate;4-Coumarate;trans-2-Hydroxycinnamate;2-Hydroxy-3-phenylpropenoate;cis-2-Hydroxycinnamate;cis-p-Coumarate;3-Oxo-3-phenylpropanoate;Caffeic_aldehyde;trans-3-Hydroxycinnamate	C00166;C00811;C01772;C02763;C05838;C06738;C07114;C10945;C12621
pos-M165T65	165.054	1.08083	1	1	2-Coumaric acid	Phenylpropanoids and polyketides	Cinnamic acids and derivatives	HMDB0002641	C01772	18	Methyl Phenylglyoxalate;3-(3-hydroxyphenyl)prop-2-enoic acid;3-phenyloxirane-2-carboxylic acid;3-(4-hydroxyphenyl)prop-2-enoic acid;4-methoxy-1-benzofuran-6-ol;3-(2-hydroxyphenyl)prop-2-enoic acid;3-(2,3-dihydroxyphenyl)prop-2-enal;3-(2,5-dihydroxyphenyl)prop-2-enal;3-(2-hydroxyphenyl)oxirane-2-carbaldehyde;(2E)-3-(3,4-dihydroxyphenyl)prop-2-enal;3-(4-hydroxyphenyl)oxirane-2-carbaldehyde;Phenylpy…	HMDB0062605;HMDB0125104;HMDB0126545;HMDB0128076;HMDB0129375;HMDB0134028;HMDB0134029;HMDB0134030;HMDB0134031;HMDB0141767;HMDB0141768;HMDB0000205;HMDB0001713;HMDB0002035;HMDB0002641;HMDB0012225;HMDB0030677;HMDB0041592	9	Phenylpyruvate;4-Coumarate;trans-2-Hydroxycinnamate;2-Hydroxy-3-phenylpropenoate;cis-2-Hydroxycinnamate;cis-p-Coumarate;3-Oxo-3-phenylpropanoate;Caffeic_aldehyde;trans-3-Hydroxycinnamate	C00166;C00811;C01772;C02763;C05838;C06738;C07114;C10945;C12621
pos-M166T129_2	166.086	2.15413	1	1	Phenylalanine	Organic acids and derivatives	Carboxylic acids and derivatives	HMDB0000159	C00079	23	5-(3-Pyridyl)-2-hydroxytetrahydrofuran;L-Phenylalanine;3-Pyridinebutanoic acid;Benzocaine;Norsalsolinol;Gentiatibetine;Ethyl 2-aminobenzoate;Methyl N-methylanthranilate;Benzyl glycinate;4-Hydroxy-1-(3-pyridinyl)-1-butanone;3-phenylprop-2-enoic acid;3-(2-hydroxyphenyl)prop-2-enal;(2Z)-2-hydroxy-3-phenylprop-2-enal;(2E)-3-(3-hydroxyphenyl)prop-2-enal;3-phenyloxirane-2-carbaldehyde;3-(4-hydroxypheny…	HMDB0062407;HMDB0000159;HMDB0001007;HMDB0004992;HMDB0006044;HMDB0033485;HMDB0033589;HMDB0034169;HMDB0059934;HMDB0062402;HMDB0128078;HMDB0134039;HMDB0135273;HMDB0135274;HMDB0135275;HMDB0135648;HMDB0000567;HMDB0000930;HMDB0031725;HMDB0032947;HMDB0035243;HMDB0036626;HMDB0040986	17	L-Phenylalanine;Phenylalanine;D-Phenylalanine;Benzocaine;Tricaine;Metolcarb;4-Hydroxy-1-(3-pyridinyl)-1-butanone;5-(3-Pyridyl)-2-hydroxytetrahydrofuran;L-beta-Phenylalanine;D-beta-Phenylalanine;trans-Cinnamate;Dihydrocoumarin;4-Hydroxycinnamyl_aldehyde;3-Hydroxy-1-indanone;3-Isochromanone;Cinnamic_acid;Pyruvophenone	C00079;C02057;C02265;C07527;C18090;C18747;C19565;C19578;C20487;C20488;C00423;C02274;C05608;C07720;C07728;C10438;C17268
pos-M166T53	166.083	0.88355	1	1	Phenylalanine	Organic acids and derivatives	Carboxylic acids and derivatives	HMDB0000159	C00079	4	Proline betaine;L-2-Amino-3-methylenehexanoic acid;3beta,6beta-Dihydroxynortropane;Hydroxylated lecithin	HMDB0004827;HMDB0030410;HMDB0038949;HMDB0032332	5	(E)-4-(Trimethylammonio)but-2-enoate;Stachydrine;O-Carbamoyl-L-serine;beta-L-Aspartylhydroxamate;(2S,3S)-3-Hydroxyasparagine	C04114;C10172;C03015;C03124;C20631
pos-M167T451	167.033	7.52473	1	1	Phthalic acid	Benzenoids	Benzene and substituted derivatives	HMDB0002107	C01606	4	Phthalic acid;Benzoquinoneacetic acid;Terephthalic acid;3,4-Methylenedioxybenzoic acid	HMDB0002107;HMDB0002334;HMDB0002428;HMDB0032613	5	Phthalate;4-Hydroxyphenylglyoxylate;Terephthalate;3-Formylsalicylic_acid;4-Formylsalicylic_acid	C01606;C03590;C06337;C14096;C14100
pos-M167T220	167.07	3.67251	1	1	Ethylparaben	Benzenoids	Benzene and substituted derivatives	HMDB0032573	null	41	Ethyl 2-furanacrylate;3,5-Dimethoxybenzaldehyde;3-hydroxy-3-phenylpropanoic acid;4-ethenyl-6-methoxybenzene-1,3-diol;5-ethenyl-3-methoxybenzene-1,2-diol;4-ethenyl-2-methoxybenzene-1,3-diol;3-(2,3-dihydroxyphenyl)propanal;3-(2,5-dihydroxyphenyl)propanal;2-hydroxy-3-(2-hydroxyphenyl)propanal;3-hydroxy-3-(2-hydroxyphenyl)propanal;3-(3-hydroxyprop-1-en-1-yl)benzene-1,2-diol;2-[3-(hydroxymethyl)oxiran…	HMDB0041611;HMDB0062348;HMDB0124925;HMDB0125519;HMDB0125525;HMDB0125539;HMDB0134032;HMDB0134033;HMDB0134034;HMDB0134035;HMDB0134036;HMDB0134037;HMDB0134038;HMDB0137472;HMDB0141765;HMDB0141766;HMDB0142136;HMDB0000375;HMDB0000563;HMDB0000748;HMDB0000779;HMDB0002072;HMDB0002199;HMDB0002229;HMDB0005175;HMDB0029665;HMDB0029817;HMDB0031132;HMDB0032030;HMDB0032138;HMDB0032573;HMDB0032605;HMDB0032639;HMD…	12	3-(2-Hydroxyphenyl)propanoate;Tropate;Phloretate;Veratraldehyde;3-Ethoxybenzoate;4-Hydroxyhydratropate;3-Methoxy-4-hydroxyphenylacetaldehyde;Phenyllactate;Paeonol;Apocynin;3-(3-Hydroxyphenyl)propanoic_acid;Caffeyl_alcohol	C01198;C01456;C01744;C02201;C02363;C03080;C05581;C05607;C10712;C11380;C11457;C12206
pos-M167T186	167.106	3.09917	1	1	Perillic acid	Lipids and lipid-like molecules	Prenol lipids	HMDB0004586	C11924	33	1,2,4-Trimethylbenzene;Isopropylbenzene;1,2,4-Tris(methylene)cyclohexane;Mesitylene;o-Ethyltoluene;m-Ethyl_toluene;Propylbenzene;Hemimellitene;Perillic acid;3-Hydroxy-p-mentha-1,8-dien-7-al;2-(4-methoxyphenyl)propan-2-ol;1-ethyl-3,5-dimethoxybenzene;3-(4-methoxyphenyl)propan-1-ol;Wine lactone;6-Pentyl-2H-pyran-2-one;2-tert-Butyl-1,4-benzenediol;2-Methoxy-4-propylphenol;Pentyl 2-furyl ketone;1,1-D…	HMDB0013733;HMDB0034029;HMDB0040458;HMDB0041924;HMDB0059819;HMDB0059848;HMDB0059877;HMDB0059901;HMDB0004586;HMDB0041584;HMDB0062603;HMDB0127496;HMDB0135742;HMDB0029691;HMDB0031085;HMDB0032062;HMDB0032135;HMDB0032462;HMDB0032615;HMDB0034922;HMDB0035063;HMDB0035235;HMDB0035328;HMDB0036042;HMDB0036084;HMDB0036878;HMDB0036879;HMDB0037011;HMDB0037012;HMDB0037044;HMDB0039382;HMDB0040176;HMDB0041000	23	Cumene;Mesitylene;1,2,3-Trimethylbenzene;3-Ethyltoluene;1,2,4-Trimethylbenzene;2-Ethyltoluene;(+)-Bornane-2,5-dione;Dolichodial;Nepetalactone_cis-trans-form;Nepetalactone_trans-cis-form;Carvone_oxide;Piquerol_A;Rotundifolone;Perillic_acid;Myrtenic_acid;4-Butoxyphenol;Camphorquinone;(6E)-8-Oxogeranial;4-(4-Hydroxyphenyl)-2-butanol;(+/-)-Asarinol_A;4-n-Butylresorcinol;Oxocamphor;Bornane-2,6-dione	C14396;C14508;C14518;C14522;C14533;C14572;C03037;C09777;C09791;C09792;C09841;C09887;C09896;C11924;C11940;C14351;C14515;C17622;C17690;C17824;C18343;C18352;C20320
pos-M169T89	169.035	1.47965	1	1	Uric acid	Organoheterocyclic compounds	Imidazopyrimidines	HMDB0000289	C00366	1	Uric acid	HMDB0000289	1	Urate	C00366
pos-M169T58	169.035	0.973558	1	1	2-Hydroxy-3-methoxybenzoic acid	Benzenoids	Benzene and substituted derivatives	NA	NA	1	Uric acid	HMDB0000289	1	Urate	C00366
pos-M169T120	169.035	1.99568	1	1	Uric acid	Organoheterocyclic compounds	Imidazopyrimidines	HMDB0000289	C00366	1	Uric acid	HMDB0000289	1	Urate	C00366
pos-M169T170	169.049	2.83214	1	1	2,6-Dimethoxy-1,4-benzoquinone	Organic oxygen compounds	Organooxygen compounds	HMDB0029673	C10331	17	Vanillic acid;3, 5-Dihydroxyphenylacetic acid;3-hydroxy-5-methoxybenzoic acid;3-hydroxy-2-methoxybenzoic acid;Homogentisic acid;3-Hydroxymandelic acid;p-Hydroxymandelic acid;3,4-Dihydroxybenzeneacetic acid;5-Methoxysalicylic acid;3,4-Dihydroxymandelaldehyde;2',4',6'-Trihydroxyacetophenone;2,6-Dimethoxy-1,4-benzoquinone;3-Acetyl-4-hydroxy-6-methyl-2H-pyran-2-one;Thermophillin;3-Methoxysalicylic ac…	HMDB0000484;HMDB0094709;HMDB0125536;HMDB0140902;HMDB0000130;HMDB0000750;HMDB0000822;HMDB0001336;HMDB0001868;HMDB0006242;HMDB0029644;HMDB0029673;HMDB0033129;HMDB0034335;HMDB0059713;HMDB0060003;HMDB0131176	14	Homogentisate;3,4-Dihydroxyphenylacetate;Orsellinate;(S)-4-Hydroxymandelate;4-Hydroxypheoxyacetate;(R)-4-Hydroxymandelate;3,4-Dihydroxymandelaldehyde;2,6-Dihydroxyphenylacetate;Vanillate;2-Hydroxy-6-oxoocta-2,4,7-trienoate;2,6-Dimethoxybenzoquinone;4-Hydroxymandelate;4-Hydroxymethylsalicylate;1,2-Dihydrophthalic_acid	C00544;C01161;C01839;C03198;C03235;C05343;C05577;C06207;C06672;C07087;C10331;C11527;C14109;C16215
pos-M169T326	169.049	5.43247	1	1	Homogentisic acid	Benzenoids	Benzene and substituted derivatives	HMDB0000130	C00544	17	Vanillic acid;3, 5-Dihydroxyphenylacetic acid;3-hydroxy-5-methoxybenzoic acid;3-hydroxy-2-methoxybenzoic acid;Homogentisic acid;3-Hydroxymandelic acid;p-Hydroxymandelic acid;3,4-Dihydroxybenzeneacetic acid;5-Methoxysalicylic acid;3,4-Dihydroxymandelaldehyde;2',4',6'-Trihydroxyacetophenone;2,6-Dimethoxy-1,4-benzoquinone;3-Acetyl-4-hydroxy-6-methyl-2H-pyran-2-one;Thermophillin;3-Methoxysalicylic ac…	HMDB0000484;HMDB0094709;HMDB0125536;HMDB0140902;HMDB0000130;HMDB0000750;HMDB0000822;HMDB0001336;HMDB0001868;HMDB0006242;HMDB0029644;HMDB0029673;HMDB0033129;HMDB0034335;HMDB0059713;HMDB0060003;HMDB0131176	14	Homogentisate;3,4-Dihydroxyphenylacetate;Orsellinate;(S)-4-Hydroxymandelate;4-Hydroxypheoxyacetate;(R)-4-Hydroxymandelate;3,4-Dihydroxymandelaldehyde;2,6-Dihydroxyphenylacetate;Vanillate;2-Hydroxy-6-oxoocta-2,4,7-trienoate;2,6-Dimethoxybenzoquinone;4-Hydroxymandelate;4-Hydroxymethylsalicylate;1,2-Dihydrophthalic_acid	C00544;C01161;C01839;C03198;C03235;C05343;C05577;C06207;C06672;C07087;C10331;C11527;C14109;C16215
pos-M169T49	169.058	0.815167	1	1	2-Hydroxy-3-methoxybenzoic acid	Benzenoids	Benzene and substituted derivatives	NA	NA	4	L-Glutamine;Ureidoisobutyric acid;D-Glutamine;Alanylglycine	HMDB0000641;HMDB0002031;HMDB0003423;HMDB0006899	6	L-Glutamine;Glutamine;D-Glutamine;3-Ureidoisobutyrate;Isoglutamine;(R)-3-Ureidoisobutyrate	C00064;C00303;C00819;C05100;C16673;C21029
pos-M170T133	170.059	2.21567	1	1	DL-2-Fluorophenylglycine	Unknown	-	NA	NA	1	Phosphodimethylethanolamine	HMDB0060244	1	Phosphodimethylethanolamine	C13482
pos-M171T145	171.099	2.42191	1	1	cis-3-Hexenyl pyruvate	Organic acids and derivatives	Keto acids and derivatives	HMDB0038276	null	1	FAPy-adenine	HMDB0004816	1	4,6-Diamino-5-formamidopyrimidine	C06502
pos-M171T208	171.137	3.46208	1	1	.gamma.-Decalactone	Unknown	-	NA	NA	50	cis-4-Decenoic acid;trans-Dec-2-enoic acid;8-Methylnonenoate;5Z-Octenyl acetate;Methyl (xi)-3-nonenoate;(卤)-6-Methyl-5-hepten-2-yl acetate;3-Decenoic acid;9-Decenoic acid;2-Octenyl acetate;Cyclohexylethyl acetate;Linalool oxide (trans-pyranoid);Linalool oxide III;4-Hydroxy-2,6-dimethyl-7-octen-3-one;Ethyl 3-octenoate;2-Methylbutyl 3-methyl-2-butenoate;1-Octen-3-yl acetate;6-Decanolide;cis-3-Hexen…	HMDB0004980;HMDB0010726;HMDB0012183;HMDB0029358;HMDB0029859;HMDB0030031;HMDB0031002;HMDB0031003;HMDB0031297;HMDB0031362;HMDB0031440;HMDB0031441;HMDB0032119;HMDB0032275;HMDB0032393;HMDB0032452;HMDB0033203;HMDB0033377;HMDB0034427;HMDB0034581;HMDB0034880;HMDB0035122;HMDB0035365;HMDB0035837;HMDB0035839;HMDB0035907;HMDB0036099;HMDB0036211;HMDB0036990;HMDB0036992;HMDB0037021;HMDB0037116;HMDB0037217;HMD…	13	6-endo-Hydroxycineole;(E)-3,7-Dimethylocta-1,6-diene-3,8-diol;Limonene-1,2-diol;(+)-Neomatatabiol;Citronellate;(6E)-8-Hydroxygeraniol;p-Menth-8-ene-1,2-diol;(4R,7S)-7-Isopropyl-4-methyloxepan-2-one;7-Isopropyl-4-methyloxepan-2-one;8-Methyl-6-nonenoic_acid;(1R,2R,4S)-Limonene-1,2-diol;2-exo-Hydroxy-1,8-cineole;(S)-3-Acetyloctanal	C03092;C04433;C07276;C09790;C16462;C17621;C18020;C18027;C18066;C18202;C19082;C20326;C21139
pos-M171T391	171.137	6.5127	1	1	.gamma.-Decalactone	Unknown	-	NA	NA	50	cis-4-Decenoic acid;trans-Dec-2-enoic acid;8-Methylnonenoate;5Z-Octenyl acetate;Methyl (xi)-3-nonenoate;(卤)-6-Methyl-5-hepten-2-yl acetate;3-Decenoic acid;9-Decenoic acid;2-Octenyl acetate;Cyclohexylethyl acetate;Linalool oxide (trans-pyranoid);Linalool oxide III;4-Hydroxy-2,6-dimethyl-7-octen-3-one;Ethyl 3-octenoate;2-Methylbutyl 3-methyl-2-butenoate;1-Octen-3-yl acetate;6-Decanolide;cis-3-Hexen…	HMDB0004980;HMDB0010726;HMDB0012183;HMDB0029358;HMDB0029859;HMDB0030031;HMDB0031002;HMDB0031003;HMDB0031297;HMDB0031362;HMDB0031440;HMDB0031441;HMDB0032119;HMDB0032275;HMDB0032393;HMDB0032452;HMDB0033203;HMDB0033377;HMDB0034427;HMDB0034581;HMDB0034880;HMDB0035122;HMDB0035365;HMDB0035837;HMDB0035839;HMDB0035907;HMDB0036099;HMDB0036211;HMDB0036990;HMDB0036992;HMDB0037021;HMDB0037116;HMDB0037217;HMD…	13	6-endo-Hydroxycineole;(E)-3,7-Dimethylocta-1,6-diene-3,8-diol;Limonene-1,2-diol;(+)-Neomatatabiol;Citronellate;(6E)-8-Hydroxygeraniol;p-Menth-8-ene-1,2-diol;(4R,7S)-7-Isopropyl-4-methyloxepan-2-one;7-Isopropyl-4-methyloxepan-2-one;8-Methyl-6-nonenoic_acid;(1R,2R,4S)-Limonene-1,2-diol;2-exo-Hydroxy-1,8-cineole;(S)-3-Acetyloctanal	C03092;C04433;C07276;C09790;C16462;C17621;C18020;C18027;C18066;C18202;C19082;C20326;C21139
pos-M171T164	171.149	2.72898	1	1	3-Cyclohexyl-1,1-dimethylurea	Unknown	-	NA	NA	14	psi-Pelletierine;2-Methyl-4-pentyloxazole;4-Methyl-2-pentyloxazole;5-Butyl-2-ethyloxazole;2-Ethyl-4-methyl-5-propyloxazole;4-Ethyl-2-methyl-5-propyloxazole;5-Ethyl-4-methyl-2-(1-methylethyl)oxazole;2-Butyl-4,5-dimethyloxazole;5-Ethyl-2-methyl-4-propyloxazole;4-Ethyl-5-methyl-2-(1-methylethyl)oxazole;4-Butyl-2,5-dimethyloxazole;2-Isobutyl-4,5-dimethyloxazole;4-Ethyl-5-methyl-2-propyloxazole;5-Buty…	HMDB0034580;HMDB0037856;HMDB0037857;HMDB0037862;HMDB0037872;HMDB0037873;HMDB0037874;HMDB0037875;HMDB0037876;HMDB0037878;HMDB0037879;HMDB0037880;HMDB0037881;HMDB0037882	1	Pseudopelletierine	C10865
pos-M172T148	172.133	2.47277	1	1	Gabapentin	Organic acids and derivatives	Carboxylic acids and derivatives	HMDB0005015	null	12	Gabapentin;Methyl 2-octynoate;2,4-Hexadienyl propionate;2-Nonenoic acid gamma-lactone;(E)-2,6-Dimethyl-2,5-heptadienoic acid;3,5,5-Trimethyl-1,2-cyclohexanedione;Enol-3,5,5-Trimethyl-1,2-cyclohexanedione;Octahydro-2H-1-benzopyran-2-one;Allyl hexenoate;xi-2,2,6-Trimethyl-1,4-cyclohexanedione;Anapear;4-Oxo-2-nonenal	HMDB0005015;HMDB0031302;HMDB0032314;HMDB0032442;HMDB0035135;HMDB0036177;HMDB0036239;HMDB0037276;HMDB0038268;HMDB0038697;HMDB0040285;HMDB0060285	1	Boschnialactone	C09772
pos-M175T67	175.118	1.11485	1	1	Arginine	Organic acids and derivatives	Carboxylic acids and derivatives	HMDB0000517	C00062	2	L-Arginine;D-Arginine	HMDB0000517;HMDB0003416	3	L-Arginine;D-Arginine;Amino_acid(Arg-)	C00062;C00792;C02385
pos-M175T47	175.118	0.78045	1	1	Arginine	Organic acids and derivatives	Carboxylic acids and derivatives	HMDB0000517	C00062	2	L-Arginine;D-Arginine	HMDB0000517;HMDB0003416	3	L-Arginine;D-Arginine;Amino_acid(Arg-)	C00062;C00792;C02385
pos-M176T157	176.07	2.61108	1	1	3-Indoleacetic acid	Organoheterocyclic compounds	Indoles and derivatives	HMDB0000197	C00954	4	Indoleacetic acid;5-Hydroxyindoleacetaldehyde;Hydroxymethyl indol-3-yl ketone;1-Methoxy-1H-indole-3-carboxaldehyde	HMDB0000197;HMDB0004073;HMDB0038628;HMDB0040972	11	Indole-3-acetate;NH2Mec;N-Acetylindoxyl;(Indol-3-yl)glycolaldehyde;5-Hydroxyindoleacetaldehyde;2-Methylquinoline-3,4-diol;3-Methyl-quinolin-2,8-diol;Gentianine;3-Hydroxy-2-methyl-1H-quinolin-4-one;1,4-Naphthoquinone;1,2-Naphthoquinone	C00954;C01386;C02298;C03230;C05634;C06331;C06344;C06525;C11504;C02617;C14783
pos-M177T198	177.054	3.30287	1	1	4-Methylumbelliferone	Phenylpropanoids and polyketides	Coumarins and derivatives	HMDB0059622	C03081	14	Herniarin;3-(hydroxymethyl)-1H-isochromen-1-one;1-(4-hydroxy-1-benzofuran-5-yl)ethan-1-one;6-(hydroxymethyl)-2H-chromen-2-one;8-hydroxy-6-methyl-2H-chromen-2-one;5-hydroxy-6-methyl-2H-chromen-2-one;3-hydroxy-6-methyl-2H-chromen-2-one;10-Hydroxy-2,8-decadiene-4,6-diynoic acid;1,4,5-Naphthalenetriol;7-Hydroxy-6-methyl-2H-1-benzopyran-2-one;3-(3,4-Methylenedioxyphenyl)propenal;4-Methylumbelliferone;…	HMDB0029758;HMDB0128615;HMDB0129369;HMDB0135530;HMDB0135531;HMDB0135532;HMDB0135533;HMDB0031054;HMDB0032883;HMDB0032990;HMDB0033813;HMDB0059622;HMDB0062626;HMDB0062629	5	1,3,8-Naphthalenertriol;4-Methylumbelliferone;Herniarin;Pentylenetetrazole;4-Amino-5-aminomethyl-2-methylpyrimidine	C01173;C03081;C09268;C13692;C20267
pos-M177T348	177.127	5.79746	1	1	3-(4-Isopropylphenyl)propanal	Lipids and lipid-like molecules	Prenol lipids	HMDB0036171	null	5	4-Methyl-1-phenyl-2-pentanone;(S)-4-(4-Methylphenyl)-2-pentanone;Rhubafuran;3-(4-Isopropylphenyl)propanal;1-Phenyl-2-hexanone	HMDB0031569;HMDB0034177;HMDB0036021;HMDB0036171;HMDB0094661	0	-	-
pos-M178T127	178.122	2.12427	1	1	N-Acetylamphetamine	Unknown	-	NA	NA	14	Phenmetrazine;(S)-Valerianine;7-Ethyl-2,3,6,7-tetrahydrocyclopent[b]azepin-8(1H)-one;2,3,6,7-Tetrahydro-6,7-dimethylcyclopent[b]azepin-8(1H)-one;1-(2,3-Dihydro-1H-pyrrolizin-5-yl)-1-butanone;2,3-Dihydro-7-methyl-5-propanoyl-1H-pyrrolizine;2,3-Dihydro-6-methyl-5-propanoyl-1H-pyrrolizine;1-(2,3-Dihydro-5-ethyl-1H-pyrrolizin-7-yl)ethanone;5-Acetyl-2,3-dihydro-6,7-dimethyl-1H-pyrrolizine;1-(2,3-Dihyd…	HMDB0014968;HMDB0033484;HMDB0039664;HMDB0039667;HMDB0040014;HMDB0040017;HMDB0040018;HMDB0040019;HMDB0040020;HMDB0040027;HMDB0041923;HMDB0031567;HMDB0035207;HMDB0038790	2	Phenmetrazine;Valerianine	C07432;C09991
pos-M178T67	178.122	1.10862	1	1	N-Acetylamphetamine	Unknown	-	NA	NA	14	Phenmetrazine;(S)-Valerianine;7-Ethyl-2,3,6,7-tetrahydrocyclopent[b]azepin-8(1H)-one;2,3,6,7-Tetrahydro-6,7-dimethylcyclopent[b]azepin-8(1H)-one;1-(2,3-Dihydro-1H-pyrrolizin-5-yl)-1-butanone;2,3-Dihydro-7-methyl-5-propanoyl-1H-pyrrolizine;2,3-Dihydro-6-methyl-5-propanoyl-1H-pyrrolizine;1-(2,3-Dihydro-5-ethyl-1H-pyrrolizin-7-yl)ethanone;5-Acetyl-2,3-dihydro-6,7-dimethyl-1H-pyrrolizine;1-(2,3-Dihyd…	HMDB0014968;HMDB0033484;HMDB0039664;HMDB0039667;HMDB0040014;HMDB0040017;HMDB0040018;HMDB0040019;HMDB0040020;HMDB0040027;HMDB0041923;HMDB0031567;HMDB0035207;HMDB0038790	2	Phenmetrazine;Valerianine	C07432;C09991
pos-M179T191_2	179.083	3.1887	1	1	Hydrocinnamic acid ethyl ester	Unknown	-	NA	NA	0	-	-	0	-	-
pos-M179T194	179.106	3.23052	1	1	Hydrocinnamic acid ethyl ester	Unknown	-	NA	NA	31	2-(3-methylbut-2-en-1-yl)benzene-1,3-diol;2-[(1E)-3-methylbut-1-en-1-yl]benzene-1,3-diol;1-(4-hydroxyphenyl)pentan-3-one;4-(3-methylbut-2-en-1-yl)benzene-1,3-diol;4-(3-methoxyphenyl)butan-2-one;3-hydroxy-3-methyl-4-phenylbutan-2-one;4-hydroxy-3-methyl-4-phenylbutan-2-one;4-(3-hydroxyphenyl)-3-methylbutan-2-one;4-(4-hydroxyphenyl)-3-methylbutan-2-one;3-benzyl-4-hydroxybutan-2-one;1-hydroxy-3-methy…	HMDB0126149;HMDB0126449;HMDB0132981;HMDB0133181;HMDB0133469;HMDB0133682;HMDB0133683;HMDB0133684;HMDB0133685;HMDB0133686;HMDB0133687;HMDB0002043;HMDB0031250;HMDB0031864;HMDB0033376;HMDB0033386;HMDB0033597;HMDB0035013;HMDB0036235;HMDB0036385;HMDB0037680;HMDB0037708;HMDB0038179;HMDB0040287;HMDB0040356;HMDB0040411;HMDB0040425;HMDB0040426;HMDB0040583;HMDB0040800;HMDB0041553	8	Methyleugenol;Methylisoeugenol;4-t-Butylbenzoic_acid;1,1-Dimethylethyl_benzoate;3-Phenylpropyl_acetate;2-Phenylpropyl_acetate;1-Phenylpropyl_acetate;3,5-Dimethoxyallylbenzene	C10454;C10478;C14535;C14709;C17663;C17665;C17666;C17782
pos-M179T355_1	179.142	5.91521	1	1	Propofol	Benzenoids	Benzene and substituted derivatives	HMDB0014956	null	11	Propofol;Tricycloekasantal;4-Methyl-1-phenyl-2-pentanol;3-Methyl-1-phenyl-3-pentanol;2,5-Diisopropylphenol;11-Methyl-7-oxatetracyclo[6.3.1.01,6.04,11]dodecane;7-Isopropyl-5-methylbicyclo[2.2.2]oct-5-en-2-one;2-Ethoxy-1-methyl-4-(1-methylethyl)benzene;Quinceoxepine;Geijerone;Nicotine imine	HMDB0014956;HMDB0031194;HMDB0031568;HMDB0031731;HMDB0032579;HMDB0035055;HMDB0036681;HMDB0037272;HMDB0038107;HMDB0038194;HMDB0001010	2	Propofol;4-n-Hexylphenol	C07523;C14465
pos-M179T407	179.142	6.78439	1	1	2,5-Diisopropylphenol	Lipids and lipid-like molecules	Prenol lipids	HMDB0032579	null	11	Propofol;Tricycloekasantal;4-Methyl-1-phenyl-2-pentanol;3-Methyl-1-phenyl-3-pentanol;2,5-Diisopropylphenol;11-Methyl-7-oxatetracyclo[6.3.1.01,6.04,11]dodecane;7-Isopropyl-5-methylbicyclo[2.2.2]oct-5-en-2-one;2-Ethoxy-1-methyl-4-(1-methylethyl)benzene;Quinceoxepine;Geijerone;Nicotine imine	HMDB0014956;HMDB0031194;HMDB0031568;HMDB0031731;HMDB0032579;HMDB0035055;HMDB0036681;HMDB0037272;HMDB0038107;HMDB0038194;HMDB0001010	2	Propofol;4-n-Hexylphenol	C07523;C14465
pos-M180T143	180.065	2.37557	1	1	Umbelliferone	Phenylpropanoids and polyketides	Coumarins and derivatives	HMDB0029865	C09315	0	-	-	0	-	-
pos-M181T133	181.071	2.21588	1	1	Theophylline	Organoheterocyclic compounds	Imidazopyrimidines	HMDB0001889	C07130	32	muco-Inositol;2,5-bis(hydroxymethyl)oxolane-2,3,4-triol;neo-inositol ;cis-inositol;D-Glucose;D-Galactose;D-Mannose;myo-Inositol;3-Deoxyarabinohexonic acid;Beta-D-Glucose;D-Fructose;Allose;L-Sorbose;Alpha-D-Glucose;D-Tagatose;Beta-D-Galactose;scyllo-Inositol;L-Gulose;Dihydroxyacetone (dimer);L-Galactose;Levoinositol;Alpha-D-Glucopyranoside;D-Glucopyranoside;3(S)-hydroxy-all-cis-8,11,14,17-eicosate…	HMDB0062138;HMDB0125599;HMDB0240208;HMDB0240210;HMDB0000122;HMDB0000143;HMDB0000169;HMDB0000211;HMDB0000346;HMDB0000516;HMDB0000660;HMDB0001151;HMDB0001266;HMDB0003345;HMDB0003418;HMDB0003449;HMDB0006088;HMDB0012326;HMDB0032222;HMDB0033704;HMDB0034220;HMDB0061922;HMDB0062170;HMDB0062202;HMDB0062473;HMDB0062538;HMDB0240207;HMDB0240209;HMDB0240211;HMDB0001860;HMDB0001889;HMDB0002825	47	D-Glucose;D-Fructose;D-Galactose;myo-Inositol;D-Mannose;beta-D-Glucose;L-Sorbose;alpha-D-Glucose;D-Aldose;D-Hexose;D-Sorbose;D-Tagatose;alpha-D-Mannose;beta-D-Galactose;alpha-D-Galactose;Sorbose;D-Allose;Galactose;D-Fuconate;L-Fructose;L-Fuconate;L-Galactose;D-Hamamelose;L-Rhamnonate;beta-D-Mannose;beta-D-Fructose;2-Deoxy-D-gluconate;D-Fructose;1L-chiro-Inositol;muco-Inositol;scyllo-Inositol;D-Al…	C00031;C00095;C00124;C00137;C00159;C00221;C00247;C00267;C00737;C00738;C00764;C00795;C00936;C00962;C00984;C01452;C01487;C01582;C01680;C01719;C01720;C01825;C01906;C01934;C02209;C02336;C02782;C05003;C06151;C06152;C06153;C06464;C06465;C06466;C06467;C06468;C08351;C08356;C10906;C15923;C19891;C21032;C21050;C21066;C07130;C07480;C13747
pos-M181T170	181.086	2.84115	1	1	4-Methoxybenzyl acetate	Benzenoids	Benzene and substituted derivatives	HMDB0033761	null	35	10-hydroxy-(2E,8E)-decadien-4-ynoic Acid;4-ethenyl-2,6-dimethoxyphenol;2-(4-methoxyphenyl)propanoic acid;4-(3,4-dihydroxyphenyl)butan-2-one;3-(2-hydroxy-3-methoxyphenyl)propanal;2-(3-hydroxyprop-1-en-1-yl)-6-methoxyphenol;3-methoxy-5-(prop-2-en-1-yl)benzene-1,2-diol;2-methoxy-4-[(oxiran-2-yl)methyl]phenol;2-methoxy-4-(prop-2-en-1-yl)benzene-1,3-diol;4-methoxy-6-(prop-2-en-1-yl)benzene-1,3-diol;2-…	HMDB0062773;HMDB0127492;HMDB0129958;HMDB0133505;HMDB0134065;HMDB0134076;HMDB0135240;HMDB0135241;HMDB0135242;HMDB0135243;HMDB0135645;HMDB0135646;HMDB0135739;HMDB0135740;HMDB0141019;HMDB0141020;HMDB0141021;HMDB0141022;HMDB0141023;HMDB0141118;HMDB0141138;HMDB0141179;HMDB0011751;HMDB0012915;HMDB0029685;HMDB0031240;HMDB0032128;HMDB0032174;HMDB0032574;HMDB0032640;HMDB0033761;HMDB0037602;HMDB0037733;HMD…	3	Coniferyl_alcohol;U_0521;Isopropylparaben	C00590;C15475;C20343
pos-M181T188	181.122	3.13096	1	1	Norecasantalic acid	Lipids and lipid-like molecules	Prenol lipids	HMDB0036817	null	10	2,2,7,7-Tetramethyl-1,6-dioxaspiro[4.4]nona-3,8-diene;Jasmolone;2-Phenylpropionaldehyde dimethyl acetal;Dihydroactinidiolide;(+)-Myrtenyl formate;Norecasantalic acid;Bovolide;4-(Butoxymethyl)phenol;3-tert-Butyl-4-hydroxyanisole;2-tert-Butyl-4-hydroxyanisole	HMDB0030007;HMDB0030039;HMDB0032468;HMDB0035240;HMDB0036669;HMDB0036817;HMDB0039159;HMDB0039957;HMDB0059925;HMDB0059926	1	3-tert-Butyl-5-methylcatechol	C03929
pos-M181T431	181.158	7.18197	1	1	2-trans-6-cis-Dodecadienal	Organic oxygen compounds	Organooxygen compounds	HMDB0032531	null	5	Homodihydrojasmone;2-trans-6-cis-Dodecadienal;cis-Quinceoxepane;Tricycloekasantalol;(2E,4E)-2,4-Dodecadienal	HMDB0031181;HMDB0032531;HMDB0038108;HMDB0039339;HMDB0039590	1	(3Z,6Z,9Z)-3,6,9-Dodecatrien-1-ol	C08375
pos-M182T93	182.081	1.54715	1	1	Pargyline	Benzenoids	Benzene and substituted derivatives	HMDB0015563	C07414	25	L-Tyrosine;4-Hydroxy-4-(3-pyridyl)-butanoic acid;L-Threo-3-Phenylserine;Beta-Tyrosine;o-Tyrosine;Meta-Tyrosine;4,6,7-Trihydroxy-1,2,3,4-tetrahydroisoquinoline;Methyl Phenylglyoxalate;3-(3-hydroxyphenyl)prop-2-enoic acid;3-phenyloxirane-2-carboxylic acid;3-(4-hydroxyphenyl)prop-2-enoic acid;4-methoxy-1-benzofuran-6-ol;3-(2-hydroxyphenyl)prop-2-enoic acid;3-(2,3-dihydroxyphenyl)prop-2-enal;3-(2,5-d…	HMDB0000158;HMDB0001119;HMDB0002184;HMDB0003831;HMDB0006050;HMDB0059720;HMDB0060280;HMDB0062605;HMDB0125104;HMDB0126545;HMDB0128076;HMDB0129375;HMDB0134028;HMDB0134029;HMDB0134030;HMDB0134031;HMDB0141767;HMDB0141768;HMDB0000205;HMDB0001713;HMDB0002035;HMDB0002641;HMDB0012225;HMDB0030677;HMDB0041592	18	L-Tyrosine;Tyrosine;L-threo-3-Phenylserine;3-Amino-3-(4-hydroxyphenyl)propanoate;D-Tyrosine;gamma-Hydroxy-3-pyridinebutanoate;N-Hydroxy-L-phenylalanine;3-Hydroxy-L-phenylalanine;(S)-beta-Tyrosine;Phenylpyruvate;4-Coumarate;trans-2-Hydroxycinnamate;2-Hydroxy-3-phenylpropenoate;cis-2-Hydroxycinnamate;cis-p-Coumarate;3-Oxo-3-phenylpropanoate;Caffeic_aldehyde;trans-3-Hydroxycinnamate	C00082;C01536;C03290;C04368;C06420;C19579;C19712;C20807;C21308;C00166;C00811;C01772;C02763;C05838;C06738;C07114;C10945;C12621
pos-M182T65	182.081	1.08038	1	1	Tyrosine	Organic acids and derivatives	Carboxylic acids and derivatives	HMDB0000158	C00082	25	L-Tyrosine;4-Hydroxy-4-(3-pyridyl)-butanoic acid;L-Threo-3-Phenylserine;Beta-Tyrosine;o-Tyrosine;Meta-Tyrosine;4,6,7-Trihydroxy-1,2,3,4-tetrahydroisoquinoline;Methyl Phenylglyoxalate;3-(3-hydroxyphenyl)prop-2-enoic acid;3-phenyloxirane-2-carboxylic acid;3-(4-hydroxyphenyl)prop-2-enoic acid;4-methoxy-1-benzofuran-6-ol;3-(2-hydroxyphenyl)prop-2-enoic acid;3-(2,3-dihydroxyphenyl)prop-2-enal;3-(2,5-d…	HMDB0000158;HMDB0001119;HMDB0002184;HMDB0003831;HMDB0006050;HMDB0059720;HMDB0060280;HMDB0062605;HMDB0125104;HMDB0126545;HMDB0128076;HMDB0129375;HMDB0134028;HMDB0134029;HMDB0134030;HMDB0134031;HMDB0141767;HMDB0141768;HMDB0000205;HMDB0001713;HMDB0002035;HMDB0002641;HMDB0012225;HMDB0030677;HMDB0041592	18	L-Tyrosine;Tyrosine;L-threo-3-Phenylserine;3-Amino-3-(4-hydroxyphenyl)propanoate;D-Tyrosine;gamma-Hydroxy-3-pyridinebutanoate;N-Hydroxy-L-phenylalanine;3-Hydroxy-L-phenylalanine;(S)-beta-Tyrosine;Phenylpyruvate;4-Coumarate;trans-2-Hydroxycinnamate;2-Hydroxy-3-phenylpropenoate;cis-2-Hydroxycinnamate;cis-p-Coumarate;3-Oxo-3-phenylpropanoate;Caffeic_aldehyde;trans-3-Hydroxycinnamate	C00082;C01536;C03290;C04368;C06420;C19579;C19712;C20807;C21308;C00166;C00811;C01772;C02763;C05838;C06738;C07114;C10945;C12621
pos-M183T212	183.08	3.5343	1	1	Benzophenone	Benzenoids	Benzene and substituted derivatives	HMDB0032049	C06354	8	2-Hydroxyfluorene;Benzophenone;3-Hydroxyfluorene;9-Hydroxyfluorene;2-Methyl-4-propyl-1,3-oxathiane;(+/-)-3-(Methylthio)heptanal;Methionine sulfoxide;Ethiin	HMDB0013163;HMDB0032049;HMDB0059802;HMDB0059803;HMDB0031572;HMDB0032426;HMDB0002005;HMDB0037057	10	Diisopropyl_phosphate;Xanthan;Benzophenone;Fluoren-9-ol;Carlina_oxide;2-Hydroxyfluorene;Atractylodin;L-Methionine_S-oxide;L-Methionine_(R)-S-oxide;L-Methionine_(S)-S-oxide	C03113;C01464;C06354;C06711;C08399;C14460;C16918;C02989;C15998;C15999
pos-M183T178	183.101	2.95885	1	1	Benzophenone	Benzenoids	Benzene and substituted derivatives	HMDB0032049	C06354	12	Amyl 2-furoate;(卤)-threo-Anethole glycol;4-Ethyl-2,6-dimethoxyphenol;Verimol J;4-(Ethoxymethyl)-2-methoxyphenol;Furfuryl pentanoate;Peperinic acid;2-Ethoxy-4-(methoxymethyl)phenol;Furfuryl isovalerate;Isoamyl 2-furoate;Homoagmatine;N6-Methylagmatine	HMDB0029456;HMDB0032607;HMDB0033394;HMDB0036522;HMDB0037641;HMDB0037727;HMDB0038181;HMDB0038354;HMDB0039874;HMDB0059891;HMDB0031505;HMDB0039252	9	5-Oxo-1,2-campholide;Iridotrial;2-Oxo-delta3-4,5,5-trimethylcyclopentenylacetate;Dihydroconiferyl_alcohol;3,4,5-Trimethoxytoluene;2,4,5-Trimethoxytoluene;(+/-)-Asarinol_B;Bis(2,3-epoxycyclopentyl)ether;[(1R)-2,2,3-Trimethyl-5-oxocyclopent-3-enyl]acetate	C02952;C06070;C07159;C10448;C17822;C17823;C17825;C19351;C20271
pos-M184T481	184.073	8.02492	1	1	Phosphocholine	Organic nitrogen compounds	Organonitrogen compounds	HMDB0001565	C00588	7	Tryptophanol;(R)-Boschniakine;1-(2,3-Dihydro-1H-pyrrolizin-5-yl)-2-propen-1-one;3-[(5-Methyl-2-furanyl)methyl]-1H-pyrrole;3,4-Dihydro-4-[(5-methyl-2-furanyl)methylene]-2H-pyrrole;2-Aminoheptanoate;3-Dehydroxycarnitine	HMDB0003447;HMDB0030267;HMDB0040028;HMDB0040042;HMDB0040048;HMDB0094649;HMDB0006831	6	4-Amino-2-hydroxylamino-6-nitrotoluene;Indole-3-ethanol;Boschniakine;4-Hydroxy-3-nitrosobenzamide;Isopentenyl_phosphate;Dimethylallyl_phosphate	C16403;C00955;C09915;C12114;C20345;C21214
pos-M184T229	184.073	3.82222	1	1	Phosphocholine	Organic nitrogen compounds	Organonitrogen compounds	HMDB0001565	C00588	7	Tryptophanol;(R)-Boschniakine;1-(2,3-Dihydro-1H-pyrrolizin-5-yl)-2-propen-1-one;3-[(5-Methyl-2-furanyl)methyl]-1H-pyrrole;3,4-Dihydro-4-[(5-methyl-2-furanyl)methylene]-2H-pyrrole;2-Aminoheptanoate;3-Dehydroxycarnitine	HMDB0003447;HMDB0030267;HMDB0040028;HMDB0040042;HMDB0040048;HMDB0094649;HMDB0006831	6	4-Amino-2-hydroxylamino-6-nitrotoluene;Indole-3-ethanol;Boschniakine;4-Hydroxy-3-nitrosobenzamide;Isopentenyl_phosphate;Dimethylallyl_phosphate	C16403;C00955;C09915;C12114;C20345;C21214
pos-M187T53	187.057	0.876008	1	1	4-Isoxazolepropanoic acid, .alpha.-amino-2,3-dihydro-5-methyl-3-oxo-	Unknown	-	NA	C13672	18	2-Deoxyglucose;L-Fucose-1P;6-methyloxane-2,3,4,5-tetrol;L-Fucose;Rhamnose;1,5-Anhydrosorbitol;Beta-D-Fucose;3-Deoxyfructose;L-Rhamnulose;2-Deoxygalactopyranose;D-Fucose;2-O-Methyl-D-xylose;Alpha-L-fucose;beta-L-fucose;L-Fuculose;Butyl isopropyl disulfide;Butyl propyl disulfide;1-(Methylthio)-1-hexanethiol	HMDB0062477;HMDB0062489;HMDB0124735;HMDB0000174;HMDB0000849;HMDB0002712;HMDB0003081;HMDB0005876;HMDB0010207;HMDB0012327;HMDB0029196;HMDB0033821;HMDB0059624;HMDB0059625;HMDB0060267;HMDB0033050;HMDB0033051;HMDB0039783	22	L-Rhamnose;2-Deoxy-D-glucose;L-Rhamnulose;6-Deoxy-D-galactose;6-Deoxy-L-galactose;D-Rhamnose;L-Fuculose;beta-D-Fucose;beta-L-Rhamnose;L-Rhamnofuranose;alpha-L-Rhamnose;6-Deoxy-D-glucose;2-Deoxy-D-galactose;1,5-Anhydro-D-glucitol;(+)-Quercitol;(-)-Viburnitol;Quinovose;1,5-Anhydro-D-mannitol;alpha-L-Fucopyranose;beta-L-Fucopyranose;6-Deoxy-L-altrose;6-Deoxy-D-talose	C00507;C00586;C00861;C01018;C01019;C01684;C01721;C02095;C02338;C02431;C02476;C02522;C02781;C07326;C08258;C08259;C08352;C16538;C20835;C20836;C21033;C21058
pos-M187T63	187.071	1.04677	1	1	4-Isoxazolepropanoic acid, .alpha.-amino-2,3-dihydro-5-methyl-3-oxo-	Unknown	-	NA	C13672	3	Pyroglutamylglycine;2-Furoylglycine;L-2,3-Dihydrodipicolinate	HMDB0061890;HMDB0000439;HMDB0012247	7	AMPA;L-2,3-Dihydrodipicolinate;3,5-Dihydroxyanthranilate;3-Methylpyrrole-2,4-dicarboxylic_acid;2-Methoxy-5-nitrophenol;2-Methoxy-4-nitrophenol;4-Methyl-5-nitrocatechol	C13672;C03340;C11465;C12477;C17385;C17386;C18315
pos-M188T133	188.07	2.21523	1	1	L-Phenylalanine	Organic acids and derivatives	Carboxylic acids and derivatives	HMDB0000159	C00079	2	6-Chloro-N-(1-methylethyl)-1,3,5-triazine-2,4-diamine;Indoleacrylic acid	HMDB0033249;HMDB0000734	2	Deethylatrazine;3-Indoleacrylate	C06559;C21283
pos-M188T48	188.138	0.805742	1	1	N6-(1-Iminoethyl)-L-lysine	Organic acids and derivatives	Carboxylic acids and derivatives	NA	NA	2	Levetiracetam;(3xi,6xi)-Cyclo(alanylvalyl)	HMDB0015333;HMDB0033926	1	Levetiracetam	C07841
pos-M189T58	189.086	0.972342	1	1	N-Acetyl-L-glutamine	Organic acids and derivatives	Carboxylic acids and derivatives	HMDB0006029	NA	0	-	-	0	-	-
pos-M189T153	189.095	2.54787	1	1	2,4-Dimethylpimelic acid	Lipids and lipid-like molecules	Fatty Acyls	HMDB0059760	null	0	-	-	0	-	-
pos-M189T151	189.112	2.52215	1	1	2,4-Dimethylpimelic acid	Lipids and lipid-like molecules	Fatty Acyls	HMDB0059760	null	11	Azelaic acid;Nonate;cis- and trans-Ethyl 2,4-dimethyl-1,3-dioxolane-2-acetate;(+/-)-Ethyl 3-acetoxy-2-methylbutyrate;(+/-)-Methyl 5-acetoxyhexanoate;Butyl ethyl malonate;2,4-Dimethylpimelic acid;3-Methylsuberic acid;Diethyl methylsuccinate;Diethyl glutarate;Edrophonium	HMDB0000784;HMDB0011717;HMDB0032200;HMDB0032258;HMDB0032387;HMDB0036233;HMDB0059760;HMDB0059783;HMDB0059814;HMDB0059879;HMDB0015145	3	Azelaic_acid;Eucommiol;Edrophonium	C08261;C17878;C06976
pos-M190T163	190.086	2.7093	1	1	Indole-3-propionic acid	Organoheterocyclic compounds	Indoles and derivatives	HMDB0002302	null	5	Indole-3-propionic acid;Phensuximide;Indole-3-methyl acetate;Menadione;Methyl (Z)-2-decene-4,6,8-triynoate	HMDB0002302;HMDB0014970;HMDB0029738;HMDB0001892;HMDB0033765	10	Phensuximide;6,7-Dimethoxyisoquinoline;1,3-Dimethyl-6,8-isoquinolinediol;Methyl_(indol-3-yl)acetate;Menadione;Dehydromatricaria_ester;(Z)-2-Decene-4,6,8-triynoic_acid_methylester;1-Hydroxy-2-naphthaldehyde;1-Naphthoic_acid;2-Naphthoic_acid	C07437;C09348;C12345;C20635;C05377;C08446;C08774;C11427;C14091;C14101
pos-M191T59	191.017	0.976533	1	1	6-Formylumbelliferone	Phenylpropanoids and polyketides	Coumarins and derivatives	HMDB0039147	null	2	Oxalosuccinic acid;Uric acid	HMDB0003974;HMDB0000289	2	Oxalosuccinate;Urate	C05379;C00366
pos-M191T48	191.04	0.807517	1	1	6-Formylumbelliferone	Phenylpropanoids and polyketides	Coumarins and derivatives	HMDB0039147	null	0	-	-	0	-	-
pos-M191T44	191.076	0.725833	1	1	7-Hydroxy-2,5-dimethyl-4H-1-benzopyran-4-one	Organoheterocyclic compounds	Benzopyrans	HMDB0040326	null	0	-	-	1	Azaserine	C19194
pos-M191T162	191.089	2.70406	1	1	Cinnamyl propionate	Benzenoids	Benzene and substituted derivatives	HMDB0041315	null	0	-	-	0	-	-
pos-M192T186	192.138	3.10285	1	1	DEET	Unknown	-	NA	NA	7	Phendimetrazine;N,N-Diethylbenzeneacetamide;N-Acetyl-2,6-diethylaniline;6-Phenyl-3-hexen-2-one;4-Methyl-2-phenyl-2-pentenal;(R)-11,12,13-Trinor-1(5),6,9-guaiatrien-8-one;(S)-11,12,13-Trinor-7-calamenone	HMDB0015519;HMDB0032635;HMDB0032854;HMDB0031622;HMDB0037281;HMDB0039153;HMDB0040823	4	Phendimetrazine;N,N-Diethyl-m-toluamide;N,N-Diethylphenylacetamide;Capillanol	C07904;C10935;C10938;C17783
pos-M193T355	193.158	5.91748	1	1	.alpha.-Ionone	Lipids and lipid-like molecules	Prenol lipids	HMDB0059883	C12286	33	2,6-Diisopropyl-3-methylphenol;2,5-Diisopropyl-4-methylphenol;2,5-Diisopropyl-3-methylphenol;2,4-Diisopropyl-5-methylphenol;2,4-Diisopropyl-3-methylphenol;2,3-Diisopropyl-5-methylphenol;4-(4-Methyl-3-pentenyl)-3-cyclohexene-1-carboxaldehyde;Pseudoionone;4-(2,6,6-Trimethylcyclohex-1-enyl)but-2-en-4-one;(2E,4Z,7Z)-2,4,7-Tridecatrienal;(E)-5,8-Megastigmadien-4-one;Edulan I;gamma-Ionone;delta-Damasco…	HMDB0029820;HMDB0029821;HMDB0029822;HMDB0029823;HMDB0029824;HMDB0029825;HMDB0031733;HMDB0032498;HMDB0032541;HMDB0033545;HMDB0034671;HMDB0034959;HMDB0034979;HMDB0035682;HMDB0035753;HMDB0036022;HMDB0036027;HMDB0036144;HMDB0036565;HMDB0036684;HMDB0037139;HMDB0059883;HMDB0036818;HMDB0041615;HMDB0030941;HMDB0030943;HMDB0031016;HMDB0031064;HMDB0031065;HMDB0032371;HMDB0032379;HMDB0033713;HMDB0034856	4	alpha-Ionone;beta-Ionone;4-n-Heptylphenol;2-Undecanone	C12286;C12287;C14698;C01875
pos-M194T63	194.117	1.04822	1	1	1,3-Benzodioxole-4-ethanamine, N,.alpha.-dimethyl-	Unknown	-	NA	NA	23	(R)-N-Methylsalsolinol;(S)-N-Methylsalsolinol;(-)-Salsoline;(R)-1,2-dimethyl-5,6-dihydroxy-tetrahydroisoquinoline;2-Isopropylphenyl methylcarbamate;2-Methylpropyl 2-aminobenzoate;Butyl 2-aminobenzoate;Ethyl N-ethylanthranilate;2,2-dimethyl-2H-chromen-5-ol;2-[(1E)-3-methylbuta-1,3-dien-1-yl]benzene-1,3-diol;5-benzyloxolan-2-one;(1E)-1-(4-hydroxyphenyl)pent-1-en-3-one;4-(3-methoxyphenyl)but-3-en-2-…	HMDB0003626;HMDB0003892;HMDB0012469;HMDB0012484;HMDB0031797;HMDB0035072;HMDB0036906;HMDB0037698;HMDB0126379;HMDB0126467;HMDB0132267;HMDB0132973;HMDB0133466;HMDB0133677;HMDB0133678;HMDB0133679;HMDB0133680;HMDB0133681;HMDB0029699;HMDB0033834;HMDB0036905;HMDB0037142;HMDB0037145	13	3,4-Methylenedioxymethamphetamine;Butamben;Heliamine;(-)-Salsoline;Isoprocarb;2,3,5-Trimethacarb;Ethyl_cinnamate;Lachnophyllum_ester;Prenylbenzoquinone;Cinnamyl_acetate;cis-1,2-Dihydroxy-1,2-dihydro-8-methylnaphthalene;cis-1,2-Dihydroxy-1,2-dihydro-7-methylnaphthalene;5,6,7,8-Tetrahydro-2-naphthoic_acid	C07577;C07875;C09460;C09640;C18418;C18957;C06359;C08453;C10389;C12299;C14083;C14102;C14111
pos-M194T124	194.117	2.06963	1	1	1,3-Benzodioxole-4-ethanamine, N,.alpha.-dimethyl-	Unknown	-	NA	NA	23	(R)-N-Methylsalsolinol;(S)-N-Methylsalsolinol;(-)-Salsoline;(R)-1,2-dimethyl-5,6-dihydroxy-tetrahydroisoquinoline;2-Isopropylphenyl methylcarbamate;2-Methylpropyl 2-aminobenzoate;Butyl 2-aminobenzoate;Ethyl N-ethylanthranilate;2,2-dimethyl-2H-chromen-5-ol;2-[(1E)-3-methylbuta-1,3-dien-1-yl]benzene-1,3-diol;5-benzyloxolan-2-one;(1E)-1-(4-hydroxyphenyl)pent-1-en-3-one;4-(3-methoxyphenyl)but-3-en-2-…	HMDB0003626;HMDB0003892;HMDB0012469;HMDB0012484;HMDB0031797;HMDB0035072;HMDB0036906;HMDB0037698;HMDB0126379;HMDB0126467;HMDB0132267;HMDB0132973;HMDB0133466;HMDB0133677;HMDB0133678;HMDB0133679;HMDB0133680;HMDB0133681;HMDB0029699;HMDB0033834;HMDB0036905;HMDB0037142;HMDB0037145	13	3,4-Methylenedioxymethamphetamine;Butamben;Heliamine;(-)-Salsoline;Isoprocarb;2,3,5-Trimethacarb;Ethyl_cinnamate;Lachnophyllum_ester;Prenylbenzoquinone;Cinnamyl_acetate;cis-1,2-Dihydroxy-1,2-dihydro-8-methylnaphthalene;cis-1,2-Dihydroxy-1,2-dihydro-7-methylnaphthalene;5,6,7,8-Tetrahydro-2-naphthoic_acid	C07577;C07875;C09460;C09640;C18418;C18957;C06359;C08453;C10389;C12299;C14083;C14102;C14111
pos-M194T475	194.116	7.91083	1	1	1,3-Benzodioxole-4-ethanamine, N,.alpha.-dimethyl-	Unknown	-	NA	NA	1	Gabapentin	HMDB0005015	0	-	-
pos-M194T148	194.115	2.47245	1	1	1,3-Benzodioxole-4-ethanamine, N,.alpha.-dimethyl-	Unknown	-	NA	NA	5	Gabapentin;Alanyl-Serine;Glycyl-Threonine;Serylalanine;Threoninyl-Glycine	HMDB0005015;HMDB0028696;HMDB0028851;HMDB0029032;HMDB0029061	2	D-Alanyl-D-serine;Ethylenediamine-N,N'-diacetic_acid	C19719;C21397
pos-M195T139	195.087	2.31764	1	1	Caffeine	Organoheterocyclic compounds	Imidazopyrimidines	HMDB0001847	C07481	13	1D-5-O-methyl-chiro-inositol;D-4-O-Methyl-myo-inositol;4-O-Methyl-myo-inositol;Methyl beta-D-glucopyranoside;(-)-Bornesitol;Sequoyitol;Mytilitol;D-Pinitol;L-Quebrachitol;L-Pinitol;3-[(2-Mercapto-1-methylpropyl)thio]-2-butanol;Caffeine;Enprofylline	HMDB0062564;HMDB0029915;HMDB0029916;HMDB0029965;HMDB0031437;HMDB0031449;HMDB0033816;HMDB0034219;HMDB0034221;HMDB0034222;HMDB0037295;HMDB0001847;HMDB0014962	10	5-O-Methyl-myo-inositol;Methyl_beta-D-galactoside;D-Bornesitol;L-Bornesitol;D-Pinitol;O-Methyl-scyllo-inositol;4-O-Methyl-myo-inositol;6-O-Methyl-myo-inositol;(-)-Quebrachitol;Caffeine	C03365;C03619;C03659;C03660;C03844;C05163;C06352;C06353;C08257;C07481
pos-M195T220	195.101	3.67423	1	1	Butyl 4-hydroxybenzoate	Benzenoids	Benzene and substituted derivatives	HMDB0032575	NA	41	2-(3-methylbut-2-en-1-yl)benzene-1,3,5-triol;2-(4-hydroxy-3-methylbut-2-en-1-yl)benzene-1,3-diol;3-(3-methylbut-2-en-1-yl)benzene-1,2,4-triol;2-[(3,3-dimethyloxiran-2-yl)methyl]benzene-1,3-diol;2-[(2E)-4-hydroxy-3-methylbut-2-en-1-yl]benzene-1,3-diol;2-[(1E)-3-hydroxy-3-methylbut-1-en-1-yl]benzene-1,3-diol;3-[(1E)-3-methylbut-1-en-1-yl]benzene-1,2,4-triol;2-[(1E)-3-methylbut-1-en-1-yl]benzene-1,3…	HMDB0124918;HMDB0126161;HMDB0126162;HMDB0126163;HMDB0126262;HMDB0126462;HMDB0126463;HMDB0126464;HMDB0126465;HMDB0126466;HMDB0132270;HMDB0133190;HMDB0133191;HMDB0133192;HMDB0133193;HMDB0133194;HMDB0133463;HMDB0133484;HMDB0133515;HMDB0133538;HMDB0141323;HMDB0031517;HMDB0031984;HMDB0032575;HMDB0032590;HMDB0034206;HMDB0034990;HMDB0036432;HMDB0037271;HMDB0040730;HMDB0041194;HMDB0041505;HMDB0041506;HMD…	2	Zingerone;Isobutylparaben	C17497;C20342
pos-M195T204	195.137	3.40203	1	1	(S,Z)-Lyratol acetate	Organic acids and derivatives	Carboxylic acids and derivatives	HMDB0031840	null	18	4-Hydroxypropofol;(S,Z)-Lyratol acetate;Hexylresorcinol;Neocnidilide;(卤)-Myrtenyl acetate;Ethyl (2E,4E,7Z)-Decatrienoate;Ethyl (2E,4Z,7Z)-Decatrienoate;(2S,4R)-p-Mentha-1(7),5-dien-2-ol acetate;(S)-p-Mentha-1,8-dien-10-yl acetate;Perillyl acetate;(R)-2-Acetoxy-p-mentha-1,8-diene;Carvyl acetate;Menthadienyl acetate;8-Ocimenyl acetate;1-(2-Furanyl)-1-octanone;(S)-Neolyratyl acetate;(2,2-Diethoxyeth…	HMDB0014018;HMDB0031840;HMDB0032567;HMDB0034450;HMDB0035126;HMDB0035375;HMDB0035376;HMDB0035801;HMDB0037018;HMDB0037231;HMDB0037389;HMDB0038046;HMDB0038292;HMDB0039685;HMDB0040439;HMDB0041497;HMDB0041610;HMDB0132986	3	4-Hexyloxyphenol;Cnidilide;Neocnidilide	C14305;C16937;C17002
pos-M195T166	195.137	2.76648	1	1	Sedanolide	Organoheterocyclic compounds	Lactones	HMDB0034450	NA	51	4-Hydroxypropofol;(S,Z)-Lyratol acetate;Hexylresorcinol;Neocnidilide;(卤)-Myrtenyl acetate;Ethyl (2E,4E,7Z)-Decatrienoate;Ethyl (2E,4Z,7Z)-Decatrienoate;(2S,4R)-p-Mentha-1(7),5-dien-2-ol acetate;(S)-p-Mentha-1,8-dien-10-yl acetate;Perillyl acetate;(R)-2-Acetoxy-p-mentha-1,8-diene;Carvyl acetate;Menthadienyl acetate;8-Ocimenyl acetate;1-(2-Furanyl)-1-octanone;(S)-Neolyratyl acetate;(2,2-Diethoxyeth…	HMDB0014018;HMDB0031840;HMDB0032567;HMDB0034450;HMDB0035126;HMDB0035375;HMDB0035376;HMDB0035801;HMDB0037018;HMDB0037231;HMDB0037389;HMDB0038046;HMDB0038292;HMDB0039685;HMDB0040439;HMDB0041497;HMDB0041610;HMDB0132986;HMDB0000511;HMDB0029760;HMDB0030029;HMDB0031264;HMDB0031739;HMDB0032045;HMDB0032070;HMDB0032155;HMDB0032264;HMDB0032302;HMDB0032315;HMDB0033620;HMDB0034457;HMDB0034849;HMDB0035595;HMD…	7	4-Hexyloxyphenol;Cnidilide;Neocnidilide;Decanoic_acid;p-Menthane-3,8-diol;Isoamyl_isovalerate;Ethyl_octanoate	C14305;C16937;C17002;C01571;C02904;C12289;C12292
pos-M197T355_1	197.153	5.91478	1	1	Dodeca-2(E),4(E)-dienoic acid	Lipids and lipid-like molecules	Fatty Acyls	NA	NA	0	-	-	0	-	-
pos-M199T431	199.169	7.18943	1	1	.delta.-Dodecalactone	Unknown	-	NA	NA	28	5-Dodecenoic acid;trans-Dodec-2-enoic acid;Methyl 10-undecenoate;Allyl nonanoate;xi-Dihydro-5-octyl-2(3H)-furanone;cis-4-Decenyl acetate;2,6-Dimethyl-5-heptenal propyleneglycol acetal;11-Dodecenoic acid;cis-3-Hexenyl hexanoate;(卤)-Citronellyl acetate;Citronellyl acetate;5,5-Dibutyl-4,5-dihydro-2(3H)furanone;Rhodinyl acetate;Methyl 9-undecenoate;Ethyl 2-decenoate;1-Ethenylhexyl butanoate;xi-5-Dode…	HMDB0000529;HMDB0010729;HMDB0029585;HMDB0029763;HMDB0031683;HMDB0032214;HMDB0032235;HMDB0032248;HMDB0033378;HMDB0034160;HMDB0034844;HMDB0036182;HMDB0037186;HMDB0037305;HMDB0037329;HMDB0037498;HMDB0037742;HMDB0037813;HMDB0038081;HMDB0038269;HMDB0038895;HMDB0038924;HMDB0039220;HMDB0040158;HMDB0040163;HMDB0040361;HMDB0041264;HMDB0041449	5	(-)-Menthyl_acetate;Citronellyl_acetate;Neomenthyl_acetate;Decanoyl_acetaldehyde;cis-2-Dodecenoic_acid	C09870;C12298;C16825;C16947;C21202
pos-M199T355	199.169	5.91441	1	1	.gamma.-Dodecalactone	Unknown	-	NA	NA	28	5-Dodecenoic acid;trans-Dodec-2-enoic acid;Methyl 10-undecenoate;Allyl nonanoate;xi-Dihydro-5-octyl-2(3H)-furanone;cis-4-Decenyl acetate;2,6-Dimethyl-5-heptenal propyleneglycol acetal;11-Dodecenoic acid;cis-3-Hexenyl hexanoate;(卤)-Citronellyl acetate;Citronellyl acetate;5,5-Dibutyl-4,5-dihydro-2(3H)furanone;Rhodinyl acetate;Methyl 9-undecenoate;Ethyl 2-decenoate;1-Ethenylhexyl butanoate;xi-5-Dode…	HMDB0000529;HMDB0010729;HMDB0029585;HMDB0029763;HMDB0031683;HMDB0032214;HMDB0032235;HMDB0032248;HMDB0033378;HMDB0034160;HMDB0034844;HMDB0036182;HMDB0037186;HMDB0037305;HMDB0037329;HMDB0037498;HMDB0037742;HMDB0037813;HMDB0038081;HMDB0038269;HMDB0038895;HMDB0038924;HMDB0039220;HMDB0040158;HMDB0040163;HMDB0040361;HMDB0041264;HMDB0041449	5	(-)-Menthyl_acetate;Citronellyl_acetate;Neomenthyl_acetate;Decanoyl_acetaldehyde;cis-2-Dodecenoic_acid	C09870;C12298;C16825;C16947;C21202
pos-M199T320	199.169	5.33653	1	1	Hexyl 2-methyl-3-pentenoate	Lipids and lipid-like molecules	Fatty Acyls	HMDB0040158	null	28	5-Dodecenoic acid;trans-Dodec-2-enoic acid;Methyl 10-undecenoate;Allyl nonanoate;xi-Dihydro-5-octyl-2(3H)-furanone;cis-4-Decenyl acetate;2,6-Dimethyl-5-heptenal propyleneglycol acetal;11-Dodecenoic acid;cis-3-Hexenyl hexanoate;(卤)-Citronellyl acetate;Citronellyl acetate;5,5-Dibutyl-4,5-dihydro-2(3H)furanone;Rhodinyl acetate;Methyl 9-undecenoate;Ethyl 2-decenoate;1-Ethenylhexyl butanoate;xi-5-Dode…	HMDB0000529;HMDB0010729;HMDB0029585;HMDB0029763;HMDB0031683;HMDB0032214;HMDB0032235;HMDB0032248;HMDB0033378;HMDB0034160;HMDB0034844;HMDB0036182;HMDB0037186;HMDB0037305;HMDB0037329;HMDB0037498;HMDB0037742;HMDB0037813;HMDB0038081;HMDB0038269;HMDB0038895;HMDB0038924;HMDB0039220;HMDB0040158;HMDB0040163;HMDB0040361;HMDB0041264;HMDB0041449	5	(-)-Menthyl_acetate;Citronellyl_acetate;Neomenthyl_acetate;Decanoyl_acetaldehyde;cis-2-Dodecenoic_acid	C09870;C12298;C16825;C16947;C21202
pos-M200T45	200.04	0.7441	1	1	2-Chloro-L-phenylalanine	Organic acids and derivatives	Carboxylic acids and derivatives	NA	NA	0	-	-	0	-	-
pos-M200T163	200.164	2.71841	1	1	10-Undecynoic acid	Organic acids and derivatives	-	NA	NA	0	-	-	0	-	-
pos-M202T155	202.216	2.57563	1	1	DDAO	Unknown	-	NA	NA	4	2-Dodecanone;2-Methylundecanal;(+/-)-2,4,8-Trimethyl-7-nonen-2-ol;Lauric aldehyde	HMDB0031019;HMDB0031734;HMDB0032543;HMDB0033933	1	Dodecylaldehyde	C02278
pos-M203T49	203.052	0.821458	1	1	4-Chloro-3,5-dimethoxybenzyl alcohol	Benzenoids	Benzene and substituted derivatives	HMDB0040933	null	29	muco-Inositol;2,5-bis(hydroxymethyl)oxolane-2,3,4-triol;neo-inositol ;cis-inositol;D-Glucose;D-Galactose;D-Mannose;myo-Inositol;3-Deoxyarabinohexonic acid;Beta-D-Glucose;D-Fructose;Allose;L-Sorbose;Alpha-D-Glucose;D-Tagatose;Beta-D-Galactose;scyllo-Inositol;L-Gulose;Dihydroxyacetone (dimer);L-Galactose;Levoinositol;Alpha-D-Glucopyranoside;D-Glucopyranoside;3(S)-hydroxy-all-cis-8,11,14,17-eicosate…	HMDB0062138;HMDB0125599;HMDB0240208;HMDB0240210;HMDB0000122;HMDB0000143;HMDB0000169;HMDB0000211;HMDB0000346;HMDB0000516;HMDB0000660;HMDB0001151;HMDB0001266;HMDB0003345;HMDB0003418;HMDB0003449;HMDB0006088;HMDB0012326;HMDB0032222;HMDB0033704;HMDB0034220;HMDB0061922;HMDB0062170;HMDB0062202;HMDB0062473;HMDB0062538;HMDB0240207;HMDB0240209;HMDB0240211	44	D-Glucose;D-Fructose;D-Galactose;myo-Inositol;D-Mannose;beta-D-Glucose;L-Sorbose;alpha-D-Glucose;D-Aldose;D-Hexose;D-Sorbose;D-Tagatose;alpha-D-Mannose;beta-D-Galactose;alpha-D-Galactose;Sorbose;D-Allose;Galactose;D-Fuconate;L-Fructose;L-Fuconate;L-Galactose;D-Hamamelose;L-Rhamnonate;beta-D-Mannose;beta-D-Fructose;2-Deoxy-D-gluconate;D-Fructose;1L-chiro-Inositol;muco-Inositol;scyllo-Inositol;D-Al…	C00031;C00095;C00124;C00137;C00159;C00221;C00247;C00267;C00737;C00738;C00764;C00795;C00936;C00962;C00984;C01452;C01487;C01582;C01680;C01719;C01720;C01825;C01906;C01934;C02209;C02336;C02782;C05003;C06151;C06152;C06153;C06464;C06465;C06466;C06467;C06468;C08351;C08356;C10906;C15923;C19891;C21032;C21050;C21066
pos-M203T165	203.063	2.74928	1	1	Setarin	Phenylpropanoids and polyketides	Coumarins and derivatives	HMDB0038115	null	0	-	-	1	ANTU	C19136
pos-M203T120	203.139	1.99467	1	1	Ala-Ile	Organic acids and derivatives	Carboxylic acids and derivatives	HMDB0028690	NA	16	N-Acetylisoputreanine;Alanyl-Isoleucine;Alanyl-Leucine;Isoleucyl-Alanine;Leucyl-Alanine;Homodihydrojasmone;2-trans-6-cis-Dodecadienal;cis-Quinceoxepane;Tricycloekasantalol;(2E,4E)-2,4-Dodecadienal;2-Hepteneoylglycine;3-Hepteneoylglycine;4-Hepteneoylglycine;5-Hepteneoylglycine;Pseudoecgonine;Ecgonine	HMDB0094713;HMDB0028690;HMDB0028691;HMDB0028900;HMDB0028922;HMDB0031181;HMDB0032531;HMDB0038108;HMDB0039339;HMDB0039590;HMDB0094728;HMDB0094729;HMDB0094730;HMDB0094731;HMDB0006348;HMDB0006548	5	(3Z,6Z,9Z)-3,6,9-Dodecatrien-1-ol;Otonecine;Ecgonine;Pseudoecgonine;N-Isovaleryl-L-homoserine_lactone	C08375;C10356;C10858;C12449;C20673
pos-M203T200	203.179	3.33457	1	1	(-)-alpha-Curcumene	Lipids and lipid-like molecules	Prenol lipids	HMDB0061838	C09649	11	(6alpha,7alpha,10alpha)-1(5),3-Aromadendradiene;beta-Spathulene;(1alpha,6alpha,7alphaH)-2,4(15)-Copadiene;1,4,9-Cadinatriene;beta-Vatirenene;beta-Vetivenene;(E)-Calamene;Calamenene;(-)-alpha-Curcumene;alpha-Curcumene;(Z)-1,5-Tridecadiene	HMDB0035707;HMDB0036416;HMDB0036796;HMDB0038125;HMDB0059676;HMDB0059857;HMDB0059910;HMDB0061837;HMDB0061838;HMDB0059878;HMDB0041081	1	alpha-Curcumene	C09649
pos-M204T146	204.105	2.43884	1	1	Methsuximide	Organoheterocyclic compounds	Pyrrolidines	HMDB0015611	null	0	-	-	0	-	-
pos-M204T60	204.123	0.993667	1	1	Acetyl-DL-carnitine	Lipids and lipid-like molecules	Fatty Acyls	HMDB0000201	NA	4	N-lactoyl-Leucine;L-Acetylcarnitine;5-(2-Methylpropyl)tetrahydro-2-oxo-3-furancarboxylic acid;5-Butyltetrahydro-2-oxo-3-furancarboxylic acid	HMDB0062176;HMDB0000201;HMDB0030988;HMDB0030992	3	N6-(delta2-Isopentenyl)-adenine;Triacanthine;cis-2-Carboxycyclohexyl-acetic_acid	C04083;C08435;C14112
pos-M204T87	204.123	1.45352	1	1	Acetyl-DL-carnitine	Lipids and lipid-like molecules	Fatty Acyls	HMDB0000201	NA	4	N-lactoyl-Leucine;L-Acetylcarnitine;5-(2-Methylpropyl)tetrahydro-2-oxo-3-furancarboxylic acid;5-Butyltetrahydro-2-oxo-3-furancarboxylic acid	HMDB0062176;HMDB0000201;HMDB0030988;HMDB0030992	3	N6-(delta2-Isopentenyl)-adenine;Triacanthine;cis-2-Carboxycyclohexyl-acetic_acid	C04083;C08435;C14112
pos-M205T65_1	205.028	1.08362	1	1	3-(2-Hydroxyphenyl)propionic acid	Phenylpropanoids and polyketides	Phenylpropanoic acids	HMDB0033752	C01198	0	-	-	1	CCCP	C11164
pos-M205T98	205.064	1.63918	1	1	5-Hydroxy-p-mentha-6,8-dien-2-one	Lipids and lipid-like molecules	Prenol lipids	HMDB0037011	null	29	2-Hydroxyfluorene;Benzophenone;3-Hydroxyfluorene;9-Hydroxyfluorene;Perillic acid;3-Hydroxy-p-mentha-1,8-dien-7-al;2-(4-methoxyphenyl)propan-2-ol;1-ethyl-3,5-dimethoxybenzene;3-(4-methoxyphenyl)propan-1-ol;Wine lactone;6-Pentyl-2H-pyran-2-one;2-tert-Butyl-1,4-benzenediol;2-Methoxy-4-propylphenol;Pentyl 2-furyl ketone;1,1-Dimethoxy-2-phenylethane;alpha-Teresantalic acid;Epinepetalactone;2,4,7-Decat…	HMDB0013163;HMDB0032049;HMDB0059802;HMDB0059803;HMDB0004586;HMDB0041584;HMDB0062603;HMDB0127496;HMDB0135742;HMDB0029691;HMDB0031085;HMDB0032062;HMDB0032135;HMDB0032462;HMDB0032615;HMDB0034922;HMDB0035063;HMDB0035235;HMDB0035328;HMDB0036042;HMDB0036084;HMDB0036878;HMDB0036879;HMDB0037011;HMDB0037012;HMDB0037044;HMDB0039382;HMDB0040176;HMDB0041000	23	Xanthan;Benzophenone;Fluoren-9-ol;Carlina_oxide;2-Hydroxyfluorene;Atractylodin;(+)-Bornane-2,5-dione;Dolichodial;Nepetalactone_cis-trans-form;Nepetalactone_trans-cis-form;Carvone_oxide;Piquerol_A;Rotundifolone;Perillic_acid;Myrtenic_acid;4-Butoxyphenol;Camphorquinone;(6E)-8-Oxogeranial;4-(4-Hydroxyphenyl)-2-butanol;(+/-)-Asarinol_A;4-n-Butylresorcinol;Oxocamphor;Bornane-2,6-dione	C01464;C06354;C06711;C08399;C14460;C16918;C03037;C09777;C09791;C09792;C09841;C09887;C09896;C11924;C11940;C14351;C14515;C17622;C17690;C17824;C18343;C18352;C20320
pos-M205T161	205.06	2.6875	1	1	5-Hydroxy-p-mentha-6,8-dien-2-one	Lipids and lipid-like molecules	Prenol lipids	HMDB0037011	null	1	Cyromazine	HMDB0029862	2	Diisopropyl_phosphate;Cyromazine	C03113;C14147
pos-M205T277	205.086	4.62406	1	1	(??)-threo-Anethole glycol	Unknown	Unknown	-	-	3	Anofinic acid;7-Ethoxy-4-methyl-2H-1-benzopyran-2-one;Edrophonium	HMDB0033303;HMDB0035095;HMDB0015145	2	3-Butylidene-7-hydroxyphthalide;Edrophonium	C09921;C06976
pos-M205T133	205.097	2.21537	1	1	(卤)-Tryptophan	Organoheterocyclic compounds	Indoles and derivatives	HMDB0030396	C00806	10	L-Tryptophan;D-Tryptophan;3-Hydroxymethylantipyrine;Ethotoin;(卤)-Tryptophan;Nirvanol;4-Hydroxyantipyrine;S-nirvanol;6-Chloro-N-(1-methylethyl)-1,3,5-triazine-2,4-diamine;Indoleacrylic acid	HMDB0000929;HMDB0013609;HMDB0013840;HMDB0014892;HMDB0030396;HMDB0060533;HMDB0060878;HMDB0060967;HMDB0033249;HMDB0000734	9	L-Tryptophan;D-Tryptophan;Tryptophan;Ethotoin;Vasicinol;Idazoxan;Nirvanol;Deethylatrazine;3-Indoleacrylate	C00078;C00525;C00806;C07839;C10743;C10968;C14916;C06559;C21283
pos-M205T307	205.195	5.11161	1	1	(2Z,4E,6E)-2,4,6,10-Farnesatetraene	Lipids and lipid-like molecules	Prenol lipids	HMDB0035787	null	81	delta-Amorphene;(-)-3,5-Cadinadiene;alpha-Santalene;Sesquisabinene;beta-Selinene;Aristolene;2,7,10-Bisabolatriene;Sesquithujene;Daucene;Valencene;(2Z,4E,6E)-2,4,6,10-Farnesatetraene;alpha-Selinene;(-)-beta-Elemene;beta-Farnesene;alpha-Guaiene;alpha-Cyperene;alpha-Farnesene;(3E,6E)-alpha-Farnesene;(Z)-2,6,10-Bisabolatriene;Zingiberene;(R)-2,5,11-Bisabolatriene;beta-Santalene;alpha-Cubebene;1-Epi-a…	HMDB0030644;HMDB0030673;HMDB0034939;HMDB0034943;HMDB0034997;HMDB0035146;HMDB0035161;HMDB0035198;HMDB0035361;HMDB0035688;HMDB0035787;HMDB0035810;HMDB0035816;HMDB0035913;HMDB0036003;HMDB0036004;HMDB0036065;HMDB0036066;HMDB0036154;HMDB0036164;HMDB0036200;HMDB0036364;HMDB0036413;HMDB0036417;HMDB0036419;HMDB0036428;HMDB0036444;HMDB0036450;HMDB0036467;HMDB0036575;HMDB0036644;HMDB0036678;HMDB0036682;HMD…	82	Pentalenene;Trichodiene;Aristolochene;delta-Cadinene;beta-Cadinene;beta-Caryophyllene;alpha-Cedrene;alpha-Chamigrene;beta-Chamigrene;alpha-Copaene;alpha-Cubebene;beta-Cubebene;alpha-Farnesene;beta-Farnesene;Germacrene_B;Humulene;Isocaryophyllene;Longifolene;beta-Santalene;beta-Selinene;Thujopsene;alpha-Ylangene;Zingiberene;Vetispiradiene;Amorpha-4,11-diene;(+)-Germacrene_A;(-)-Germacrene_D;(+)-ep…	C01841;C01860;C02004;C06394;C09625;C09629;C09630;C09635;C09637;C09639;C09647;C09648;C09665;C09666;C09672;C09684;C09691;C09699;C09718;C09723;C09740;C09749;C09750;C12142;C16028;C16141;C16142;C16269;C16775;C16776;C16814;C16815;C16829;C17065;C17088;C17094;C17120;C17277;C17505;C19619;C19708;C19734;C19735;C19736;C19737;C19738;C19740;C19741;C19742;C19747;C19748;C19749;C19751;C19752;C19753;C19754;C19908;…
pos-M206T150	206.081	2.50269	1	1	DL-Indole-3-lactic acid	Organoheterocyclic compounds	Indoles and derivatives	HMDB0000671	NA	0	-	-	0	-	-
pos-M207T161	207.159	2.68085	1	1	Triethylene glycol monobutyl ether	Unknown	-	NA	NA	0	-	-	0	-	-
pos-M207T380	207.174	6.33437	1	1	alpha-Irone	Lipids and lipid-like molecules	Prenol lipids	HMDB0035631	C09690	12	4-(1,1,3,3-Tetramethylbutyl)-phenol;delta-Methylionone;3-Methyl-4-(2,6,6-trimethyl-2-cyclohexen-1-yl)-3-buten-2-one;Methyl-delta-ionone;alpha-(p-(1,1,3,3-Tetramethylbutyl)phenyl)-omega-hydroxypoly(oxyethylene);1-(2,6,6-Trimethyl-2-cyclohexen-1-yl)-1-penten-3-one;alpha-Irone;Etaspirene;10-Isopropyl-2,7-dimethyl-1-oxaspiro[4.5]deca-3,6-diene;1-(2,6,6-Trimethyl-1-cyclohexen-1-yl)-1-penten-3-one;(Z)-…	HMDB0013825;HMDB0031737;HMDB0031738;HMDB0032397;HMDB0032528;HMDB0035245;HMDB0035631;HMDB0036023;HMDB0036024;HMDB0038130;HMDB0061831;HMDB0133179	4	alpha-Irone;(+)-trans-alpha-Irone;4-Octylphenol;4-tert-Octylphenol	C09690;C11350;C14132;C14205
pos-M208T132_2	208.133	2.1972	1	1	Benzoylcholine	Benzenoids	-	NA	NA	6	Phenyl-Leucine;Ciclopirox;O-Methylcorypalline;Isobutyl N-methylanthranilate;Synephrine acetonide;1-(2,3-Dihydro-6,7-dimethyl-1H-pyrrolizin-5-yl)-2-hydroxy-1-propanone	HMDB0094662;HMDB0015319;HMDB0029370;HMDB0037697;HMDB0039939;HMDB0040010	3	3-(Dimethylamino)propyl_benzoate;Fenobucarb;Promecarb	C14168;C14425;C18956
pos-M208T371	208.169	6.18258	1	1	dehydro-beta-Ionone	Lipids and lipid-like molecules	Prenol lipids	HMDB0059904	null	8	N-Desmethyl tapentadol;2-(3-Phenylpropyl)tetrahydrofuran;2,2,6,7-Tetramethylbicyclo[4.3.0]nona-1(9),4-dien-8-one;xi-3-(4-Isopropylphenyl)-2-methylpropanal;dehydro-beta-Ionone;Megastigmatrienone;beta-Damascenone;3,5,8-Megastigmatrien-7-one	HMDB0060611;HMDB0036178;HMDB0036685;HMDB0037763;HMDB0059904;HMDB0059906;HMDB0013804;HMDB0036572	1	Luciduline	C09872
pos-M209T129	209.092	2.15133	1	1	L-Kynurenine	Organic oxygen compounds	Organooxygen compounds	HMDB0000684	C00328	6	L-Kynurenine;Formyl-5-hydroxykynurenamine;4-Aminobenzoyl-(beta)-alanine;5-Hydroxyindoleacetic acid;xi-2,3-Dihydro-2-oxo-1H-indole-3-acetic acid;5-Phenyl-1,3-oxazinane-2,4-dione	HMDB0000684;HMDB0012948;HMDB0060757;HMDB0000763;HMDB0035514;HMDB0060400	6	L-Kynurenine;Kynurenine;Formyl-5-hydroxykynurenamine;5-Hydroxyindoleacetate;5,6-Dihydroxy-3-methyl-2-oxo-1,2-dihydroquinoline;5-Phenyl-1,3-oxazinane-2,4-dione	C00328;C01718;C05647;C05635;C06725;C16596
pos-M209T196	209.153	3.25991	1	1	2,2,6,7-Tetramethylbicyclo[4.3.0]nona-1(9),4-diene-7,8-diol	Organic oxygen compounds	Organooxygen compounds	HMDB0036686	null	15	Eremopetasinorol;(S,E)-Lyratol propanoate;(5alpha,8beta,9beta)-5,9-Epoxy-3,6-megastigmadien-8-ol;(5R,6S)-5,6-Epoxy-7-megastigmen-9-one;Theaspirone A;2,2,6,7-Tetramethylbicyclo[4.3.0]nona-1(9),4-diene-7,8-diol;3-Hydroxy-beta-ionone;Acetal R;5,9:6,9-Diepoxy-3-megastigmene;Carvyl propionate;5,9:6,9-Diepoxy-4-megastigmene;2,3,5,6,8,8a-Hexahydro-2,5,5,8a-tetramethyl-7H-1-benzopyran-7-one;(3R,8E)-3-Hyd…	HMDB0029668;HMDB0031869;HMDB0034672;HMDB0034984;HMDB0035228;HMDB0036686;HMDB0036821;HMDB0036824;HMDB0037776;HMDB0038047;HMDB0038529;HMDB0040233;HMDB0041636;HMDB0132947;HMDB0001365	1	4-Heptyloxyphenol	C14236
pos-M209T218	209.153	3.62957	1	1	Carvyl propionate	Lipids and lipid-like molecules	Prenol lipids	HMDB0038047	null	39	Eremopetasinorol;(S,E)-Lyratol propanoate;(5alpha,8beta,9beta)-5,9-Epoxy-3,6-megastigmadien-8-ol;(5R,6S)-5,6-Epoxy-7-megastigmen-9-one;Theaspirone A;2,2,6,7-Tetramethylbicyclo[4.3.0]nona-1(9),4-diene-7,8-diol;3-Hydroxy-beta-ionone;Acetal R;5,9:6,9-Diepoxy-3-megastigmene;Carvyl propionate;5,9:6,9-Diepoxy-4-megastigmene;2,3,5,6,8,8a-Hexahydro-2,5,5,8a-tetramethyl-7H-1-benzopyran-7-one;(3R,8E)-3-Hyd…	HMDB0029668;HMDB0031869;HMDB0034672;HMDB0034984;HMDB0035228;HMDB0036686;HMDB0036821;HMDB0036824;HMDB0037776;HMDB0038047;HMDB0038529;HMDB0040233;HMDB0041636;HMDB0132947;HMDB0000947;HMDB0002373;HMDB0032044;HMDB0032325;HMDB0032448;HMDB0033618;HMDB0033848;HMDB0034134;HMDB0034456;HMDB0034458;HMDB0034460;HMDB0036034;HMDB0036229;HMDB0038237;HMDB0038267;HMDB0039215;HMDB0040171;HMDB0040193;HMDB0040266;HMD…	2	4-Heptyloxyphenol;Undecanoic_acid	C14236;C17715
pos-M210T142	210.11	2.36387	1	1	Proflavine	Organoheterocyclic compounds	Quinolines and derivatives	HMDB0015255	C11181	3	N-Heptanoylglycine;Polyethylene glycol;Serylserine	HMDB0013010;HMDB0037790;HMDB0029048	2	8-Amino-7-oxononanoate;(E)-2-Butenyl-4-methyl-threonine	C01092;C12029
pos-M211T152	211.094	2.52758	1	1	N-(4-Chlorophenyl)-4-piperidinamine	Unknown	-	NA	NA	10	Azelaic acid;Nonate;cis- and trans-Ethyl 2,4-dimethyl-1,3-dioxolane-2-acetate;(+/-)-Ethyl 3-acetoxy-2-methylbutyrate;(+/-)-Methyl 5-acetoxyhexanoate;Butyl ethyl malonate;2,4-Dimethylpimelic acid;3-Methylsuberic acid;Diethyl methylsuccinate;Diethyl glutarate	HMDB0000784;HMDB0011717;HMDB0032200;HMDB0032258;HMDB0032387;HMDB0036233;HMDB0059760;HMDB0059783;HMDB0059814;HMDB0059879	5	Phosphoagmatine;Azelaic_acid;Eucommiol;Acetylagmatine;Toxoflavine	C02726;C08261;C17878;C02131;C16789
pos-M211T135	211.096	2.25459	1	1	N-(4-Chlorophenyl)-4-piperidinamine	Unknown	-	NA	NA	22	2,2-dimethyl-3,4-dihydro-2H-1-benzopyran-4,5,7-triol;3-(3,5-dimethoxyphenyl)propanoic acid;2-[(2E)-4-hydroxy-3-methylbut-2-en-1-yl]benzene-1,3,5-triol;2-(4-hydroxy-3-methylbut-2-en-1-yl)benzene-1,3,5-triol;4-(3-methylbut-2-en-1-yl)benzene-1,2,3,5-tetrol;2-[(3,3-dimethyloxiran-2-yl)methyl]benzene-1,3,5-triol;2-(3,4-dimethoxyphenyl)propanoic acid;3-hydroxy-4-(4-hydroxy-3-methoxyphenyl)butan-2-one;4…	HMDB0125803;HMDB0127493;HMDB0129253;HMDB0129254;HMDB0129255;HMDB0129256;HMDB0130385;HMDB0133478;HMDB0133511;HMDB0133519;HMDB0133526;HMDB0133535;HMDB0135671;HMDB0013070;HMDB0029187;HMDB0029233;HMDB0033798;HMDB0034047;HMDB0036199;HMDB0039428;HMDB0041406;HMDB0060737	5	Phosphoagmatine;Sinapyl_alcohol;Phlorisovalerophenone;Multifidol;Acetylagmatine	C02726;C02325;C07350;C10709;C02131
pos-M211T142	211.112	2.36228	1	1	N-(4-Chlorophenyl)-4-piperidinamine	Unknown	-	NA	NA	3	1,3-Diphenyl-1-propanone;1,3-Diphenyl-2-propanone;Lactaroviolin	HMDB0032041;HMDB0032561;HMDB0035896	2	Lactaroviolin;p-Methoxystilbene	C09696;C14679
pos-M211T147	211.144	2.44842	1	1	L,L-Cyclo(leucylprolyl)	Organic acids and derivatives	Carboxylic acids and derivatives	HMDB0034276	null	9	L,L-Cyclo(leucylprolyl);(R)-N-Methylsalsolinol;(S)-N-Methylsalsolinol;(-)-Salsoline;(R)-1,2-dimethyl-5,6-dihydroxy-tetrahydroisoquinoline;2-Isopropylphenyl methylcarbamate;2-Methylpropyl 2-aminobenzoate;Butyl 2-aminobenzoate;Ethyl N-ethylanthranilate	HMDB0034276;HMDB0003626;HMDB0003892;HMDB0012469;HMDB0012484;HMDB0031797;HMDB0035072;HMDB0036906;HMDB0037698	6	3,4-Methylenedioxymethamphetamine;Butamben;Heliamine;(-)-Salsoline;Isoprocarb;2,3,5-Trimethacarb	C07577;C07875;C09460;C09640;C18418;C18957
pos-M212T148	212.125	2.47306	1	1	Mefenorex	Unknown	-	NA	NA	0	-	-	0	-	-
pos-M213T171	213.11	2.85066	1	1	Harmine	Alkaloids and derivatives	Harmala alkaloids	HMDB0030311	C06538	0	-	-	3	D-Glucose_oxime;2-Amino-2-deoxy-D-gluconate;2-Amino-4-hydroxy-6-hydroxymethyl-7,8-dihydropteridine	C02264;C03752;C01300
pos-M214T171_2	214.18	2.84513	1	1	Dodeca-2(E),4(E)-dienoic acid	Lipids and lipid-like molecules	Fatty Acyls	NA	NA	23	Dihydro-5-(2-octenyl)-2(3H)-furanone;Methyl 2-undecynoate;6-Heptyl-5,6-dihydro-2H-pyran-2-one;cis-3-Hexenyl trans-4-hexenoate;alpha-Terpineol acetate;alpha-Campholene acetate;(Z)-4-Hydroxy-6-dodecenoic acid lactone;Yuzu lactone;(3R,3aR,7aS)-3-Butylhexahydro-1(3H)-isobenzofuranone;Geranyl acetate;Artemisia alcohol acetate;Ethyl 2Z,4E-decadienoic acid;p-Menth-1-en-9-ol acetate;cis-3-Hexenyl cis-3-h…	HMDB0030867;HMDB0030945;HMDB0031030;HMDB0031692;HMDB0032051;HMDB0032193;HMDB0032331;HMDB0032901;HMDB0034903;HMDB0035157;HMDB0036048;HMDB0036599;HMDB0037301;HMDB0038270;HMDB0038280;HMDB0039522;HMDB0040206;HMDB0040227;HMDB0040397;HMDB0040725;HMDB0041469;HMDB0041494;HMDB0061816	9	Ethyl(E,Z)-decadienoate;(1S,2R,4S)-(-)-Bornyl_acetate;Geranyl_acetate;Linalyl_acetate;Bornyl_acetate;alpha-Terpinyl_acetate;beta-Terpinyl_acetate;gamma-Terpinyl_acetate;Allyl_cyclohexylpropionate	C08486;C09837;C09861;C09863;C11338;C12300;C12301;C12302;C12306
pos-M214T168	214.252	2.80539	1	1	Tetradecylamine	Unknown	-	NA	NA	3	Cyclotetradecane;(E)-7-Tetradecene;1-Tetradecene	HMDB0033567;HMDB0061833;HMDB0061834	0	-	-
pos-M216T162	216.195	2.69465	1	1	.gamma.-Dodecalactone	Unknown	-	NA	NA	28	5-Dodecenoic acid;trans-Dodec-2-enoic acid;Methyl 10-undecenoate;Allyl nonanoate;xi-Dihydro-5-octyl-2(3H)-furanone;cis-4-Decenyl acetate;2,6-Dimethyl-5-heptenal propyleneglycol acetal;11-Dodecenoic acid;cis-3-Hexenyl hexanoate;(卤)-Citronellyl acetate;Citronellyl acetate;5,5-Dibutyl-4,5-dihydro-2(3H)furanone;Rhodinyl acetate;Methyl 9-undecenoate;Ethyl 2-decenoate;1-Ethenylhexyl butanoate;xi-5-Dode…	HMDB0000529;HMDB0010729;HMDB0029585;HMDB0029763;HMDB0031683;HMDB0032214;HMDB0032235;HMDB0032248;HMDB0033378;HMDB0034160;HMDB0034844;HMDB0036182;HMDB0037186;HMDB0037305;HMDB0037329;HMDB0037498;HMDB0037742;HMDB0037813;HMDB0038081;HMDB0038269;HMDB0038895;HMDB0038924;HMDB0039220;HMDB0040158;HMDB0040163;HMDB0040361;HMDB0041264;HMDB0041449	5	(-)-Menthyl_acetate;Citronellyl_acetate;Neomenthyl_acetate;Decanoyl_acetaldehyde;cis-2-Dodecenoic_acid	C09870;C12298;C16825;C16947;C21202
pos-M218T108	218.138	1.80828	1	1	L-Propionylcarnitine	Lipids and lipid-like molecules	Fatty Acyls	HMDB0000824	C03017	10	O-propanoyl-carnitine;Propionylcarnitine;cis-4-Decenedioic acid;cis-5-Decenedioic acid;5-Pentyltetrahydro-2-oxo-3-furancarboxylic acid;alpha-Carboxy-delta-nonalactone;(卤)-Camphoric acid;(1R,2R,3S,1'R)-Nepetalinic acid;Matsutakic acid A;Hydralazine acetone hydrazone	HMDB0062514;HMDB0000824;HMDB0000603;HMDB0013227;HMDB0030989;HMDB0030990;HMDB0034491;HMDB0034971;HMDB0036715;HMDB0060606	1	O-Propanoylcarnitine	C03017
pos-M219T130	219.133	2.16128	1	1	Ser-Ile	Organic acids and derivatives	Carboxylic acids and derivatives	HMDB0029042	NA	9	Meprobamate;Isoleucyl-Serine;Leucyl-Serine;Serylisoleucine;Serylleucine;Threoninyl-Valine;Valyl-Threonine;L-Lysopine;Pantothenamide	HMDB0014515;HMDB0028916;HMDB0028938;HMDB0029042;HMDB0029043;HMDB0029074;HMDB0029137;HMDB0033675;HMDB0041313	2	D-Lysopine;L-Dihydroanticapsin	C04020;C20940
pos-M219T255	219.174	4.24238	1	1	beta-Santalal	Lipids and lipid-like molecules	Prenol lipids	HMDB0036718	null	33	Nookatone;(5alpha,10alpha)-3,7(11)-Eudesmadien-2-one;(5beta,7beta,10beta)-3,11-Eudesmadien-2-one;beta-Sinensal;Solavetivone;Patchoulenone;Valerenal;Furanoeremophilane;Dendrolasin;1,3,5-Bisabolatrien-10-one;(E)-10,11-Dihydro-alpha-atlantone;Zerumbone;beta-Santalal;Vulgarone A;Mustakone;alpha-Santalal;alpha-Turmerone;(+)-4,11-Eudesmadien-3-one;Curlone;Vulgarone B;beta-Atlantone;Xanthorrhizol;Calamu…	HMDB0013687;HMDB0035081;HMDB0035082;HMDB0035643;HMDB0035657;HMDB0035747;HMDB0035786;HMDB0035835;HMDB0036071;HMDB0036109;HMDB0036201;HMDB0036667;HMDB0036718;HMDB0036733;HMDB0036797;HMDB0036813;HMDB0037000;HMDB0037061;HMDB0037068;HMDB0038164;HMDB0038187;HMDB0038195;HMDB0038200;HMDB0038201;HMDB0038215;HMDB0038511;HMDB0039637;HMDB0040686;HMDB0013693;HMDB0036443;HMDB0094674;HMDB0134121;HMDB0134122	17	alpha-Sinensal;beta-Sinensal;Solavetivone;alpha-Vetivone;beta-Vetivone;(+)-8-Hydroxycalamenene;Dendrolasin;Germacrone;alpha-Cyperone;Turmerone;Cyperotundone;Nootkatone;Albaflavenone;Germacra-1(10),4,11(13)-trien-12-al;Pentalen-13-al;Zerumbone;Artemisinic_aldehyde	C09729;C09730;C09737;C09744;C09745;C09938;C16779;C16966;C17090;C17494;C17501;C17914;C17954;C19677;C19939;C20262;C20308
pos-M219T215	219.174	3.57942	1	1	Furanoeremophilane	Lipids and lipid-like molecules	Prenol lipids	HMDB0035835	C09685	38	Nookatone;(5alpha,10alpha)-3,7(11)-Eudesmadien-2-one;(5beta,7beta,10beta)-3,11-Eudesmadien-2-one;beta-Sinensal;Solavetivone;Patchoulenone;Valerenal;Furanoeremophilane;Dendrolasin;1,3,5-Bisabolatrien-10-one;(E)-10,11-Dihydro-alpha-atlantone;Zerumbone;beta-Santalal;Vulgarone A;Mustakone;alpha-Santalal;alpha-Turmerone;(+)-4,11-Eudesmadien-3-one;Curlone;Vulgarone B;beta-Atlantone;Xanthorrhizol;Calamu…	HMDB0013687;HMDB0035081;HMDB0035082;HMDB0035643;HMDB0035657;HMDB0035747;HMDB0035786;HMDB0035835;HMDB0036071;HMDB0036109;HMDB0036201;HMDB0036667;HMDB0036718;HMDB0036733;HMDB0036797;HMDB0036813;HMDB0037000;HMDB0037061;HMDB0037068;HMDB0038164;HMDB0038187;HMDB0038195;HMDB0038200;HMDB0038201;HMDB0038215;HMDB0038511;HMDB0039637;HMDB0040686;HMDB0013693;HMDB0036443;HMDB0094674;HMDB0134121;HMDB0134122;HMD…	17	alpha-Sinensal;beta-Sinensal;Solavetivone;alpha-Vetivone;beta-Vetivone;(+)-8-Hydroxycalamenene;Dendrolasin;Germacrone;alpha-Cyperone;Turmerone;Cyperotundone;Nootkatone;Albaflavenone;Germacra-1(10),4,11(13)-trien-12-al;Pentalen-13-al;Zerumbone;Artemisinic_aldehyde	C09729;C09730;C09737;C09744;C09745;C09938;C16779;C16966;C17090;C17494;C17501;C17914;C17954;C19677;C19939;C20262;C20308
pos-M219T245	219.195	4.0913	1	1	beta-Santalal	Lipids and lipid-like molecules	Prenol lipids	HMDB0036718	null	1	8,8-Dimethoxy-2,6-dimethyl-2-octanol	HMDB0040219	0	-	-
pos-M219T341	219.21	5.69013	1	1	(3E,7E)-4,8,12-Trimethyl-1,3,7,11-tridecatetraene	Lipids and lipid-like molecules	Prenol lipids	HMDB0034498	null	0	-	-	0	-	-
pos-M220T130	220.117	2.16902	1	1	Ritalinic acid	Organic nitrogen compounds	Organonitrogen compounds	HMDB0042008	NA	8	2-Hexylbenzothiazole;Pantothenic acid;(R)-pantothenic Acid;Cis-zeatin;4-ethylamino-6-isopropylamino-1,3,5-triazin-2-ol;4-Heptenal diethyl acetal;3-(1-Hydroxymethyl-1-propenyl)pentanedioic acid;2-Amino-1,6-dimethylfuro[3,2-e]imidazo[4,5-b]pyridine	HMDB0040032;HMDB0000210;HMDB0062717;HMDB0012204;HMDB0062766;HMDB0032306;HMDB0033092;HMDB0035175	6	Pantothenate;Zeatin;cis-Zeatin;Hydroxyatrazine;Diethyl_2-methyl-3-oxosuccinate;Metamitron	C00864;C00371;C15545;C06552;C04067;C10930
pos-M223T132	223.107	2.20338	1	1	Gly-Phe	Organic acids and derivatives	Carboxylic acids and derivatives	HMDB0028848	NA	0	-	-	0	-	-
pos-M225T394	225.184	6.56387	1	1	Ethyl (2E,6Z)-dodecadienoate	Lipids and lipid-like molecules	Fatty Acyls	HMDB0031015	null	15	5,8-Tetradecadienoic acid;Linalyl isobutyrate;Linalyl butyrate;Ethyl (2E,6Z)-dodecadienoate;alpha-Terpineol butanoate;Isobornyl isobutyrate;Terpinyl isobutyrate;Allyl undecylenate;2-Propenyl cyclohexanepentanoate;Bornyl butyrate;Neryl butyrate;Geranyl 2-methylpropanoate;Goshuyic acid;Acetaldehyde diisoamyl acetal;1,1-Dimethoxydecane	HMDB0000560;HMDB0030426;HMDB0030427;HMDB0031015;HMDB0032053;HMDB0032342;HMDB0032524;HMDB0036424;HMDB0037814;HMDB0038246;HMDB0038259;HMDB0038260;HMDB0039129;HMDB0032153;HMDB0037310	0	-	-
pos-M225T380	225.184	6.33138	1	1	Ethyl (2E,6Z)-dodecadienoate	Lipids and lipid-like molecules	Fatty Acyls	HMDB0031015	null	15	5,8-Tetradecadienoic acid;Linalyl isobutyrate;Linalyl butyrate;Ethyl (2E,6Z)-dodecadienoate;alpha-Terpineol butanoate;Isobornyl isobutyrate;Terpinyl isobutyrate;Allyl undecylenate;2-Propenyl cyclohexanepentanoate;Bornyl butyrate;Neryl butyrate;Geranyl 2-methylpropanoate;Goshuyic acid;Acetaldehyde diisoamyl acetal;1,1-Dimethoxydecane	HMDB0000560;HMDB0030426;HMDB0030427;HMDB0031015;HMDB0032053;HMDB0032342;HMDB0032524;HMDB0036424;HMDB0037814;HMDB0038246;HMDB0038259;HMDB0038260;HMDB0039129;HMDB0032153;HMDB0037310	0	-	-
pos-M225T189	225.195	3.14198	1	1	1,3-Dicyclohexylurea	Unknown	-	NA	NA	2	Cuscohygrine;N-Desmethyl tapentadol	HMDB0030290;HMDB0060611	4	L-(+)-Anaferine;Cuscohygrine;D-(-)-Anaferine;Luciduline	C06183;C06521;C11358;C09872
pos-M226T371	226.18	6.18973	1	1	Eremopetasinorol	Organooxygen compounds	Alcohols and polyols	HMDB0029668	null	14	Eremopetasinorol;(S,E)-Lyratol propanoate;(5alpha,8beta,9beta)-5,9-Epoxy-3,6-megastigmadien-8-ol;(5R,6S)-5,6-Epoxy-7-megastigmen-9-one;Theaspirone A;2,2,6,7-Tetramethylbicyclo[4.3.0]nona-1(9),4-diene-7,8-diol;3-Hydroxy-beta-ionone;Acetal R;5,9:6,9-Diepoxy-3-megastigmene;Carvyl propionate;5,9:6,9-Diepoxy-4-megastigmene;2,3,5,6,8,8a-Hexahydro-2,5,5,8a-tetramethyl-7H-1-benzopyran-7-one;(3R,8E)-3-Hyd…	HMDB0029668;HMDB0031869;HMDB0034672;HMDB0034984;HMDB0035228;HMDB0036686;HMDB0036821;HMDB0036824;HMDB0037776;HMDB0038047;HMDB0038529;HMDB0040233;HMDB0041636;HMDB0132947	1	4-Heptyloxyphenol	C14236
pos-M226T165	226.18	2.74567	1	1	2,2,6,7-Tetramethylbicyclo[4.3.0]nona-1(9),4-diene-7,8-diol	Organic oxygen compounds	Organooxygen compounds	HMDB0036686	null	14	Eremopetasinorol;(S,E)-Lyratol propanoate;(5alpha,8beta,9beta)-5,9-Epoxy-3,6-megastigmadien-8-ol;(5R,6S)-5,6-Epoxy-7-megastigmen-9-one;Theaspirone A;2,2,6,7-Tetramethylbicyclo[4.3.0]nona-1(9),4-diene-7,8-diol;3-Hydroxy-beta-ionone;Acetal R;5,9:6,9-Diepoxy-3-megastigmene;Carvyl propionate;5,9:6,9-Diepoxy-4-megastigmene;2,3,5,6,8,8a-Hexahydro-2,5,5,8a-tetramethyl-7H-1-benzopyran-7-one;(3R,8E)-3-Hyd…	HMDB0029668;HMDB0031869;HMDB0034672;HMDB0034984;HMDB0035228;HMDB0036686;HMDB0036821;HMDB0036824;HMDB0037776;HMDB0038047;HMDB0038529;HMDB0040233;HMDB0041636;HMDB0132947	1	4-Heptyloxyphenol	C14236
pos-M227T133	227.079	2.2151	1	1	L-Tryptophan	Organoheterocyclic compounds	Indoles and derivatives	HMDB0000929	C00078	17	5-Acetylamino-6-formylamino-3-methyluracil;L-Tryptophan;D-Tryptophan;3-Hydroxymethylantipyrine;Ethotoin;(卤)-Tryptophan;Nirvanol;4-Hydroxyantipyrine;S-nirvanol;Alanyl-Valine;N6-Acetyl-L-lysine;N-Alpha-acetyllysine;Glycylleucine;Glycyl-Isoleucine;Isoleucyl-Glycine;Leucyl-Glycine;Valyl-Alanine	HMDB0011105;HMDB0000929;HMDB0013609;HMDB0013840;HMDB0014892;HMDB0030396;HMDB0060533;HMDB0060878;HMDB0060967;HMDB0028700;HMDB0000206;HMDB0000446;HMDB0000759;HMDB0028844;HMDB0028907;HMDB0028929;HMDB0029120	14	5-Acetylamino-6-formylamino-3-methyluracil;1,3,7-Trimethyl-5-hydroxyisourate;L-Tryptophan;D-Tryptophan;Tryptophan;Ethotoin;Vasicinol;Idazoxan;Nirvanol;Glycyl-leucine;N6-Acetyl-L-lysine;6-Acetamido-3-aminohexanoate;N2-Acetyl-L-lysine;N-Acetyldemethylphosphinothricin	C16365;C21144;C00078;C00525;C00806;C07839;C10743;C10968;C14916;C02155;C02727;C03846;C12989;C17949
pos-M227T172	227.164	2.862	1	1	4,5-Dihydrovomifoliol	Lipids and lipid-like molecules	Prenol lipids	HMDB0040615	null	0	-	-	0	-	-
pos-M227T165	227.183	2.74567	1	1	4,5-Dihydrovomifoliol	Lipids and lipid-like molecules	Prenol lipids	HMDB0040615	null	0	-	-	0	-	-
pos-M228T378	228.195	6.30555	1	1	Methyl (2E,6Z)-dodecadienoate	Lipids and lipid-like molecules	Fatty Acyls	HMDB0031014	null	12	Linalyl propionate;Methyl (2E,6Z)-dodecadienoate;alpha-Terpineol propanoate;Cepanone;Citral propylene glycol acetal;Propyl 2,4-decadienoate;Tsibulin 1;Isobornyl propionate;Neryl propionate;2-Propenyl cyclohexanebutanoate;Octahydro-2,5,5,8a-tetramethyl-7H-1-benzopyran-7-one;Artemisyl propionate	HMDB0030425;HMDB0031014;HMDB0032052;HMDB0032098;HMDB0037286;HMDB0037307;HMDB0037390;HMDB0038249;HMDB0038258;HMDB0038291;HMDB0040232;HMDB0041554	0	-	-
pos-M228T180	228.195	2.99227	1	1	Methyl (2E,6Z)-dodecadienoate	Lipids and lipid-like molecules	Fatty Acyls	HMDB0031014	null	12	Linalyl propionate;Methyl (2E,6Z)-dodecadienoate;alpha-Terpineol propanoate;Cepanone;Citral propylene glycol acetal;Propyl 2,4-decadienoate;Tsibulin 1;Isobornyl propionate;Neryl propionate;2-Propenyl cyclohexanebutanoate;Octahydro-2,5,5,8a-tetramethyl-7H-1-benzopyran-7-one;Artemisyl propionate	HMDB0030425;HMDB0031014;HMDB0032052;HMDB0032098;HMDB0037286;HMDB0037307;HMDB0037390;HMDB0038249;HMDB0038258;HMDB0038291;HMDB0040232;HMDB0041554	0	-	-
pos-M228T357	228.232	5.95502	1	1	(Z,E)-Tetradeca-9,12-dienol	Unknown	-	NA	NA	2	Tetradec-2-enal;(Z)-8-Tetradecenal	HMDB0032525;HMDB0032526	0	-	-
pos-M229T63	229.154	1.05464	1	1	Isoleucylproline	Organic acids and derivatives	Carboxylic acids and derivatives	HMDB0011174	null	5	Isoleucylproline;Leucylproline;Methoxamine;Orciprenaline;Isoproterenol	HMDB0011174;HMDB0011175;HMDB0014861;HMDB0014954;HMDB0015197	5	Mescaline;Isoproterenol;Metaproterenol;Methoxamine;L-Isoprenaline	C06546;C07056;C07144;C07513;C11703
pos-M229T91	229.154	1.52373	1	1	Isoleucylproline	Organic acids and derivatives	Carboxylic acids and derivatives	HMDB0011174	null	5	Isoleucylproline;Leucylproline;Methoxamine;Orciprenaline;Isoproterenol	HMDB0011174;HMDB0011175;HMDB0014861;HMDB0014954;HMDB0015197	5	Mescaline;Isoproterenol;Metaproterenol;Methoxamine;L-Isoprenaline	C06546;C07056;C07144;C07513;C11703
pos-M231T131	231.17	2.18583	1	1	Ile-Val	Organic acids and derivatives	Carboxylic acids and derivatives	HMDB0028920	NA	1	Desglucocoroloside	HMDB0033709	0	-	-
pos-M232T131	232.154	2.18178	1	1	Isobutyryl-L-carnitine	Lipids and lipid-like molecules	Fatty Acyls	HMDB0000736	NA	7	O-butanoyl-carnitine;O-isobutyryl-L-carnitine;Isobutyryl-L-carnitine;Butyrylcarnitine;5-Hexyltetrahydro-2-oxo-3-furancarboxylic acid;alpha-Carboxy-delta-decalactone;2-Carboxy-5,7-dimethyl-4-octanolide	HMDB0062510;HMDB0062606;HMDB0000736;HMDB0002013;HMDB0030984;HMDB0030985;HMDB0030986	4	O-Butanoylcarnitine;N(alpha)-t-Butoxycarbonyl-L-leucine;Methyl_2-diazoacetamidohexonate;Methyl_2-diazoacetamidohexanoate	C02862;C04301;C01223;C04130
pos-M234T165	234.146	2.74567	1	1	Metolachlor morpholinone	Unknown	-	NA	NA	6	Lysyl-Serine;Seryllysine;Lysinoalanine;Prolyl-Threonine;Threoninyl-Proline;Sakacin P	HMDB0028960;HMDB0029044;HMDB0029447;HMDB0029027;HMDB0029069;HMDB0038239	2	Elaeokanine_C;gamma-Glutamyl-gamma-aminobutyraldehyde	C10592;C15700
pos-M237T341	237.221	5.68803	1	1	Ambronide	Organoheterocyclic compounds	Naphthofurans	HMDB0036831	null	4	3-(5,6,6-Trimethylbicyclo[2.2.1]hept-1-yl)cyclohexanol;Ambronide;Tetradecanol;Tetradecan-2-ol	HMDB0031851;HMDB0036831;HMDB0011638;HMDB0062733	1	Bombykal	C20128
pos-M239T383	239.236	6.3753	1	1	Muscone	Organooxygen compounds	Carbonyl compounds	HMDB0034181	NA	3	3-Methylcyclopentadecanone;(卤)-2-Dodecylcyclobutanone;Hexadecenal	HMDB0034181;HMDB0037544;HMDB0060482	2	Hexadecenal;Bombykol	C06123;C16873
pos-M241T170	241.107	2.83848	1	1	3-(3,4,5-Trimethoxyphenyl)propanoic acid	Phenylpropanoids and polyketides	Phenylpropanoic acids	HMDB0030254	null	16	7-methoxy-2,2-dimethyl-3,4-dihydro-2H-1-benzopyran-4,5,6-triol;2-(hydroxymethyl)-7-methoxy-2-methyl-3,4-dihydro-2H-1-benzopyran-4,5-diol;4-hydroxy-5-(4-hydroxy-3-methoxyphenyl)pentanoic acid;4-hydroxy-5-(3-hydroxy-4-methoxyphenyl)pentanoic acid;3-(6,7-dimethoxy-2H-1,3-benzodioxol-5-yl)propan-1-ol;3-(4-hydroxy-2,3,5-trimethoxyphenyl)propanal;4-(3-hydroxyprop-1-en-1-yl)-2,3,6-trimethoxyphenol;3-(2,…	HMDB0125802;HMDB0125804;HMDB0127748;HMDB0127826;HMDB0128672;HMDB0128705;HMDB0128721;HMDB0142074;HMDB0030254;HMDB0038627;HMDB0041756;HMDB0061112;HMDB0000350;HMDB0000424;HMDB0001539;HMDB0003334	3	2-Hydroxyamino-1-methyl-6-phenylimidazo[4,5-b]pyridine;Arg-OEt;NG,NG-Dimethyl-L-arginine	C20286;C01404;C03626
pos-M242T190_1	242.211	3.16744	1	1	Isobornyl isobutyrate	Lipids and lipid-like molecules	Prenol lipids	HMDB0032342	null	13	5,8-Tetradecadienoic acid;Linalyl isobutyrate;Linalyl butyrate;Ethyl (2E,6Z)-dodecadienoate;alpha-Terpineol butanoate;Isobornyl isobutyrate;Terpinyl isobutyrate;Allyl undecylenate;2-Propenyl cyclohexanepentanoate;Bornyl butyrate;Neryl butyrate;Geranyl 2-methylpropanoate;Goshuyic acid	HMDB0000560;HMDB0030426;HMDB0030427;HMDB0031015;HMDB0032053;HMDB0032342;HMDB0032524;HMDB0036424;HMDB0037814;HMDB0038246;HMDB0038259;HMDB0038260;HMDB0039129	0	-	-
pos-M244T379	244.19	6.31133	1	1	Methyl dihydrojasmonate	Lipids and lipid-like molecules	Fatty Acyls	HMDB0031740	null	4	N-Undecanoylglycine;Methyl dihydrojasmonate;Riesling acetal;4,5-Dihydrovomifoliol	HMDB0013286;HMDB0031740;HMDB0037562;HMDB0040615	0	-	-
pos-M245T198	245.078	3.30262	1	1	Diethyl phthalic acid	Benzenoids	Benzene and substituted derivatives	HMDB0094660	null	26	Uridine;Pseudouridine;5-[(3-hydroxy-4-methoxyphenyl)methyl]oxolan-2-one;ethyl (2E)-3-(2-hydroxy-4-methoxyphenyl)prop-2-enoate;ethyl 3-(4-methoxyphenyl)oxirane-2-carboxylate;2-hydroxyethyl (2E)-3-(4-methoxyphenyl)prop-2-enoate;4-(4-hydroxy-3,5-dimethoxyphenyl)but-3-en-2-one;4-hydroxy-3-(4-hydroxy-3-methylbut-2-en-1-yl)benzoic acid;3-[(3,3-dimethyloxiran-2-yl)methyl]-4-hydroxybenzoic acid;3,4-dihyd…	HMDB0000296;HMDB0000767;HMDB0127824;HMDB0131283;HMDB0131284;HMDB0131285;HMDB0135689;HMDB0135900;HMDB0135904;HMDB0135906;HMDB0002056;HMDB0013247;HMDB0029226;HMDB0029470;HMDB0030725;HMDB0031668;HMDB0033776;HMDB0034056;HMDB0037130;HMDB0037681;HMDB0038563;HMDB0041379;HMDB0094660;HMDB0125157;HMDB0126635;HMDB0006794	11	Uridine;Pseudouridine;Spongouridine;Apiole;Dillapiole;Diethyl_phthalate;Diglycidyl_resorcinol_ether;Coniferyl_acetate;5-(2'-Carboxyethyl)-4,6-dihydroxypicolinate;Stizolobate;Stizolobinate	C00299;C02067;C16745;C10429;C10449;C14175;C19228;C20225;C05655;C06047;C06048
pos-M245T57	245.076	0.948808	1	1	Uridine	Nucleosides, nucleotides, and analogues	Pyrimidine nucleosides	HMDB0000296	C00299	26	Uridine;Pseudouridine;5-[(3-hydroxy-4-methoxyphenyl)methyl]oxolan-2-one;ethyl (2E)-3-(2-hydroxy-4-methoxyphenyl)prop-2-enoate;ethyl 3-(4-methoxyphenyl)oxirane-2-carboxylate;2-hydroxyethyl (2E)-3-(4-methoxyphenyl)prop-2-enoate;4-(4-hydroxy-3,5-dimethoxyphenyl)but-3-en-2-one;4-hydroxy-3-(4-hydroxy-3-methylbut-2-en-1-yl)benzoic acid;3-[(3,3-dimethyloxiran-2-yl)methyl]-4-hydroxybenzoic acid;3,4-dihyd…	HMDB0000296;HMDB0000767;HMDB0127824;HMDB0131283;HMDB0131284;HMDB0131285;HMDB0135689;HMDB0135900;HMDB0135904;HMDB0135906;HMDB0002056;HMDB0013247;HMDB0029226;HMDB0029470;HMDB0030725;HMDB0031668;HMDB0033776;HMDB0034056;HMDB0037130;HMDB0037681;HMDB0038563;HMDB0041379;HMDB0094660;HMDB0125157;HMDB0126635;HMDB0006794	11	Uridine;Pseudouridine;Spongouridine;Apiole;Dillapiole;Diethyl_phthalate;Diglycidyl_resorcinol_ether;Coniferyl_acetate;5-(2'-Carboxyethyl)-4,6-dihydroxypicolinate;Stizolobate;Stizolobinate	C00299;C02067;C16745;C10429;C10449;C14175;C19228;C20225;C05655;C06047;C06048
pos-M245T91	245.077	1.52344	1	1	Uridine	Nucleosides, nucleotides, and analogues	Pyrimidine nucleosides	HMDB0000296	C00299	26	Uridine;Pseudouridine;5-[(3-hydroxy-4-methoxyphenyl)methyl]oxolan-2-one;ethyl (2E)-3-(2-hydroxy-4-methoxyphenyl)prop-2-enoate;ethyl 3-(4-methoxyphenyl)oxirane-2-carboxylate;2-hydroxyethyl (2E)-3-(4-methoxyphenyl)prop-2-enoate;4-(4-hydroxy-3,5-dimethoxyphenyl)but-3-en-2-one;4-hydroxy-3-(4-hydroxy-3-methylbut-2-en-1-yl)benzoic acid;3-[(3,3-dimethyloxiran-2-yl)methyl]-4-hydroxybenzoic acid;3,4-dihyd…	HMDB0000296;HMDB0000767;HMDB0127824;HMDB0131283;HMDB0131284;HMDB0131285;HMDB0135689;HMDB0135900;HMDB0135904;HMDB0135906;HMDB0002056;HMDB0013247;HMDB0029226;HMDB0029470;HMDB0030725;HMDB0031668;HMDB0033776;HMDB0034056;HMDB0037130;HMDB0037681;HMDB0038563;HMDB0041379;HMDB0094660;HMDB0125157;HMDB0126635;HMDB0006794	11	Uridine;Pseudouridine;Spongouridine;Apiole;Dillapiole;Diethyl_phthalate;Diglycidyl_resorcinol_ether;Coniferyl_acetate;5-(2'-Carboxyethyl)-4,6-dihydroxypicolinate;Stizolobate;Stizolobinate	C00299;C02067;C16745;C10429;C10449;C14175;C19228;C20225;C05655;C06047;C06048
pos-M246T136	246.17	2.26285	1	1	Acylcarnitine 5:0	Lipids and lipid-like molecules	Fatty Acyls	HMDB00378;HMDB00688;HMDB13128;HMDB41993	C02301	6	2-Methylbutyroylcarnitine;Isovalerylcarnitine;Valerylcarnitine;Pivaloylcarnitine;Traumatic acid;5-Heptyltetrahydro-2-oxo-3-furancarboxylic acid	HMDB0000378;HMDB0000688;HMDB0013128;HMDB0041993;HMDB0000933;HMDB0030994	2	Isovalerylcarnitine;Traumatic_acid	C20826;C16308
pos-M250T180	250.177	2.99227	1	1	N,O-Didesmethylvenlafaxine	Organic oxygen compounds	Organooxygen compounds	HMDB0060852	NA	5	Spermic acid 2;Isoleucyl-Threonine;Leucyl-Threonine;Threoninyl-Isoleucine;Threoninyl-Leucine	HMDB0013075;HMDB0028917;HMDB0028939;HMDB0029064;HMDB0029065	1	Piperazine_adipate	C13811
pos-M250T380	250.177	6.33272	1	1	N,O-Didesmethylvenlafaxine	Organic oxygen compounds	Organooxygen compounds	HMDB0060852	NA	0	-	-	0	-	-
pos-M251T152	251.185	2.53597	1	1	3-Hydroxylidocaine	Organic acids and derivatives	Carboxylic acids and derivatives	HMDB0060655	C16560	0	-	-	0	-	-
pos-M251T392	251.2	6.52508	1	1	Sclareolide	Organoheterocyclic compounds	Naphthofurans	HMDB0035293	NA	17	Norambreinolide;3-Methyl-alpha-ionyl acetate;[2,2-Bis(2-methylpropoxy)ethyl]benzene;Myristic acid;2,6,10-Trimethylundecanoic acid;12-Methyltridecanoic acid;Hexanal octane-1,3-diol acetal;Undecanal propyleneglycol acetal;Ethyl dodecanoate;Heptyl heptanoate;Hexyl octanoate;Decyl butanoate;3-Methylbutyl nonanoate;Nonyl isovalerate;Dodecyl acetate;Isobutyl decanoate;10-Methyltridecanoic acid	HMDB0035293;HMDB0037631;HMDB0037712;HMDB0000806;HMDB0002221;HMDB0031072;HMDB0032318;HMDB0032548;HMDB0033788;HMDB0034461;HMDB0036216;HMDB0037312;HMDB0037495;HMDB0038034;HMDB0038969;HMDB0059865;HMDB0061781	2	Methyl_farnesoate;Tetradecanoic_acid	C16503;C06424
pos-M251T410	251.2	6.83298	1	1	Sclareolide	Organoheterocyclic compounds	Naphthofurans	HMDB0035293	NA	17	Norambreinolide;3-Methyl-alpha-ionyl acetate;[2,2-Bis(2-methylpropoxy)ethyl]benzene;Myristic acid;2,6,10-Trimethylundecanoic acid;12-Methyltridecanoic acid;Hexanal octane-1,3-diol acetal;Undecanal propyleneglycol acetal;Ethyl dodecanoate;Heptyl heptanoate;Hexyl octanoate;Decyl butanoate;3-Methylbutyl nonanoate;Nonyl isovalerate;Dodecyl acetate;Isobutyl decanoate;10-Methyltridecanoic acid	HMDB0035293;HMDB0037631;HMDB0037712;HMDB0000806;HMDB0002221;HMDB0031072;HMDB0032318;HMDB0032548;HMDB0033788;HMDB0034461;HMDB0036216;HMDB0037312;HMDB0037495;HMDB0038034;HMDB0038969;HMDB0059865;HMDB0061781	2	Methyl_farnesoate;Tetradecanoic_acid	C16503;C06424
pos-M251T458	251.2	7.63213	1	1	Sclareolide	Organoheterocyclic compounds	Naphthofurans	HMDB0035293	NA	17	Norambreinolide;3-Methyl-alpha-ionyl acetate;[2,2-Bis(2-methylpropoxy)ethyl]benzene;Myristic acid;2,6,10-Trimethylundecanoic acid;12-Methyltridecanoic acid;Hexanal octane-1,3-diol acetal;Undecanal propyleneglycol acetal;Ethyl dodecanoate;Heptyl heptanoate;Hexyl octanoate;Decyl butanoate;3-Methylbutyl nonanoate;Nonyl isovalerate;Dodecyl acetate;Isobutyl decanoate;10-Methyltridecanoic acid	HMDB0035293;HMDB0037631;HMDB0037712;HMDB0000806;HMDB0002221;HMDB0031072;HMDB0032318;HMDB0032548;HMDB0033788;HMDB0034461;HMDB0036216;HMDB0037312;HMDB0037495;HMDB0038034;HMDB0038969;HMDB0059865;HMDB0061781	2	Methyl_farnesoate;Tetradecanoic_acid	C16503;C06424
pos-M251T366	251.2	6.09623	1	1	Sclareolide	Organoheterocyclic compounds	Naphthofurans	HMDB0035293	NA	17	Norambreinolide;3-Methyl-alpha-ionyl acetate;[2,2-Bis(2-methylpropoxy)ethyl]benzene;Myristic acid;2,6,10-Trimethylundecanoic acid;12-Methyltridecanoic acid;Hexanal octane-1,3-diol acetal;Undecanal propyleneglycol acetal;Ethyl dodecanoate;Heptyl heptanoate;Hexyl octanoate;Decyl butanoate;3-Methylbutyl nonanoate;Nonyl isovalerate;Dodecyl acetate;Isobutyl decanoate;10-Methyltridecanoic acid	HMDB0035293;HMDB0037631;HMDB0037712;HMDB0000806;HMDB0002221;HMDB0031072;HMDB0032318;HMDB0032548;HMDB0033788;HMDB0034461;HMDB0036216;HMDB0037312;HMDB0037495;HMDB0038034;HMDB0038969;HMDB0059865;HMDB0061781	2	Methyl_farnesoate;Tetradecanoic_acid	C16503;C06424
pos-M252T159	252.157	2.64323	1	1	N-Desmethylmirtazapine	Unknown	-	NA	NA	1	N-Decanoylglycine	HMDB0013267	1	2,6-Diamino-7-hydroxy-azelaic_acid	C12025
pos-M253T123	253.118	2.04785	1	1	Phe-Ser	Organic acids and derivatives	Carboxylic acids and derivatives	HMDB0029004	NA	17	3'-Hydroxyhexobarbital;Epoxy-hexobarbital;Alanyl-Tyrosine;Phenylalanyl-Serine;Serylphenylalanine;Tyrosyl-Alanine;Hydroxyprolyl-Valine;Valyl-Hydroxyproline;8,12-Epoxy-4(15),7,11-eudesmatrien-1-one;(2E,8Z)-Decadiene-4,6-diyn-1-yl 3-methylbutanoate;Curzerenone;Furanodienone;Cyclohexyl cinnamate;(2Z)-2-(phenylmethylidene)oct-7-enoic acid;3-Oxododecanoic acid;4-Acetoxy-2-hexyltetrahydrofuran;3-Oxo-car…	HMDB0013940;HMDB0013941;HMDB0028699;HMDB0029004;HMDB0029046;HMDB0029098;HMDB0028876;HMDB0029128;HMDB0033235;HMDB0035425;HMDB0036155;HMDB0036768;HMDB0037706;HMDB0134151;HMDB0010727;HMDB0037398;HMDB0032776	11	3-Hydroxyhexobarbital;Dehydrocostus_lactone;Eremanthin;Dehydromyodesmone;3-(1,2,3,4-Tetrahydro-6-hydroxy-2-naphthyl)cyclopentanone;Curzerenone;Furanodienone;Linderenol;Atractylenolide_I;Isodehydrocostus_lactone;3-Oxododecanoic_acid	C03068;C09387;C09406;C09658;C15134;C16943;C16960;C16988;C17885;C17913;C02367
pos-M253T246	253.216	4.1046	1	1	Palmitic acid alkyne	Unknown	-	NA	NA	10	7Z,10Z-Hexadecadienoic acid;Geranyl hexanoate;Linalyl hexanoate;(Z)-7-Hexadecen-1,16-olide;Isoambrettolide;D6-Ambrettolide;Geranyl 2-ethylbutyrate;Ethyl (Z,Z)-5,8-tetradecadienoate;Dodecanal dimethyl acetal;1,1-Dihexyloxyethane	HMDB0000477;HMDB0029351;HMDB0030429;HMDB0031086;HMDB0032340;HMDB0037805;HMDB0038255;HMDB0039131;HMDB0032246;HMDB0038678	1	Hydnocarpic_acid	C16795
pos-M253T307	253.216	5.11082	1	1	Palmitic acid alkyne	Unknown	-	NA	NA	10	7Z,10Z-Hexadecadienoic acid;Geranyl hexanoate;Linalyl hexanoate;(Z)-7-Hexadecen-1,16-olide;Isoambrettolide;D6-Ambrettolide;Geranyl 2-ethylbutyrate;Ethyl (Z,Z)-5,8-tetradecadienoate;Dodecanal dimethyl acetal;1,1-Dihexyloxyethane	HMDB0000477;HMDB0029351;HMDB0030429;HMDB0031086;HMDB0032340;HMDB0037805;HMDB0038255;HMDB0039131;HMDB0032246;HMDB0038678	1	Hydnocarpic_acid	C16795
pos-M254T131	254.136	2.18038	1	1	Irgarol	Unknown	-	NA	NA	5	O-butanoyl-carnitine;O-isobutyryl-L-carnitine;Isobutyryl-L-carnitine;Butyrylcarnitine;S-aminomethyldihydrolipoamide	HMDB0062510;HMDB0062606;HMDB0000736;HMDB0002013;HMDB0006239	2	O-Butanoylcarnitine;N(alpha)-t-Butoxycarbonyl-L-leucine	C02862;C04301
pos-M255T304	255.083	5.06257	1	1	N-Methylbentazon	Unknown	-	NA	NA	2	L-Phosphoarginine;Glycerol 1-propanoate diacetate	HMDB0029438;HMDB0031640	1	L-Arginine_phosphate	C05945
pos-M255T186	255.159	3.10779	1	1	3-Furancarboxylic acid, tetrahydro-4-methylene-2-octyl-5-oxo-, (2R,3S)-rel-	Unknown	-	NA	NA	1	Heptanoylcholine	HMDB0013239	1	Ferimzone	C18579
pos-M255T354	255.21	5.90512	1	1	Palmitelaidic acid	Lipids and lipid-like molecules	Fatty Acyls	HMDB0012328	NA	2	18-Nor-4(19),8,11,13-abietatetraene;6-Phenylundecane	HMDB0041371;HMDB0061857	4	Aplotaxene;5alpha-Gonane;Gonane;5beta-Gonane	C17535;C19638;C19639;C19640
pos-M255T341	255.232	5.68797	1	1	cis-9-Hexadecenoic acid	Lipids and lipid-like molecules	Fatty Acyls	HMDB0003229	C08362	13	Hypogeic acid;Palmitoleic acid;Trans-Hexa-dec-2-enoic acid;Palmitelaidic acid;(E)-6-Hexadecenoic acid;5-Dodecyldihydro-2(3H)-furanone;15-Hexadecanolide;(Z)-5-Hexadecenoic acid;(E)-3-Hexadecenoic acid;(Z)-13-Hexadecenoic acid;(E)-11-Hexadecenoic acid;Citronellyl hexanoate;(Z)-14-Methyl-6-pentadecenoic acid	HMDB0002186;HMDB0003229;HMDB0010735;HMDB0012328;HMDB0031053;HMDB0031145;HMDB0031711;HMDB0032638;HMDB0033791;HMDB0035877;HMDB0037647;HMDB0038958;HMDB0041422	1	(9Z)-Hexadecenoic_acid	C08362
pos-M255T233	255.231	3.88593	1	1	cis-9-Hexadecenoic acid	Lipids and lipid-like molecules	Fatty Acyls	HMDB0003229	C08362	13	Hypogeic acid;Palmitoleic acid;Trans-Hexa-dec-2-enoic acid;Palmitelaidic acid;(E)-6-Hexadecenoic acid;5-Dodecyldihydro-2(3H)-furanone;15-Hexadecanolide;(Z)-5-Hexadecenoic acid;(E)-3-Hexadecenoic acid;(Z)-13-Hexadecenoic acid;(E)-11-Hexadecenoic acid;Citronellyl hexanoate;(Z)-14-Methyl-6-pentadecenoic acid	HMDB0002186;HMDB0003229;HMDB0010735;HMDB0012328;HMDB0031053;HMDB0031145;HMDB0031711;HMDB0032638;HMDB0033791;HMDB0035877;HMDB0037647;HMDB0038958;HMDB0041422	1	(9Z)-Hexadecenoic_acid	C08362
pos-M256T410	256.263	6.84132	1	1	Palmitamide	Lipids and lipid-like molecules	Fatty Acyls	HMDB0012273	NA	4	Palmitic amide;3-Methylcyclopentadecanone;(卤)-2-Dodecylcyclobutanone;Hexadecenal	HMDB0012273;HMDB0034181;HMDB0037544;HMDB0060482	2	Hexadecenal;Bombykol	C06123;C16873
pos-M256T338	256.263	5.62932	1	1	Palmitamide	Lipids and lipid-like molecules	Fatty Acyls	HMDB0012273	NA	4	Palmitic amide;3-Methylcyclopentadecanone;(卤)-2-Dodecylcyclobutanone;Hexadecenal	HMDB0012273;HMDB0034181;HMDB0037544;HMDB0060482	2	Hexadecenal;Bombykol	C06123;C16873
pos-M258T49	258.11	0.816767	1	1	Glycerophosphocholine	Lipids and lipid-like molecules	Glycerophospholipids	HMDB0000086	C00670	6	5-Methylcytidine;Pyro-L-glutaminyl-L-glutamine;Glycerophosphocholine;Pandamarilactam 3x;Miglustat;(卤)-2-(1-Methylpropyl)-4,6-dinitrophenol	HMDB0000982;HMDB0039229;HMDB0000086;HMDB0033610;HMDB0014563;HMDB0032559	3	Lophophorine;Dinoseb;Dinoterb	C09573;C14302;C18671
pos-M258T138	258.169	2.29773	1	1	Acylcarnitine 6:1	Lipids and lipid-like molecules	Fatty Acyls	HMDB13161	C02301	2	2-Hexenoylcarnitine;Imiquimod	HMDB0013161;HMDB0014862	0	-	-
pos-M259T455	259.19	7.58327	1	1	Dibutyl adipate	Unknown	-	NA	C14253	5	Diisobutyl adipate;Tetradecanedioic acid;Diethyl decanedioate;2-Hydroxypropyl 2-isopropyl-5-methylcyclohexyl carbonate;1-Hydroxypropan-2-yl 2-isopropyl-5-methylcyclohexyl carbonate	HMDB0041618;HMDB0000872;HMDB0040429;HMDB0059946;HMDB0059947	2	Dibutyl_adipate;Diisobutyl_adipate	C14253;C14260
pos-M260T183	260.167	3.05457	1	1	Ramelteon	Benzenoids	Indanes	HMDB0015115	NA	0	-	-	0	-	-
pos-M260T141	260.185	2.34972	1	1	Hexanoyl-L-carnitine	Lipids and lipid-like molecules	Fatty Acyls	HMDB0000756	NA	4	Hexanoylcarnitine;L-Hexanoylcarnitine;2-Carboxy-4-dodecanolide;(3S,5R,6R,7E)-3,5,6-Trihydroxy-7-megastigmen-9-one	HMDB0000705;HMDB0000756;HMDB0030987;HMDB0038736	0	-	-
pos-M261T179_1	261.109	2.99017	1	1	Benzeneacetamide, N-[5-(1-methylethyl)-2-thiazolyl]-	Unknown	-	NA	NA	4	L-alpha-glutamyl-L-hydroxyproline ;Oxypinnatanine;2,2,4,4,-Tetramethyl-6-(1-oxopropyl)-1,3,5-cyclohexanetrione;1,2,3,4-Tetramethoxy-5-(2-propenyl)benzene	HMDB0011161;HMDB0029403;HMDB0033191;HMDB0034046	1	3-[(3aS,4S,7aS)-7a-Methyl-1,5-dioxo-octahydro-1H-inden-4-yl]propanoate	C20199
pos-M261T133	261.144	2.21975	1	1	Ile-Glu	Organic acids and derivatives	Carboxylic acids and derivatives	HMDB0028906	NA	6	gamma-Glutamylisoleucine;Glutamylisoleucine;Glutamylleucine;gamma-Glutamylleucine;3,4-Dimethyl-5-pentyl-2-furanpropanoic acid;Geranyl acetoacetate	HMDB0011170;HMDB0028822;HMDB0028823;HMDB0011171;HMDB0112083;HMDB0038256	1	Methaphenilene	C11113
pos-M261T452	261.148	7.52582	1	1	Glu-Leu	Organic acids and derivatives	Carboxylic acids and derivatives	HMDB0028823	NA	10	2-(hydroxymethyl)-2-(4-methylpent-3-en-1-yl)-2H-chromen-8-ol;2-methyl-2-(4-methylpent-3-en-1-yl)-2H-chromene-6,8-diol;2-methyl-2-(4-methylpent-3-en-1-yl)-2H-chromene-7,8-diol;2-[2-(3,3-dimethyloxiran-2-yl)ethyl]-2-methyl-2H-chromen-8-ol;5-methyl-5-(4-methylpent-3-en-1-yl)-3,6-dioxatricyclo[5.4.0.0虏,鈦碷undeca-1(7),8,10-trien-8-ol;2-(2-hydroxy-4-methylpent-3-en-1-yl)-2-methyl-2H-chromen-8-ol;2-(1-hy…	HMDB0134719;HMDB0134722;HMDB0134724;HMDB0134726;HMDB0134728;HMDB0134730;HMDB0134736;HMDB0036456;HMDB0112083;HMDB0038256	4	Oxypyrithiamine;Lacinilene_C_7-methyl_ether;1-(4-Hydroxyphenyl)-1-decene-3,5-dione;Dihydroshikonofuran	C21112;C09695;C17744;C18135
pos-M262T263	262.144	4.37729	1	1	O-(4-Hydroxybenzoyl)tropine	Unknown	-	NA	NA	12	Salbutamol;Isoetharine;Petasinine;3alpha-Tigloyloxytropane N-oxide;Moprolol;2-(1-hydroxy-3-phenylpropyl)benzene-1,4-diol;Batatasin III;3-(1,1-Dimethylallyl)herniarin;5-Hydroxy-2-(5-methyl-1-oxo-4-hexenyl)benzofuran;Batatasin IV;Encelin;Glandulone B	HMDB0001937;HMDB0014366;HMDB0030516;HMDB0033454;HMDB0041935;HMDB0135363;HMDB0030636;HMDB0030731;HMDB0031925;HMDB0032641;HMDB0034723;HMDB0038548	14	Zinnimidine;Cochlearine;cis-1,3,4,6,7,11b-Hexahydro-9-methoxy-2H-benzo[a]quinolizine-3-carboxylic_acid;Isoetharine;Macrophylline;R-Salbutamol;6,8-Dimethyl-6,7-didehydroergoline;Osthol;Encelin;Batatasin_IV;5-Hydroxybisphenol_A;1,2-Bis(4-hydroxyphenyl)-2-propanol;2,2-Bis(4-hydroxyphenyl)-1-propanol;Linderalactone	C10626;C10853;C15462;C07053;C10348;C11770;C20409;C09280;C09404;C10247;C13626;C13629;C13631;C17425
pos-M262T191	262.143	3.18275	1	1	O-(4-Hydroxybenzoyl)tropine	Unknown	-	NA	NA	0	-	-	1	6,8-Dimethyl-6,7-didehydroergoline	C20409
pos-M262T116	262.165	1.9343	1	1	(2R)-3-Hydroxyisovaleroylcarnitine	Lipids and lipid-like molecules	Fatty Acyls	NA	NA	2	hydroxyisovaleroyl carnitine;Polyethylene, oxidized	HMDB0062555;HMDB0032472	0	-	-
pos-M263T187	263.056	3.11779	1	1	Cinoxacin	Organoheterocyclic compounds	Diazanaphthalenes	HMDB0014965	C08052	3	Maclurin;Propyl 1-(propylsulfinyl)propyl disulfide;Temurin	HMDB0032644;HMDB0033071;HMDB0004328	2	Maclurin;2-Hydroxy-6-oxo-6-(2-carboxyphenyl)-hexa-2,4-dienoate	C09951;C16264
pos-M263T170	263.089	2.84101	1	1	Asp-Glu	Organic acids and derivatives	Carboxylic acids and derivatives	HMDB0028752	NA	15	Glutamylaspartic acid;L-beta-aspartyl-L-glutamic acid ;gamma-Glutamylaspartic acid;7-methoxy-2,2-dimethyl-3,4-dihydro-2H-1-benzopyran-4,5,6-triol;2-(hydroxymethyl)-7-methoxy-2-methyl-3,4-dihydro-2H-1-benzopyran-4,5-diol;4-hydroxy-5-(4-hydroxy-3-methoxyphenyl)pentanoic acid;4-hydroxy-5-(3-hydroxy-4-methoxyphenyl)pentanoic acid;3-(6,7-dimethoxy-2H-1,3-benzodioxol-5-yl)propan-1-ol;3-(4-hydroxy-2,3,5…	HMDB0028815;HMDB0011164;HMDB0030419;HMDB0125802;HMDB0125804;HMDB0127748;HMDB0127826;HMDB0128672;HMDB0128705;HMDB0128721;HMDB0142074;HMDB0030254;HMDB0038627;HMDB0041756;HMDB0061112	1	2-Hydroxyamino-1-methyl-6-phenylimidazo[4,5-b]pyridine	C20286
pos-M263T211	263.2	3.51851	1	1	alpha-Santalyl acetate	Lipids and lipid-like molecules	Prenol lipids	HMDB0037209	null	18	Santalyl acetate;Crithmumdiol;alpha-Santalyl acetate;Vetiveryl acetate;beta-Santalyl acetate;1-Heptadecene-4,6-diyne-3,9-diol;Ginsenoyne D;Ginsenoyne I;9-Pentadecenoic acid;Isobutyl 10-undecenoate;Exaltolide;Butyl undecylenate;Rhodinyl isovalerate;Menthyl isovalerate;Citronellyl pentanoate;Citronellyl isovalerate;Auberganol;15,5-Farnesanolide	HMDB0032501;HMDB0033957;HMDB0037209;HMDB0037832;HMDB0038024;HMDB0038782;HMDB0039358;HMDB0040374;HMDB0029765;HMDB0032347;HMDB0034455;HMDB0036426;HMDB0037190;HMDB0037211;HMDB0037229;HMDB0038954;HMDB0039715;HMDB0040997	2	Virol_B;Cryptomeridiol	C19994;C17676
pos-M263T327	263.237	5.45402	1	1	6,10,14-Trimethyl-5,9,13-pentadecatrien-2-one	Lipids and lipid-like molecules	Prenol lipids	HMDB0034495	null	4	6,10,14-Trimethyl-5,9,13-pentadecatrien-2-one;2-(5,8-Tetradecadienyl)cyclobutanone;Palmitaldehyde;2-Hexadecanone	HMDB0034495;HMDB0037519;HMDB0001551;HMDB0031052	3	4-Dodecylphenol;Hexadecanal;1,2-Epoxyhexadecane	C14245;C00517;C14499
pos-M263T355	263.237	5.91706	1	1	6,10,14-Trimethyl-5,9,13-pentadecatrien-2-one	Lipids and lipid-like molecules	Prenol lipids	HMDB0034495	null	4	6,10,14-Trimethyl-5,9,13-pentadecatrien-2-one;2-(5,8-Tetradecadienyl)cyclobutanone;Palmitaldehyde;2-Hexadecanone	HMDB0034495;HMDB0037519;HMDB0001551;HMDB0031052	3	4-Dodecylphenol;Hexadecanal;1,2-Epoxyhexadecane	C14245;C00517;C14499
pos-M263T437	263.236	7.2766	1	1	6,10,14-Trimethyl-5,9,13-pentadecatrien-2-one	Lipids and lipid-like molecules	Prenol lipids	HMDB0034495	null	4	6,10,14-Trimethyl-5,9,13-pentadecatrien-2-one;2-(5,8-Tetradecadienyl)cyclobutanone;Palmitaldehyde;2-Hexadecanone	HMDB0034495;HMDB0037519;HMDB0001551;HMDB0031052	3	4-Dodecylphenol;Hexadecanal;1,2-Epoxyhexadecane	C14245;C00517;C14499
pos-M263T463	263.236	7.7232	1	1	6,10,14-Trimethyl-5,9,13-pentadecatrien-2-one	Lipids and lipid-like molecules	Prenol lipids	HMDB0034495	null	4	6,10,14-Trimethyl-5,9,13-pentadecatrien-2-one;2-(5,8-Tetradecadienyl)cyclobutanone;Palmitaldehyde;2-Hexadecanone	HMDB0034495;HMDB0037519;HMDB0001551;HMDB0031052	3	4-Dodecylphenol;Hexadecanal;1,2-Epoxyhexadecane	C14245;C00517;C14499
pos-M263T258	263.236	4.29867	1	1	6,10,14-Trimethyl-5,9,13-pentadecatrien-2-one	Lipids and lipid-like molecules	Prenol lipids	HMDB0034495	null	4	6,10,14-Trimethyl-5,9,13-pentadecatrien-2-one;2-(5,8-Tetradecadienyl)cyclobutanone;Palmitaldehyde;2-Hexadecanone	HMDB0034495;HMDB0037519;HMDB0001551;HMDB0031052	3	4-Dodecylphenol;Hexadecanal;1,2-Epoxyhexadecane	C14245;C00517;C14499
pos-M264T190	264.193	3.16664	1	1	Tramadol	Benzenoids	Phenol ethers	HMDB0014339	C07153	0	-	-	0	-	-
pos-M265T140	265.118	2.32848	1	1	Phenylacetyl-L-glutamine	Organic acids and derivatives	Carboxylic acids and derivatives	HMDB0006344	C04148	7	Acetyl-N-formyl-5-methoxykynurenamine;Alpha-N-Phenylacetyl-L-glutamine;di-Hydroxymelatonin;1-(4-methoxyphenyl)-3-phenylpropan-1-ol;Methyl dihydrojasmonate;Riesling acetal;4,5-Dihydrovomifoliol	HMDB0004259;HMDB0006344;HMDB0061136;HMDB0135618;HMDB0031740;HMDB0037562;HMDB0040615	7	Phenylacetylglutamine;Formyl-N-acetyl-5-methoxykynurenamine;Bisphenol_B;4,4a,5,6,7,8-Hexahydro-6-(p-hydroxyphenyl)-2(3H)-naphthalenone;4,4'-(Butane-1,1-diyl)diphenol;4,4'-(2-Methylpropylidene)bisphenol;N-(4-Coumaroyl)-L-homoserine_lactone	C04148;C05642;C14225;C14898;C15069;C15278;C20677
pos-M266T165	266.172	2.74567	1	1	Antazoline	Benzenoids	Benzene and substituted derivatives	HMDB0015689	NA	1	N-Undecanoylglycine	HMDB0013286	0	-	-
pos-M267T64	267.058	1.06222	1	1	Uridine	Nucleosides, nucleotides, and analogues	Pyrimidine nucleosides	HMDB0000296	C00299	2	Uridine;Pseudouridine	HMDB0000296;HMDB0000767	8	Uridine;Pseudouridine;Spongouridine;Chrysene;Benz[a]anthracene;Benzo[c]phenanthrene;Acepyrene;Triphenylene	C00299;C02067;C16745;C14222;C14317;C19197;C19314;C19541
pos-M267T152	267.121	2.54017	1	1	1,4-Pentadien-3-one, 1,5-bis(2-hydroxyphenyl)-, (1E,4E)-	Unknown	-	NA	NA	10	2-[4,6-dihydroxy-2-methoxy-3-(3-methylbut-2-en-1-yl)phenyl]acetic acid;2-hydroxy-3-[4-hydroxy-3-(4-hydroxy-3-methylbut-2-en-1-yl)phenyl]propanoic acid;2,3-dihydroxy-3-[4-hydroxy-3-(3-methylbut-2-en-1-yl)phenyl]propanoic acid;3-{3-[(3,3-dimethyloxiran-2-yl)methyl]-4-hydroxyphenyl}-2-hydroxypropanoic acid;3-[3,4-dihydroxy-5-(3-methylbut-2-en-1-yl)phenyl]-2-hydroxypropanoic acid;3',4',5'-Trimethoxyc…	HMDB0125455;HMDB0133195;HMDB0133196;HMDB0133197;HMDB0133198;HMDB0040891;HMDB0041582;HMDB0032472;HMDB0001526;HMDB0006878	1	S-Acetyldihydrolipoamide	C01136
pos-M268T94	268.103	1.56904	1	1	Adenosine	Nucleosides, nucleotides, and analogues	Purine nucleosides	HMDB0000050	C00212	7	Neuraminic acid;N-(1-Deoxy-1-fructosyl)serine;Adenosine;Deoxyguanosine;Vidarabine;Zidovudine;Valyl-Glutamate	HMDB0000830;HMDB0037842;HMDB0000050;HMDB0000085;HMDB0014340;HMDB0014638;HMDB0029126	5	Neuraminic_acid;Miserotoxin;Adenosine;Deoxyguanosine;Zidovudine	C06469;C08507;C00212;C00330;C07210
pos-M268T62	268.103	1.03912	1	1	Adenosine	Nucleosides, nucleotides, and analogues	Purine nucleosides	HMDB0000050	C00212	7	Neuraminic acid;N-(1-Deoxy-1-fructosyl)serine;Adenosine;Deoxyguanosine;Vidarabine;Zidovudine;Valyl-Glutamate	HMDB0000830;HMDB0037842;HMDB0000050;HMDB0000085;HMDB0014340;HMDB0014638;HMDB0029126	5	Neuraminic_acid;Miserotoxin;Adenosine;Deoxyguanosine;Zidovudine	C06469;C08507;C00212;C00330;C07210
pos-M269T58_2	269.075	0.9747	1	1	Inosine	Nucleosides, nucleotides, and analogues	Purine nucleosides	HMDB0000195	C00294	3	5,6-Dihydrouridine;L-alpha-Aspartyl-L-hydroxyproline ;Aspartyl-Hydroxyproline	HMDB0000497;HMDB0011160;HMDB0028754	1	Portulacaxanthin_III	C08566
pos-M269T97	269.088	1.61722	1	1	Inosine	Nucleosides, nucleotides, and analogues	Purine nucleosides	HMDB0000195	C00294	13	3-Deoxy-D-glycero-D-galacto-2-nonulosonic acid;Inosine;Allopurinol riboside;Arabinosylhypoxanthine;Asparaginyl-Asparagine;N2-Oxalylarginine;N-acetyltryptophan;Methylphenobarbital;Nigellicine;cyclic 6-Hydroxymelatonin;Hydroxyprolyl-Valine;Valyl-Hydroxyproline;Mono-(3-carboxypropyl) phthalate	HMDB0000425;HMDB0000195;HMDB0000481;HMDB0003040;HMDB0028726;HMDB0032763;HMDB0013713;HMDB0014987;HMDB0030269;HMDB0060810;HMDB0028876;HMDB0029128;HMDB0061748	6	2-O-(alpha-D-Mannosyl)-D-glycerate;2-O-(alpha-D-Glucopyranosyl)-D-glycerate;3-Deoxy-D-glycero-D-galacto-non-2-ulosonic_acid;Inosine;N-Acetyl-D-tryptophan;Mephobarbital	C11544;C19792;C20934;C00294;C03137;C07829
pos-M269T354	269.226	5.90597	1	1	anhydroretinol	Lipids and lipid-like molecules	Prenol lipids	HMDB0062447	null	1	anhydroretinol	HMDB0062447	1	Estrane	C19641
pos-M269T423	269.226	7.05085	1	1	Methyl hexadec-9-enoate	Unknown	-	NA	NA	1	anhydroretinol	HMDB0062447	1	Estrane	C19641
pos-M269T367	269.247	6.11705	1	1	Methyl hexadec-9-enoate	Unknown	-	NA	NA	6	Cyclohexaneundecanoic acid;(Z)-9-Heptadecenoic acid;2,4-Heptadecanedione;10Z-Heptadecenoic acid;7-Hexadecenoic acid, methyl ester;9Z-heptadecenoic acid	HMDB0030997;HMDB0031046;HMDB0040888;HMDB0060038;HMDB0061858;HMDB0062437	2	omega-Cyclohexylundecanoic_acid;9E-Heptadecenoic_acid	C12100;C16536
pos-M269T426	269.247	7.10177	1	1	Methyl hexadec-9-enoate	Unknown	-	NA	NA	6	Cyclohexaneundecanoic acid;(Z)-9-Heptadecenoic acid;2,4-Heptadecanedione;10Z-Heptadecenoic acid;7-Hexadecenoic acid, methyl ester;9Z-heptadecenoic acid	HMDB0030997;HMDB0031046;HMDB0040888;HMDB0060038;HMDB0061858;HMDB0062437	2	omega-Cyclohexylundecanoic_acid;9E-Heptadecenoic_acid	C12100;C16536
pos-M271T199	271.188	3.31561	1	1	Androstadienone	Lipids and lipid-like molecules	Sterol Lipids	NA	NA	2	Ethylene brassylate;alpha-Butyl-omega-hydroxypoly(oxyethylene) poly(oxypropylene)	HMDB0040459;HMDB0032181	1	(10S)-Juvenile_hormone_III_acid_diol	C16506
pos-M271T189	271.205	3.14181	1	1	Androstadienone	Lipids and lipid-like molecules	Sterol Lipids	NA	NA	3	Avocadenofuran;(all-Z)-8,11,14-Heptadecatrienal;Sterol	HMDB0030932;HMDB0041333;HMDB0060512	4	17beta-Methylestra-1,3,5(10)-trien-3-ol;17-Methyl-18-norandrosta-4,13(17)-dien-3-one;Sterol;Heptadecatrienal	C15020;C15085;C00370;C16343
pos-M271T188	271.242	3.12957	1	1	ar-Artemisene	Lipids and lipid-like molecules	Prenol lipids	HMDB0039155	null	1	ar-Artemisene	HMDB0039155	1	Abieta-8,11,13-triene	C21425
pos-M271T482	271.263	8.02688	1	1	Ethyl pentadecanoate	Unknown	-	NA	NA	8	Heptadecanoic acid;(S)-14-Methylhexadecanoic acid;Nonyl octanoate;3-Methylbutyl dodecanoate;Isopropyl tetradecanoate;(卤)-11-Methylhexadecanoic acid;Ethyl pentadecanoate;Methyl hexadecanoic acid	HMDB0002259;HMDB0031067;HMDB0034131;HMDB0037372;HMDB0040392;HMDB0040598;HMDB0059870;HMDB0061859	1	Methyl_palmitate	C16995
pos-M273T205	273.221	3.41178	1	1	(5.alpha.)-Androst-2-en-17-one	Lipids and lipid-like molecules	Sterol Lipids	NA	NA	4	5a-Androst-3-en-17-one ;5alpha-Androst-16-en-3-one;(Z)-9-Cycloheptadecen-1-one;8,11-Heptadecadienal	HMDB0006046;HMDB0034406;HMDB0031336;HMDB0041334	4	3-Oxo-delta4-steroid;3-Oxo-delta5-steroid;3-Oxo-delta1-steroid;(+)-12-(2-Cyclopenten-1-yl)-2-dodecanone	C00619;C01034;C02941;C15464
pos-M273T169	273.221	2.81937	1	1	(5.alpha.)-Androst-2-en-17-one	Lipids and lipid-like molecules	Sterol Lipids	NA	NA	4	5a-Androst-3-en-17-one ;5alpha-Androst-16-en-3-one;(Z)-9-Cycloheptadecen-1-one;8,11-Heptadecadienal	HMDB0006046;HMDB0034406;HMDB0031336;HMDB0041334	4	3-Oxo-delta4-steroid;3-Oxo-delta5-steroid;3-Oxo-delta1-steroid;(+)-12-(2-Cyclopenten-1-yl)-2-dodecanone	C00619;C01034;C02941;C15464
pos-M275T136	275.146	2.26692	1	1	Gln-Gln	Organic acids and derivatives	Carboxylic acids and derivatives	HMDB0028795	NA	0	-	-	1	Compound_III(S)	C06495
pos-M275T213	275.2	3.55349	1	1	Nandrolone	Lipids and lipid-like molecules	Sterol Lipids	HMDB0002725	C07254	13	Nandrolone;1-Phenyl-1,3-dodecanedione;(10Z,14E,16E)-10,14,16-Octadecatrien-12-ynoic acid;Rhodinyl phenylacetate;Citronellyl alpha-toluate;7Z,10Z-Hexadecadienoic acid;Geranyl hexanoate;Linalyl hexanoate;(Z)-7-Hexadecen-1,16-olide;Isoambrettolide;D6-Ambrettolide;Geranyl 2-ethylbutyrate;Ethyl (Z,Z)-5,8-tetradecadienoate	HMDB0002725;HMDB0035579;HMDB0035963;HMDB0037191;HMDB0037230;HMDB0000477;HMDB0029351;HMDB0030429;HMDB0031086;HMDB0032340;HMDB0037805;HMDB0038255;HMDB0039131	5	Nandrolone;Cinmethylin;17beta-Hydroxyestr-5(10)-en-3-one;Empenthrin;Hydnocarpic_acid	C07254;C10903;C15257;C18524;C16795
pos-M277T166	277.216	2.76675	1	1	4,8,12,15-Octadecatetraenoic acid	Lipids and lipid-like molecules	Fatty Acyls	HMDB0032672	null	21	19-Norandrosterone;19-Nor-5-androstenediol;19-Noretiocholanolone;Stearidonic acid;Phenethyl decanoate;4,8,12,15-Octadecatetraenoic acid;(E,E)-11,13-Octadecadien-9-ynoic acid;17beta-hydroxy-5beta-estran-3-one;Hypogeic acid;Palmitoleic acid;Trans-Hexa-dec-2-enoic acid;Palmitelaidic acid;(E)-6-Hexadecenoic acid;5-Dodecyldihydro-2(3H)-furanone;15-Hexadecanolide;(Z)-5-Hexadecenoic acid;(E)-3-Hexadecen…	HMDB0002697;HMDB0004590;HMDB0005886;HMDB0006547;HMDB0032464;HMDB0032672;HMDB0034382;HMDB0062677;HMDB0002186;HMDB0003229;HMDB0010735;HMDB0012328;HMDB0031053;HMDB0031145;HMDB0031711;HMDB0032638;HMDB0033791;HMDB0035877;HMDB0037647;HMDB0038958;HMDB0041422	3	Stearidonic_acid;Kinoprene;(9Z)-Hexadecenoic_acid	C16300;C19042;C08362
pos-M278T204	278.209	3.39735	1	1	Venlafaxine	Benzenoids	Phenol ethers	HMDB0005016	C07187	1	Carisoprodol	HMDB0014539	1	Carisoprodol	C07927
pos-M279T128	279.1	2.1256	1	1	Glu-Met	Organic acids and derivatives	Carboxylic acids and derivatives	HMDB0028825	NA	25	Glutamylmethionine;gamma-Glutamylmethionine;4-[3-(2-hydroxyphenyl)prop-2-en-1-yl]-3-methoxyphenol;3-methoxy-4-[(2E)-3-phenylprop-2-en-1-yl]benzene-1,2-diol;4-methoxy-5-(3-phenylprop-2-en-1-yl)benzene-1,2-diol;4-[3-(3-hydroxyphenyl)prop-2-en-1-yl]-3-methoxyphenol;3-methoxy-4-[(3-phenyloxiran-2-yl)methyl]phenol;2-[(E)-2-(3,5-dimethoxyphenyl)ethenyl]phenol;2,4-dimethoxy-6-[(E)-2-phenylethenyl]phenol…	HMDB0028825;HMDB0034367;HMDB0130333;HMDB0130335;HMDB0130336;HMDB0130337;HMDB0130338;HMDB0130983;HMDB0130985;HMDB0130986;HMDB0130987;HMDB0130988;HMDB0130989;HMDB0135417;HMDB0135613;HMDB0135614;HMDB0135616;HMDB0135617;HMDB0141948;HMDB0029539;HMDB0034992;HMDB0037686;HMDB0041678;HMDB0135615;HMDB0014862	7	Xenognosin_A;Broussin;7,4'-Dihydroxy-8-methylflavan;Loroglossol;Orchinol;Pterostilbene;Mirasan	C08731;C09505;C09650;C10267;C10272;C10287;C11716
pos-M279T277	279.159	4.62037	1	1	Dibutyl phthalate	Benzenoids	Benzene and substituted derivatives	HMDB0033244	C14214	17	2-(4-hydroxy-3-methylbut-2-en-1-yl)-4-(3-methylbut-2-en-1-yl)benzene-1,3,5-triol;bis(3-methylbut-2-en-1-yl)benzene-1,2,3,5-tetrol;2-[(3,3-dimethyloxiran-2-yl)methyl]-4-(3-methylbut-2-en-1-yl)benzene-1,3,5-triol;4-(3,7-dimethylocta-2,6-dien-1-yl)benzene-1,2,3,5-tetrol;2-{[3-methyl-3-(4-methylpent-3-en-1-yl)oxiran-2-yl]methyl}benzene-1,3,5-triol;2-[5-(3,3-dimethyloxiran-2-yl)-3-methylpent-2-en-1-yl…	HMDB0133045;HMDB0133047;HMDB0133048;HMDB0133084;HMDB0133085;HMDB0133086;HMDB0133087;HMDB0133088;HMDB0133089;HMDB0133090;HMDB0133091;HMDB0001518;HMDB0013248;HMDB0013835;HMDB0033244;HMDB0030993;HMDB0036143	4	2-Ethylhexyl_phthalate;Dibutyl_phthalate;Diisobutyl_phthalate;Yellow_OB	C03343;C14214;C15205;C19553
pos-M281T133	281.113	2.2164	1	1	Aspartylphenylalanine	Organic acids and derivatives	Carboxylic acids and derivatives	HMDB0000706	null	10	Aspartylphenylalanine;L-beta-aspartyl-L-phenylalanine ;Phenylalanyl-Aspartate;Levosimendan;gamma-L-Glutamyl-L-pipecolic acid;(2S,2'S)-Pyrosaccharopine;Strobilurin A;2-Carboxy-4-dodecanolide;(3S,5R,6R,7E)-3,5,6-Trihydroxy-7-megastigmen-9-one;Dimethylthiambutene	HMDB0000706;HMDB0011167;HMDB0028991;HMDB0015058;HMDB0038614;HMDB0038676;HMDB0030420;HMDB0030987;HMDB0038736;HMDB0061719	3	Heritonin;3'-O-Methylbatatasin_III;Dihydroechinofuran	C09936;C10271;C18134
pos-M281T463	281.247	7.72332	1	1	Linoleic acid	Lipids and lipid-like molecules	Fatty Acyls	HMDB0000673	C01595	11	Linoleic acid;Bovinic acid;9E,11E-Octadecadienoic acid;10E,12Z-Octadecadienoic acid;Linoelaidic acid;Mangiferic acid;Linalyl caprylate;Ethyl 2E,4Z-hexadecadienoate;5-Octadecynoic acid;Octadecadienoate;6Z,9Z-octadecadienoic acid	HMDB0000673;HMDB0003797;HMDB0005047;HMDB0005048;HMDB0006270;HMDB0029800;HMDB0030430;HMDB0031051;HMDB0031097;HMDB0062784;HMDB0062238	5	Linoleate;9-cis,11-trans-Octadecadienoate;Chaulmoogric_acid;Malvalic_acid;Stearolic_acid	C01595;C04056;C08282;C08321;C08459
pos-M281T388	281.247	6.46814	1	1	Linoleic acid	Lipids and lipid-like molecules	Fatty Acyls	HMDB0000673	C01595	11	Linoleic acid;Bovinic acid;9E,11E-Octadecadienoic acid;10E,12Z-Octadecadienoic acid;Linoelaidic acid;Mangiferic acid;Linalyl caprylate;Ethyl 2E,4Z-hexadecadienoate;5-Octadecynoic acid;Octadecadienoate;6Z,9Z-octadecadienoic acid	HMDB0000673;HMDB0003797;HMDB0005047;HMDB0005048;HMDB0006270;HMDB0029800;HMDB0030430;HMDB0031051;HMDB0031097;HMDB0062784;HMDB0062238	5	Linoleate;9-cis,11-trans-Octadecadienoate;Chaulmoogric_acid;Malvalic_acid;Stearolic_acid	C01595;C04056;C08282;C08321;C08459
pos-M281T355	281.247	5.91473	1	1	Linoleic acid	Lipids and lipid-like molecules	Fatty Acyls	HMDB0000673	C01595	11	Linoleic acid;Bovinic acid;9E,11E-Octadecadienoic acid;10E,12Z-Octadecadienoic acid;Linoelaidic acid;Mangiferic acid;Linalyl caprylate;Ethyl 2E,4Z-hexadecadienoate;5-Octadecynoic acid;Octadecadienoate;6Z,9Z-octadecadienoic acid	HMDB0000673;HMDB0003797;HMDB0005047;HMDB0005048;HMDB0006270;HMDB0029800;HMDB0030430;HMDB0031051;HMDB0031097;HMDB0062784;HMDB0062238	5	Linoleate;9-cis,11-trans-Octadecadienoate;Chaulmoogric_acid;Malvalic_acid;Stearolic_acid	C01595;C04056;C08282;C08321;C08459
pos-M281T439	281.247	7.32126	1	1	Linoleic acid	Lipids and lipid-like molecules	Fatty Acyls	HMDB0000673	C01595	11	Linoleic acid;Bovinic acid;9E,11E-Octadecadienoic acid;10E,12Z-Octadecadienoic acid;Linoelaidic acid;Mangiferic acid;Linalyl caprylate;Ethyl 2E,4Z-hexadecadienoate;5-Octadecynoic acid;Octadecadienoate;6Z,9Z-octadecadienoic acid	HMDB0000673;HMDB0003797;HMDB0005047;HMDB0005048;HMDB0006270;HMDB0029800;HMDB0030430;HMDB0031051;HMDB0031097;HMDB0062784;HMDB0062238	5	Linoleate;9-cis,11-trans-Octadecadienoate;Chaulmoogric_acid;Malvalic_acid;Stearolic_acid	C01595;C04056;C08282;C08321;C08459
pos-M281T312	281.266	5.20223	1	1	Linoleic acid	Lipids and lipid-like molecules	Fatty Acyls	HMDB0000673	C01595	0	-	-	0	-	-
pos-M282T90	282.119	1.50347	1	1	1-Methyladenosine	Nucleosides, nucleotides, and analogues	Purine nucleosides	HMDB0003331	C02494	13	N-(1-Deoxy-1-fructosyl)threonine;1-Methyladenosine;N6-Methyladenosine;2'-O-Methyladenosine;3'-O-Methyladenosine;Isoleucyl-Glutamate;Leucyl-Glutamate;norzolmitripan;Lysyl-Proline;Prolyl-Lysine;3,4,5-trihydroxy-6-[(2-methylpropanoyl)oxy]oxane-2-carboxylic acid;6-(butanoyloxy)-3,4,5-trihydroxyoxane-2-carboxylic acid;3-Hydroxy-4-butanolide	HMDB0037843;HMDB0003331;HMDB0004044;HMDB0004326;HMDB0006023;HMDB0028906;HMDB0028928;HMDB0060966;HMDB0028959;HMDB0029022;HMDB0126095;HMDB0130127;HMDB0034681	2	1-Methyladenosine;O6-Methyl-2'-deoxyguanosine	C02494;C05031
pos-M282T56	282.119	0.929817	1	1	1-Methyladenosine	Nucleosides, nucleotides, and analogues	Purine nucleosides	HMDB0003331	C02494	13	N-(1-Deoxy-1-fructosyl)threonine;1-Methyladenosine;N6-Methyladenosine;2'-O-Methyladenosine;3'-O-Methyladenosine;Isoleucyl-Glutamate;Leucyl-Glutamate;norzolmitripan;Lysyl-Proline;Prolyl-Lysine;3,4,5-trihydroxy-6-[(2-methylpropanoyl)oxy]oxane-2-carboxylic acid;6-(butanoyloxy)-3,4,5-trihydroxyoxane-2-carboxylic acid;3-Hydroxy-4-butanolide	HMDB0037843;HMDB0003331;HMDB0004044;HMDB0004326;HMDB0006023;HMDB0028906;HMDB0028928;HMDB0060966;HMDB0028959;HMDB0029022;HMDB0126095;HMDB0130127;HMDB0034681	2	1-Methyladenosine;O6-Methyl-2'-deoxyguanosine	C02494;C05031
pos-M282T351	282.279	5.84826	1	1	Oleamide	Lipids and lipid-like molecules	Fatty Acyls	HMDB0002117	C19670	2	Oleamide;(卤)-(Z)-2-(5-Tetradecenyl)cyclobutanone	HMDB0002117;HMDB0037543	2	Dodemorph;Oleamide	C18786;C19670
pos-M282T176	282.279	2.93317	1	1	Dodemorph	Unknown	-	NA	C18786	2	Oleamide;(卤)-(Z)-2-(5-Tetradecenyl)cyclobutanone	HMDB0002117;HMDB0037543	2	Dodemorph;Oleamide	C18786;C19670
pos-M283T134	283.175	2.2316	1	1	Hexaethylene glycol	Unknown	-	NA	NA	2	N-(4-aminobutyl)-3-(4-hydroxyphenyl)propanimidic acid;Procaine	HMDB0139525;HMDB0014859	2	Procaine;Metabutethamine	C07375;C17723
pos-M283T279	283.263	4.65137	1	1	cis-Vaccenic acid	Lipids and lipid-like molecules	Fatty Acyls	HMDB0003231	NA	12	Oleic acid;Elaidic acid;Ethyl 9-hexadecenoate;(E)-13-Octadecenoic acid;cis-Vaccenic acid;Vaccenic acid;(Z)-13-Octadecenoic acid;7Z-octadecenoic acid;Octadec-9-enoic Acid;(Z)-15-Oxo-11-eicosenoic acid;(13R,14R)-8-Labdene-13,14,15-triol;(13R,14R)-7-Labdene-13,14,15-triol	HMDB0000207;HMDB0000573;HMDB0059871;HMDB0062218;HMDB0240219;HMDB0003231;HMDB0041480;HMDB0062242;HMDB0062703;HMDB0029797;HMDB0034957;HMDB0034958	5	(9Z)-Octadecenoic_acid;(9E)-Octadecenoic_acid;(6Z)-Octadecenoic_acid;(11E)-Octadecenoic_acid;omega-Cycloheptylundecanoic_acid	C00712;C01712;C08363;C08367;C12103
pos-M283T391	283.263	6.52149	1	1	trans-Vaccenic acid	Lipids and lipid-like molecules	Fatty Acyls	HMDB0003231	C08367	9	Oleic acid;Elaidic acid;Ethyl 9-hexadecenoate;(E)-13-Octadecenoic acid;cis-Vaccenic acid;Vaccenic acid;(Z)-13-Octadecenoic acid;7Z-octadecenoic acid;Octadec-9-enoic Acid	HMDB0000207;HMDB0000573;HMDB0059871;HMDB0062218;HMDB0240219;HMDB0003231;HMDB0041480;HMDB0062242;HMDB0062703	5	(9Z)-Octadecenoic_acid;(9E)-Octadecenoic_acid;(6Z)-Octadecenoic_acid;(11E)-Octadecenoic_acid;omega-Cycloheptylundecanoic_acid	C00712;C01712;C08363;C08367;C12103
pos-M284T473	284.295	7.8892	1	1	Stearamide	Lipids and lipid-like molecules	Fatty Acyls	HMDB0034146	C13846	3	Octadecanamide;9-Octadecenal;2-Tetradecylcyclobutanone	HMDB0034146;HMDB0030965;HMDB0037517	1	Octadecanamide	C13846
pos-M284T412	284.294	6.86257	1	1	Stearamide	Lipids and lipid-like molecules	Fatty Acyls	HMDB0034146	C13846	3	Octadecanamide;9-Octadecenal;2-Tetradecylcyclobutanone	HMDB0034146;HMDB0030965;HMDB0037517	1	Octadecanamide	C13846
pos-M284T393	284.294	6.55515	1	1	Stearamide	Lipids and lipid-like molecules	Fatty Acyls	HMDB0034146	C13846	3	Octadecanamide;9-Octadecenal;2-Tetradecylcyclobutanone	HMDB0034146;HMDB0030965;HMDB0037517	1	Octadecanamide	C13846
pos-M284T431	284.295	7.17768	1	1	Stearamide	Lipids and lipid-like molecules	Fatty Acyls	HMDB0034146	C13846	3	Octadecanamide;9-Octadecenal;2-Tetradecylcyclobutanone	HMDB0034146;HMDB0030965;HMDB0037517	1	Octadecanamide	C13846
pos-M285T170	285.071	2.83787	1	1	Biochanin A	Phenylpropanoids and polyketides	Isoflavonoids	HMDB0002338	C00814	12	7-methoxy-2,2-dimethyl-3,4-dihydro-2H-1-benzopyran-4,5,6-triol;2-(hydroxymethyl)-7-methoxy-2-methyl-3,4-dihydro-2H-1-benzopyran-4,5-diol;4-hydroxy-5-(4-hydroxy-3-methoxyphenyl)pentanoic acid;4-hydroxy-5-(3-hydroxy-4-methoxyphenyl)pentanoic acid;3-(6,7-dimethoxy-2H-1,3-benzodioxol-5-yl)propan-1-ol;3-(4-hydroxy-2,3,5-trimethoxyphenyl)propanal;4-(3-hydroxyprop-1-en-1-yl)-2,3,6-trimethoxyphenol;3-(2,…	HMDB0125802;HMDB0125804;HMDB0127748;HMDB0127826;HMDB0128672;HMDB0128705;HMDB0128721;HMDB0142074;HMDB0030254;HMDB0038627;HMDB0041756;HMDB0061112	0	-	-
pos-M285T167	285.094	2.77842	1	1	Biochanin A	Phenylpropanoids and polyketides	Isoflavonoids	HMDB0002338	C00814	1	2-Amino-4-oxo-6-(1',2'-dioxoprolyl)-7,8-dihydroxypteridine	HMDB0001410	4	D-Octopine;L-N2-(2-Carboxyethyl)arginine;beta-Chloro-alpha-phenylbenzeneethanamine_hydrochloride;Chlornaphazine	C04137;C06655;C15411;C16446
pos-M285T146	285.131	2.43805	1	1	Glu-His	Organic acids and derivatives	Carboxylic acids and derivatives	HMDB0028821	NA	0	-	-	0	-	-
pos-M285T164	285.168	2.7325	1	1	6,7-Dihydro-4-(hydroxymethyl)-2-(p-hydroxyphenethyl)-7-methyl-5H-2-pyrindinium	Benzenoids	Phenols	HMDB0033483	null	4	Alpha-dihydroartemisinin;Dihydroartemisinin (DHA);Glyceryl 5-hydroxydecanoate;Voglibose	HMDB0060593;HMDB0061088;HMDB0032297;HMDB0015598	0	-	-
pos-M285T163	285.188	2.71917	1	1	6,7-Dihydro-4-(hydroxymethyl)-2-(p-hydroxyphenethyl)-7-methyl-5H-2-pyrindinium	Benzenoids	Phenols	HMDB0033483	null	3	Boldione ;Linalyl cinnamate;alpha-Terpinyl cinnamate	HMDB0003422;HMDB0030432;HMDB0038050	7	Methyltrienolone;Androsta-4,9(11)-diene-3,17-dione;4,4-Bis(4-hydroxyphenyl)heptane;1-Methylestra-1,3,5(10),6-tetraene-3,17beta-diol;3-Hydroxy-1-methylestra-1,3,5(10)-trien-17-one;Hexestrol_monomethyl_ether;Androsta-1,4-diene-3,17-dione	C14257;C15194;C15211;C15255;C15323;C15454;C20144
pos-M285T323	285.221	5.3789	1	1	Lynestrenol	Unknown	-	NA	C13037	8	Retinal;11-cis-Retinaldehyde;9-cis-Retinal;13-cis-Retinal;Vitamin A2;delta6-Dehydroferruginol;6,10,14-Trimethyl-5,9,13-pentadecatrien-2-one;2-(5,8-Tetradecadienyl)cyclobutanone	HMDB0001358;HMDB0002152;HMDB0006218;HMDB0006220;HMDB0013117;HMDB0035151;HMDB0034495;HMDB0037519	9	Retinal;11-cis-Retinal;Lynestrenol;17,17-Dimethyl-18-norandrosta-4,13-dien-3-one;19-Norpregna-4,17(20)-dien-3-one;17-Methyl-18,19-dinor-17alpha-pregna-4,13-dien-3-one;3-Methoxyestra-1,3,5(10)-trien-16beta-ol;9-cis-Retinal;4-Dodecylphenol	C00376;C02110;C13037;C14655;C15016;C15170;C15262;C16681;C14245
pos-M285T262	285.221	4.36393	1	1	Lynestrenol	Unknown	-	NA	C13037	8	Retinal;11-cis-Retinaldehyde;9-cis-Retinal;13-cis-Retinal;Vitamin A2;delta6-Dehydroferruginol;6,10,14-Trimethyl-5,9,13-pentadecatrien-2-one;2-(5,8-Tetradecadienyl)cyclobutanone	HMDB0001358;HMDB0002152;HMDB0006218;HMDB0006220;HMDB0013117;HMDB0035151;HMDB0034495;HMDB0037519	9	Retinal;11-cis-Retinal;Lynestrenol;17,17-Dimethyl-18-norandrosta-4,13-dien-3-one;19-Norpregna-4,17(20)-dien-3-one;17-Methyl-18,19-dinor-17alpha-pregna-4,13-dien-3-one;3-Methoxyestra-1,3,5(10)-trien-16beta-ol;9-cis-Retinal;4-Dodecylphenol	C00376;C02110;C13037;C14655;C15016;C15170;C15262;C16681;C14245
pos-M286T201	286.144	3.34942	1	1	Piperine	Alkaloids and derivatives	null	HMDB0029377	C03882	11	Morphine;Hydromorphone;Piperine;Erysopine;Secodemethylclausenamide;(-)-Morphine;Norcodeine;Dihydroisomorphine;norhydrocodone;N-(Heptan-4-yl)benzo[d][1,3]dioxole-5-carboxamide;Eugenyl benzoate	HMDB0014440;HMDB0014472;HMDB0029377;HMDB0030256;HMDB0032961;HMDB0040987;HMDB0060657;HMDB0060929;HMDB0061070;HMDB0032305;HMDB0032056	11	Morphine;Piperine;(S)-Coclaurine;(R,S)-Coclaurine;(R)-Coclaurine;Hydromorphone;Narwedine;Erysonine;Apohyoscine;Cherylline;Norcodeine	C01516;C03882;C06161;C06348;C06349;C07042;C08534;C09422;C10844;C12167;C16576
pos-M286T146	286.201	2.42979	1	1	Acylcarnitine 8:1	Lipids and lipid-like molecules	Fatty Acyls	-	C02301	8	2-Octenoylcarnitine;Prostaglandin lactone-diol;4,11,13,15-Tetrahydroridentin B;1-(3-Furanyl)-6,7-dihydroxy-4,8-dimethyl-1-nonanone;3,11,12-Trihydroxy-1(10)-spirovetiven-2-one;Acoric acid;Bisacurone epoxide;Deoxydihydro-artemisinin	HMDB0013324;HMDB0240213;HMDB0036150;HMDB0038153;HMDB0038154;HMDB0038165;HMDB0038503;HMDB0060570	0	-	-
pos-M287T140	287.1	2.32738	1	1	2-Methoxy-9-phenyl-1H-phenalen-1-one	Benzenoids	Naphthalenes	HMDB0030840	null	5	3',4'-Dihydrodiol;Phenytoin dihydrodiol;Acetyl-N-formyl-5-methoxykynurenamine;Alpha-N-Phenylacetyl-L-glutamine;di-Hydroxymelatonin	HMDB0013895;HMDB0060866;HMDB0004259;HMDB0006344;HMDB0061136	4	N-Glucosylnicotinate;Phenylacetylglutamine;Formyl-N-acetyl-5-methoxykynurenamine;Evoxanthidine	C03003;C04148;C05642;C10668
pos-M287T153	287.145	2.54603	1	1	Octamethylpyrophosphoramide	Unknown	-	NA	C19015	3	Hexyl glucoside;Asparaginyl-Histidine;Histidinyl-Asparagine	HMDB0031688;HMDB0028733;HMDB0028880	0	-	-
pos-M287T423	287.237	7.05083	1	1	9-cis-Retinol	Lipids and lipid-like molecules	Prenol lipids	HMDB0006217	C16682	10	Vitamin A;11-cis-Retinol;9-cis-Retinol;13-cis Retinol;(x)-p-Menth-1-en-4-yl 5-isopropyl-2-methylphenyl ether;Abietinal;ent-16-Kauren-19-al;ent-19-Trachylobanal;8,13-Abietadien-18-al;(卤)-(Z)-2-(5-Tetradecenyl)cyclobutanone	HMDB0000305;HMDB0006216;HMDB0006217;HMDB0006221;HMDB0030403;HMDB0034735;HMDB0036728;HMDB0036841;HMDB0038709;HMDB0037543	13	Retinol;11-cis-Retinol;Ferruginol;Kaur-16-en-18-al;Neoabietal;Levopimarinal;Abietal;9-cis-Retinol;Retinol-(cellular-retinol-binding-protein);Palustradienal;Isopimaradienal;13-cis-Retinol;9beta-Pimara-7,15-dien-19-al	C00473;C00899;C09092;C11873;C11885;C11886;C11887;C16682;C17276;C18220;C18222;C19962;C20148
pos-M287T348	287.237	5.79413	1	1	13-cis Retinol	Lipids and lipid-like molecules	Prenol lipids	HMDB0006221	C19962	10	Vitamin A;11-cis-Retinol;9-cis-Retinol;13-cis Retinol;(x)-p-Menth-1-en-4-yl 5-isopropyl-2-methylphenyl ether;Abietinal;ent-16-Kauren-19-al;ent-19-Trachylobanal;8,13-Abietadien-18-al;(卤)-(Z)-2-(5-Tetradecenyl)cyclobutanone	HMDB0000305;HMDB0006216;HMDB0006217;HMDB0006221;HMDB0030403;HMDB0034735;HMDB0036728;HMDB0036841;HMDB0038709;HMDB0037543	13	Retinol;11-cis-Retinol;Ferruginol;Kaur-16-en-18-al;Neoabietal;Levopimarinal;Abietal;9-cis-Retinol;Retinol-(cellular-retinol-binding-protein);Palustradienal;Isopimaradienal;13-cis-Retinol;9beta-Pimara-7,15-dien-19-al	C00473;C00899;C09092;C11873;C11885;C11886;C11887;C16682;C17276;C18220;C18222;C19962;C20148
pos-M288T56	288.201	0.941533	1	1	Ile-Arg	Organic acids and derivatives	Carboxylic acids and derivatives	HMDB0028901	NA	4	Arginyl-Isoleucine;Arginyl-Leucine;Isoleucyl-Arginine;Leucyl-Arginine	HMDB0028712;HMDB0028713;HMDB0028901;HMDB0028923	0	-	-
pos-M288T150	288.217	2.50254	1	1	Octanoylcarnitine	Lipids and lipid-like molecules	Fatty Acyls	HMDB0000791	C02838	2	L-Octanoylcarnitine;Ethylene brassylate	HMDB0000791;HMDB0040459	2	L-Octanoylcarnitine;(10S)-Juvenile_hormone_III_acid_diol	C02838;C16506
pos-M289T178	289.14	2.97376	1	1	4-Methylumbelliferyl heptanoate	Organooxygen compounds	Ethers	HMDB0032225	NA	23	Humulinic acid A;Adhumulinic acid;Blennin D;Absindiol;(R)-Athanagrandione;Artemin;10-Hydroxymyoporone;(6beta,8betaOH)-6,8-Dihydroxy-7(11)-eremophilen-12,8-olide;3,14-Dihydroxy-11,13-dihydrocostunolide;Arlatin;1alpha,15-Dihydroxymarasmene;3alpha,15-Dihydroxymarasmene;Arabsin;Alkhanol;(1alpha,4alpha,5beta,6alpha,11betaH)-1,4-Epoxy-5-hydroxy-10(14)-germacren-12,6-olide;1alpha-Hydroxyarbusculin A;Spo…	HMDB0030104;HMDB0030137;HMDB0031902;HMDB0033229;HMDB0033660;HMDB0034696;HMDB0035210;HMDB0035644;HMDB0035647;HMDB0035740;HMDB0036038;HMDB0036039;HMDB0036151;HMDB0036152;HMDB0037005;HMDB0037059;HMDB0037070;HMDB0038148;HMDB0038476;HMDB0039516;HMDB0040905;HMDB0041425;HMDB0060569	6	Mukaadial;Rugosal_A;Zinniol;Xanthoxic_acid;Deidaclin;N-Acetoxy-MeIQx	C09702;C09717;C10840;C13454;C08329;C20293
pos-M289T140	289.162	2.33507	1	1	Indole-3-acetyl-L-leucine	Organic acids and derivatives	Carboxylic acids and derivatives	NA	NA	2	Arginyl-Asparagine;Asparaginyl-Arginine	HMDB0028704;HMDB0028725	0	-	-
pos-M289T191	289.216	3.17961	1	1	5.beta.-Androst-1-en-17.beta.-ol-3-one	Lipids and lipid-like molecules	Sterol Lipids	NA	NA	9	Dehydroepiandrosterone;Testosterone;Epitestosterone;Androstanedione;Etiocholanedione ;Dehydroandrosterone;4-Dihydroboldenone;alpha-Amylcinnamyl isovalerate;Methyl 2E,4Z-hexadecadienoate	HMDB0000077;HMDB0000234;HMDB0000628;HMDB0000899;HMDB0003769;HMDB0005962;HMDB0006035;HMDB0036205;HMDB0031050	11	Testosterone;5alpha-Androstane-3,17-dione;Dehydroepiandrosterone;5beta-Androstane-3,17-dione;Normethandrolone;3-Methoxyestra-2,5(10)-dien-17beta-ol;17beta-Hydroxy-2alpha-methylestr-4-en-3-one;3beta-Hydroxy-5-androsten-16-one;17beta-Hydroxy-5alpha-androst-1-en-3-one;17beta-Hydroxy-4-methylestr-4-en-3-one;Hydroprene	C00535;C00674;C01227;C03772;C14491;C14682;C15258;C15335;C15377;C15395;C18862
pos-M289T165	289.25	2.75445	1	1	all-trans-13,14-Dihydroretinol	Lipids and lipid-like molecules	Prenol lipids	HMDB0011618	C15492	6	All-trans-13,14-dihydroretinol;Abietinol;ent-16-Kauren-19-ol;9-Octadecenal;2-Tetradecylcyclobutanone;Tridecanoylglycine	HMDB0011618;HMDB0034736;HMDB0036727;HMDB0030965;HMDB0037517;HMDB0013317	14	Kaur-16-en-18-ol;Abietinol;Levopimarinol;Neoabietinol;Taxa-4(20),11(12)-dien-5alpha-ol;(5alpha,17beta)-3-Methyl-androst-2-en-17-ol;17-Methyl-5-alpha-androst-2-en-17-beta-ol;all-trans-13,14-Dihydroretinol;Pachydictyol_A;Palustradienol;Isopimaradienol;ent-2alpha-Hydroxyisokaurene;9beta-Pimara-7,15-dien-19-ol;ent-11beta-Hydroxycassa-12,15-diene	C11872;C11882;C11883;C11884;C11895;C14906;C15101;C15492;C16858;C18219;C18221;C20146;C20147;C20150
pos-M290T129	290.159	2.14292	1	1	Adipoyl-L-carnitine	Lipids and lipid-like molecules	Fatty Acyls	NA	NA	3	3-Methylglutarylcarnitine;O-Adipoylcarnitine;Decarbamoylneosaxitoxin	HMDB0000552;HMDB0061677;HMDB0033663	0	-	-
pos-M293T107	293.074	1.77782	1	1	Ethylenediaminetetraacetic acid	Organic acids and derivatives	Carboxylic acids and derivatives	HMDB0015109	C00284	4	Etrimfos;2-hydroxyflutamide;Thiamylal;Lorcaserin sulfamate	HMDB0031783;HMDB0060949;HMDB0015285;HMDB0061153	5	Etrimfos;Hydroxyflutamide;Clitidine;Thiamylal;D-Glucosaminate-6-phosphate	C18985;C14204;C19977;C07846;C20589
pos-M293T222	293.211	3.69985	1	1	9-Oxo-10E,12Z,15Z-octadecatrienoic acid	Unknown	-	NA	NA	7	(2'E,4'Z,7'Z,8E)-Colnelenic acid;Panaquinquecol 1;[7]-Paradol;3-Oxohexadecanoic acid;8-Oxohexadecanoic acid;9-Oxohexadecanoic acid;11-Oxohexadecanoic acid	HMDB0030996;HMDB0038035;HMDB0040806;HMDB0010733;HMDB0030972;HMDB0030973;HMDB0030978	10	12-OPDA;(9Z,15Z)-(13S)-12,13-Epoxyoctadeca-9,11,15-trienoic_acid;alpha-Licanic_acid;(9R,13R)-12-Oxo-phytodienoic_acid;17beta-Hydroxy-2-oxa-5alpha-androstan-3-one;Etherolenic_acid;Colnelenic_acid;9,10-EOT;10-OPDA;16-Oxo-palmitate	C01226;C04672;C08319;C13816;C14911;C16319;C16320;C16324;C16325;C19614
pos-M293T404	293.247	6.7346	1	1	Methyl .gamma.-linolenate	Unknown	-	NA	NA	17	3b,17b-Dihydroxyetiocholane;3a,17a-Dihydroxy-5b-androstane;3b,17a-Dihydroxy-5a-androstane;5a-Androstane-3a,17a-diol;5a-Androstane-3b,17b-diol;Androstanediol;Etiocholanediol;Dihydroandrosterone;Androstan-3alpha,17beta-diol;Heptadecanoic acid;(S)-14-Methylhexadecanoic acid;Nonyl octanoate;3-Methylbutyl dodecanoate;Isopropyl tetradecanoate;(卤)-11-Methylhexadecanoic acid;Ethyl pentadecanoate;Methyl h…	HMDB0000369;HMDB0000383;HMDB0000412;HMDB0000458;HMDB0000493;HMDB0000495;HMDB0000551;HMDB0000554;HMDB0060437;HMDB0002259;HMDB0031067;HMDB0034131;HMDB0037372;HMDB0040392;HMDB0040598;HMDB0059870;HMDB0061859	12	16alpha-Hydroxysteroid;Hydroxysteroid;16beta-Hydroxysteroid;17beta-Hydroxysteroid;Steroid_hydroperoxide;Androstan-3alpha,17beta-diol;Androstanediol;Grevillol;5alpha-Androstan-3beta,17beta-diol;D-Homo-17a-oxa-5alpha-androstan-3beta-ol;5alpha-Androstane-11beta,17beta-diol;Methyl_palmitate	C01090;C02159;C03050;C03051;C03176;C03852;C07632;C10800;C12525;C14975;C15288;C16995
pos-M293T311	293.247	5.18417	1	1	Methyl .gamma.-linolenate	Unknown	-	NA	NA	17	3b,17b-Dihydroxyetiocholane;3a,17a-Dihydroxy-5b-androstane;3b,17a-Dihydroxy-5a-androstane;5a-Androstane-3a,17a-diol;5a-Androstane-3b,17b-diol;Androstanediol;Etiocholanediol;Dihydroandrosterone;Androstan-3alpha,17beta-diol;Heptadecanoic acid;(S)-14-Methylhexadecanoic acid;Nonyl octanoate;3-Methylbutyl dodecanoate;Isopropyl tetradecanoate;(卤)-11-Methylhexadecanoic acid;Ethyl pentadecanoate;Methyl h…	HMDB0000369;HMDB0000383;HMDB0000412;HMDB0000458;HMDB0000493;HMDB0000495;HMDB0000551;HMDB0000554;HMDB0060437;HMDB0002259;HMDB0031067;HMDB0034131;HMDB0037372;HMDB0040392;HMDB0040598;HMDB0059870;HMDB0061859	12	16alpha-Hydroxysteroid;Hydroxysteroid;16beta-Hydroxysteroid;17beta-Hydroxysteroid;Steroid_hydroperoxide;Androstan-3alpha,17beta-diol;Androstanediol;Grevillol;5alpha-Androstan-3beta,17beta-diol;D-Homo-17a-oxa-5alpha-androstan-3beta-ol;5alpha-Androstane-11beta,17beta-diol;Methyl_palmitate	C01090;C02159;C03050;C03051;C03176;C03852;C07632;C10800;C12525;C14975;C15288;C16995
pos-M293T351	293.247	5.84952	1	1	Methyl .gamma.-linolenate	Unknown	-	NA	NA	17	3b,17b-Dihydroxyetiocholane;3a,17a-Dihydroxy-5b-androstane;3b,17a-Dihydroxy-5a-androstane;5a-Androstane-3a,17a-diol;5a-Androstane-3b,17b-diol;Androstanediol;Etiocholanediol;Dihydroandrosterone;Androstan-3alpha,17beta-diol;Heptadecanoic acid;(S)-14-Methylhexadecanoic acid;Nonyl octanoate;3-Methylbutyl dodecanoate;Isopropyl tetradecanoate;(卤)-11-Methylhexadecanoic acid;Ethyl pentadecanoate;Methyl h…	HMDB0000369;HMDB0000383;HMDB0000412;HMDB0000458;HMDB0000493;HMDB0000495;HMDB0000551;HMDB0000554;HMDB0060437;HMDB0002259;HMDB0031067;HMDB0034131;HMDB0037372;HMDB0040392;HMDB0040598;HMDB0059870;HMDB0061859	12	16alpha-Hydroxysteroid;Hydroxysteroid;16beta-Hydroxysteroid;17beta-Hydroxysteroid;Steroid_hydroperoxide;Androstan-3alpha,17beta-diol;Androstanediol;Grevillol;5alpha-Androstan-3beta,17beta-diol;D-Homo-17a-oxa-5alpha-androstan-3beta-ol;5alpha-Androstane-11beta,17beta-diol;Methyl_palmitate	C01090;C02159;C03050;C03051;C03176;C03852;C07632;C10800;C12525;C14975;C15288;C16995
pos-M293T441	293.283	7.35053	1	1	Geranylcitronellol	Lipids and lipid-like molecules	Prenol lipids	HMDB0032147	null	2	Geranylcitronellol;Octadecanol	HMDB0032147;HMDB0002350	0	-	-
pos-M295T134	295.128	2.23522	1	1	Glu-Phe	Organic acids and derivatives	Carboxylic acids and derivatives	HMDB0029156	NA	10	Glutamylphenylalanine;gamma-Glutamylphenylalanine;Aspartame;Hydroxyprolyl-Tyrosine;Tyrosyl-Hydroxyproline;4'-tert-Butyl-2',6'-dimethyl-3',5'-dinitroacetophenone;L-gamma-Glutamyl-beta-phenyl-beta-L-alanine;(S)-Verimol F;5-Nonyltetrahydro-2-oxo-3-furancarboxylic acid;Monomenthyl succinate	HMDB0029156;HMDB0000594;HMDB0001894;HMDB0028875;HMDB0029106;HMDB0031865;HMDB0038514;HMDB0036558;HMDB0030993;HMDB0036143	5	Aspartame;2,2-Dimethyl-8-prenylchromene_6-carboxylic_acid;Methallenestrilphenol;(+)-Methallenestrilphenol;(-)-Methallenestrilphenol	C11045;C09003;C14719;C14888;C15153
pos-M295T301	295.188	5.02079	1	1	Koumidine	Alkaloids and derivatives	-	NA	NA	7	Gingerol;Nordihydrocapsiate;Tanacetol A;Phytuberin;Myrsinone;7(14)-Bisabolene-2,3,10,11-tetrol;9-Decenoylcholine	HMDB0005783;HMDB0034779;HMDB0035722;HMDB0035754;HMDB0040646;HMDB0035918;HMDB0013206	3	Phytuberin;Embelin;[6]-Gingerol	C09709;C10342;C10462
pos-M295T383	295.226	6.38493	1	1	9-Oxo-10(E),12(E)-octadecadienoic acid	Unknown	-	NA	NA	36	13-OxoODE;9-OxoODE;A-12(13)-EpODE;13-HOTE;15(16)-EpODE;9(10)-EpODE;9-HOTE;17-Hydroxylinolenic acid;10-Oxo-11-octadecen-13-olide;Squamostanal A;15,16-Epoxy-9,12-octadecadienoic acid;(2'E,4'Z,8E)-Colneleic acid;12,13-Epoxy-9,15-octadecadienoic acid;2-Hydroxylinolenic acid;(9S,10E,12Z,15Z)-9-Hydroxy-10,12,15-octadecatrienoic acid;(9Z,12Z,14E)-16-Hydroxy-9,12,14-octadecatrienoic acid;Sterebin D;3,4-D…	HMDB0004668;HMDB0004669;HMDB0010200;HMDB0010203;HMDB0010206;HMDB0010220;HMDB0010224;HMDB0011108;HMDB0029786;HMDB0029969;HMDB0030950;HMDB0030995;HMDB0031088;HMDB0031103;HMDB0031934;HMDB0034586;HMDB0036832;HMDB0039603;HMDB0061644;HMDB0062288;HMDB0112093;HMDB0112099;HMDB0112102;HMDB0112103;HMDB0010734;HMDB0031057;HMDB0061658;HMDB0112184;HMDB0112185;HMDB0112186;HMDB0112187;HMDB0112188;HMDB0112189;HMD…	12	(9Z)-(13S)-12,13-Epoxyoctadeca-9,11-dienoic_acid;8-[(1R,2R)-3-Oxo-2-{(Z)-pent-2-enyl}cyclopentyl]octanoate;8-(5-Hexyl-furan-2-yl)-octanoic_acid;13-OxoODE;9-OxoODE;13(S)-HOT;9(S)-HOT;2(R)-HOT;17-Hydroxylinolenic_acid;Juvenile_hormone_I;Colneleate;16-Hydroxypalmitate	C04594;C04780;C13798;C14765;C14766;C16316;C16326;C16342;C16346;C19613;C19827;C18218
pos-M295T253	295.226	4.21492	1	1	9-Oxo-10(E),12(E)-octadecadienoic acid	Unknown	-	NA	NA	24	13-OxoODE;9-OxoODE;A-12(13)-EpODE;13-HOTE;15(16)-EpODE;9(10)-EpODE;9-HOTE;17-Hydroxylinolenic acid;10-Oxo-11-octadecen-13-olide;Squamostanal A;15,16-Epoxy-9,12-octadecadienoic acid;(2'E,4'Z,8E)-Colneleic acid;12,13-Epoxy-9,15-octadecadienoic acid;2-Hydroxylinolenic acid;(9S,10E,12Z,15Z)-9-Hydroxy-10,12,15-octadecatrienoic acid;(9Z,12Z,14E)-16-Hydroxy-9,12,14-octadecatrienoic acid;Sterebin D;3,4-D…	HMDB0004668;HMDB0004669;HMDB0010200;HMDB0010203;HMDB0010206;HMDB0010220;HMDB0010224;HMDB0011108;HMDB0029786;HMDB0029969;HMDB0030950;HMDB0030995;HMDB0031088;HMDB0031103;HMDB0031934;HMDB0034586;HMDB0036832;HMDB0039603;HMDB0061644;HMDB0062288;HMDB0112093;HMDB0112099;HMDB0112102;HMDB0112103	11	(9Z)-(13S)-12,13-Epoxyoctadeca-9,11-dienoic_acid;8-[(1R,2R)-3-Oxo-2-{(Z)-pent-2-enyl}cyclopentyl]octanoate;8-(5-Hexyl-furan-2-yl)-octanoic_acid;13-OxoODE;9-OxoODE;13(S)-HOT;9(S)-HOT;2(R)-HOT;17-Hydroxylinolenic_acid;Juvenile_hormone_I;Colneleate	C04594;C04780;C13798;C14765;C14766;C16316;C16326;C16342;C16346;C19613;C19827
pos-M295T231	295.226	3.8432	1	1	9-Oxo-10(E),12(E)-octadecadienoic acid	Unknown	-	NA	NA	36	13-OxoODE;9-OxoODE;A-12(13)-EpODE;13-HOTE;15(16)-EpODE;9(10)-EpODE;9-HOTE;17-Hydroxylinolenic acid;10-Oxo-11-octadecen-13-olide;Squamostanal A;15,16-Epoxy-9,12-octadecadienoic acid;(2'E,4'Z,8E)-Colneleic acid;12,13-Epoxy-9,15-octadecadienoic acid;2-Hydroxylinolenic acid;(9S,10E,12Z,15Z)-9-Hydroxy-10,12,15-octadecatrienoic acid;(9Z,12Z,14E)-16-Hydroxy-9,12,14-octadecatrienoic acid;Sterebin D;3,4-D…	HMDB0004668;HMDB0004669;HMDB0010200;HMDB0010203;HMDB0010206;HMDB0010220;HMDB0010224;HMDB0011108;HMDB0029786;HMDB0029969;HMDB0030950;HMDB0030995;HMDB0031088;HMDB0031103;HMDB0031934;HMDB0034586;HMDB0036832;HMDB0039603;HMDB0061644;HMDB0062288;HMDB0112093;HMDB0112099;HMDB0112102;HMDB0112103;HMDB0010734;HMDB0031057;HMDB0061658;HMDB0112184;HMDB0112185;HMDB0112186;HMDB0112187;HMDB0112188;HMDB0112189;HMD…	12	(9Z)-(13S)-12,13-Epoxyoctadeca-9,11-dienoic_acid;8-[(1R,2R)-3-Oxo-2-{(Z)-pent-2-enyl}cyclopentyl]octanoate;8-(5-Hexyl-furan-2-yl)-octanoic_acid;13-OxoODE;9-OxoODE;13(S)-HOT;9(S)-HOT;2(R)-HOT;17-Hydroxylinolenic_acid;Juvenile_hormone_I;Colneleate;16-Hydroxypalmitate	C04594;C04780;C13798;C14765;C14766;C16316;C16326;C16342;C16346;C19613;C19827;C18218
pos-M295T166	295.226	2.76787	1	1	9-Oxo-10(E),12(E)-octadecadienoic acid	Unknown	-	NA	NA	36	13-OxoODE;9-OxoODE;A-12(13)-EpODE;13-HOTE;15(16)-EpODE;9(10)-EpODE;9-HOTE;17-Hydroxylinolenic acid;10-Oxo-11-octadecen-13-olide;Squamostanal A;15,16-Epoxy-9,12-octadecadienoic acid;(2'E,4'Z,8E)-Colneleic acid;12,13-Epoxy-9,15-octadecadienoic acid;2-Hydroxylinolenic acid;(9S,10E,12Z,15Z)-9-Hydroxy-10,12,15-octadecatrienoic acid;(9Z,12Z,14E)-16-Hydroxy-9,12,14-octadecatrienoic acid;Sterebin D;3,4-D…	HMDB0004668;HMDB0004669;HMDB0010200;HMDB0010203;HMDB0010206;HMDB0010220;HMDB0010224;HMDB0011108;HMDB0029786;HMDB0029969;HMDB0030950;HMDB0030995;HMDB0031088;HMDB0031103;HMDB0031934;HMDB0034586;HMDB0036832;HMDB0039603;HMDB0061644;HMDB0062288;HMDB0112093;HMDB0112099;HMDB0112102;HMDB0112103;HMDB0010734;HMDB0031057;HMDB0061658;HMDB0112184;HMDB0112185;HMDB0112186;HMDB0112187;HMDB0112188;HMDB0112189;HMD…	12	(9Z)-(13S)-12,13-Epoxyoctadeca-9,11-dienoic_acid;8-[(1R,2R)-3-Oxo-2-{(Z)-pent-2-enyl}cyclopentyl]octanoate;8-(5-Hexyl-furan-2-yl)-octanoic_acid;13-OxoODE;9-OxoODE;13(S)-HOT;9(S)-HOT;2(R)-HOT;17-Hydroxylinolenic_acid;Juvenile_hormone_I;Colneleate;16-Hydroxypalmitate	C04594;C04780;C13798;C14765;C14766;C16316;C16326;C16342;C16346;C19613;C19827;C18218
pos-M295T437	295.263	7.27937	1	1	Linoleic acid methyl ester	Lipids and lipid-like molecules	Fatty Acyls	HMDB0034381	NA	3	Methyl linoleate;Hexanal hexyl isoamyl acetal;1,17-Heptadecanediol	HMDB0034381;HMDB0032317;HMDB0040983	1	Sterculic_acid	C08366
pos-M297T434	297.242	7.241	1	1	9,10-Epoxyoctadecenoic acid	Lipids and lipid-like molecules	Fatty Acyls	HMDB0004701	C14825	11	13S-hydroxyoctadecadienoic acid;Alpha-dimorphecolic acid;9,10-Epoxyoctadecenoic acid;12,13-EpOME;9-HODE;(Z)-13-Oxo-9-octadecenoic acid;Avenoleic acid;12-Hydroxy-8,10-octadecadienoic acid;13-HODE;(10E,12Z)-9-HODE;(9Z,鈥?1E)-13-HODE	HMDB0004667;HMDB0004670;HMDB0004701;HMDB0004702;HMDB0010223;HMDB0029796;HMDB0029978;HMDB0029998;HMDB0061708;HMDB0062652;HMDB0112194	7	(9Z,12Z)-(8R)-Hydroxyoctadeca-9,12-dienoic_acid;Vernolic_acid;13(S)-HODE;9(S)-HODE;9(10)-EpOME;12(13)-EpOME;18-Oxooleate	C08318;C08368;C14762;C14767;C14825;C14826;C19617
pos-M297T277	297.242	4.62313	1	1	9,10-Epoxyoctadecenoic acid	Lipids and lipid-like molecules	Fatty Acyls	HMDB0004701	C14825	11	13S-hydroxyoctadecadienoic acid;Alpha-dimorphecolic acid;9,10-Epoxyoctadecenoic acid;12,13-EpOME;9-HODE;(Z)-13-Oxo-9-octadecenoic acid;Avenoleic acid;12-Hydroxy-8,10-octadecadienoic acid;13-HODE;(10E,12Z)-9-HODE;(9Z,鈥?1E)-13-HODE	HMDB0004667;HMDB0004670;HMDB0004701;HMDB0004702;HMDB0010223;HMDB0029796;HMDB0029978;HMDB0029998;HMDB0061708;HMDB0062652;HMDB0112194	7	(9Z,12Z)-(8R)-Hydroxyoctadeca-9,12-dienoic_acid;Vernolic_acid;13(S)-HODE;9(S)-HODE;9(10)-EpOME;12(13)-EpOME;18-Oxooleate	C08318;C08368;C14762;C14767;C14825;C14826;C19617
pos-M298T414	298.31	6.89447	1	1	Tridemorph	Organoheterocyclic compounds	Oxazinanes	HMDB0031810	C11285	2	Tridemorph;6,10,14-Trimethyl-2-methylenepentadecanal	HMDB0031810;HMDB0034496	1	Tridemorph	C11285
pos-M299T191	299.161	3.17763	1	1	2,9-Dimethyl-2,9-diazatricyclo[10.2.2.25,8]octadeca-5,7,12,14,15,17-hexaene-3,10-diol, 9CI	Organonitrogen compounds	Amines	HMDB0038832	null	14	Olomoucine;1,7-bis(4-hydroxyphenyl)heptan-3-one;Gravelliferone;5-Hydroxy-7-(4-hydroxyphenyl)-1-phenyl-3-heptanone;Auraptene;4-(3-Hydroxy-7-phenyl-6-heptenyl)-1,2-benzenediol;(4E)-1-(4-hydroxy-3-methoxyphenyl)dec-4-en-3-one;(1E)-1-(4-hydroxy-3-methoxyphenyl)dec-1-en-3-one;Cyclandelate;[8]-Shogaol;Panaquinquecol 2;Ginsenoyne C;Ginsenoyne K;Panaquinquecol 7	HMDB0035233;HMDB0138216;HMDB0030729;HMDB0033711;HMDB0034054;HMDB0041089;HMDB0137236;HMDB0137237;HMDB0015586;HMDB0031463;HMDB0038938;HMDB0038994;HMDB0040375;HMDB0041201	8	Ostruthin;Glepidotin_C;Doisynoestrol;Buddledin_A;[6]-Shogaol;Sugeonyl_acetate;Onchidal;Harzianopyridone	C09281;C10259;C15453;C09623;C10494;C17506;C20000;C10150
pos-M299T194	299.183	3.23362	1	1	2,9-Dimethyl-2,9-diazatricyclo[10.2.2.25,8]octadeca-5,7,12,14,15,17-hexaene-3,10-diol, 9CI	Organonitrogen compounds	Amines	HMDB0038832	null	1	Artemether	HMDB0015643	0	-	-
pos-M300T159_2	300.199	2.65383	1	1	Acylcarnitine 9:1	Lipids and lipid-like molecules	Fatty Acyls	-	C02301	1	1-(dimethylamino)-2-methyl-3,4-diphenylbutane-1,3-diol	HMDB0144301	1	Ethylketocyclazocine	C11795
pos-M300T134	300.201	2.2284	1	1	Hexaethylene glycol	Unknown	-	NA	NA	0	-	-	0	-	-
pos-M300T150	300.217	2.49287	1	1	Acylcarnitine 9:1	Lipids and lipid-like molecules	Fatty Acyls	-	C02301	1	Lactapiperanol C	HMDB0033630	1	12-trans-Hydroxy_juvenile_hormone_III	C16508
pos-M300T176	300.289	2.92678	1	1	D-erythro-N-stearoylsphingosine	Organic nitrogen compounds	Organonitrogen compounds	HMDB0000252	C00319	12	Sphingosine;3-Dehydrosphinganine;Palmitoylethanolamide;Oleic acid;Elaidic acid;Ethyl 9-hexadecenoate;(E)-13-Octadecenoic acid;cis-Vaccenic acid;Vaccenic acid;(Z)-13-Octadecenoic acid;7Z-octadecenoic acid;Octadec-9-enoic Acid	HMDB0000252;HMDB0001480;HMDB0002100;HMDB0000207;HMDB0000573;HMDB0059871;HMDB0062218;HMDB0240219;HMDB0003231;HMDB0041480;HMDB0062242;HMDB0062703	8	Sphingosine;3-Dehydrosphinganine;Palmitoylethanolamide;(9Z)-Octadecenoic_acid;(9E)-Octadecenoic_acid;(6Z)-Octadecenoic_acid;(11E)-Octadecenoic_acid;omega-Cycloheptylundecanoic_acid	C00319;C02934;C16512;C00712;C01712;C08363;C08367;C12103
pos-M301T182	301.198	3.02658	1	1	5,8,11-Eicosatriynoic acid	Lipids and lipid-like molecules	Fatty Acyls	NA	NA	4	Oxtriphylline;Histidinyl-Lysine;Lysyl-Histidine;Cadralazine	HMDB0015415;HMDB0028890;HMDB0028953;HMDB0041845	0	-	-
pos-M301T303	301.216	5.04475	1	1	5,8,11-Eicosatriynoic acid	Lipids and lipid-like molecules	Fatty Acyls	NA	NA	18	All-trans-retinoic acid;9-cis-Retinoic acid;13-cis-Retinoic acid;4-Oxoretinol;4-OH-Retinal;9,13-cis-Retinoate;Sugiol;ent-6,16-Kauradien-19-oic acid;Yucalexin B16;Yucalexin B7;Trilobinol;Metandienone;Dehydroabietic acid;Alpha-Linolenic acid;Gamma-Linolenic acid;Calendic acid;Punicic acid;Linolenelaidic acid	HMDB0001852;HMDB0002369;HMDB0006219;HMDB0012329;HMDB0012788;HMDB0012874;HMDB0036564;HMDB0036697;HMDB0036710;HMDB0036711;HMDB0038702;HMDB0041925;HMDB0061925;HMDB0001388;HMDB0003073;HMDB0030962;HMDB0030963;HMDB0030964	23	Retinoate;13-cis-Retinoic_acid;Spruceanol;Dehydroabietic_acid;19-Norprogesterone;19-Nor-17alpha-pregn-5(10)-en-20-yne-3alpha,17beta-diol;17beta-Hydroxy-17-methylandrosta-4,9(11)-dien-3-one;17beta-Hydroxy-2-methylandrost-1,4-dien-3-one;A-Norpregn-3(5)-ene-2,20-dione;17beta-Hydroxy-7alpha-methylandrost-1,4-diene-3-one;17alpha-Methyl-17beta-hydroxyandrosta-4,6-dien-3-one;9-cis-Retinoic_acid;4-Oxoret…	C00777;C07058;C09188;C12078;C14489;C14652;C14684;C14925;C15263;C15307;C15353;C15493;C16683;C18195;C18196;C20428;C20429;C06426;C06427;C07289;C08315;C08364;C15201
pos-M301T200	301.216	3.32943	1	1	5,8,11-Eicosatriynoic acid	Lipids and lipid-like molecules	Fatty Acyls	NA	NA	37	Leukotriene A4;5-HEPE;Oxymesterone;12-HEPE;14,15-EpETE;15-HEPE;15-KETE;17,18-EpETE;5-KETE;11R-HEPE;18R-HEPE;12-KETE;Methyl [8]-Shogaol;(ent-7alpha)-7-Hydroxy-8(14),15-pimaradien-19-oic acid;Galanal A;Ineketone;Steviol;Yucalexin B20;Yucalexin B22;ent-17-Hydroxy-15-kauren-19-oic acid;Yucalexin P17;Yucalexin A19;Aframodial;(ent-15beta)-15-Hydroxy-19-trachylobanoic acid;Grandiflorolic acid;Galanolact…	HMDB0001337;HMDB0005081;HMDB0006027;HMDB0010202;HMDB0010205;HMDB0010209;HMDB0010210;HMDB0010212;HMDB0010217;HMDB0012534;HMDB0012611;HMDB0013633;HMDB0030101;HMDB0035116;HMDB0035311;HMDB0036698;HMDB0036706;HMDB0036712;HMDB0036713;HMDB0036724;HMDB0036752;HMDB0036776;HMDB0036806;HMDB0036839;HMDB0036930;HMDB0037523;HMDB0038521;HMDB0039012;HMDB0039716;HMDB0041058;HMDB0060053;HMDB0061114;HMDB0062222;HMD…	23	Leukotriene_A4;4,5-Leukotriene_A4;15-OxoETE;Cyathin_A3;Ineketone;ent-7alpha-Hydroxykaur-16-en-19-oic_acid;17R,18S-Epoxy-5Z,8Z,11Z,14Z-icosatetraenoic_acid;11alpha,17beta-Dihydroxy-17-methylandrost-4-en-3-one;4,5alpha-Dihydro-2-(hydroxymethylene)testosterone;Oranabol;11beta,17beta-Dihydroxy-17-methylandrost-4-en-3-one;5-OxoETE;12-OxoETE;7alpha,17beta-Dihydroxy-17alpha-methylandrost-4-en-3-one;17be…	C00909;C02645;C04577;C09079;C09110;C11875;C13843;C14555;C14628;C14665;C14683;C14732;C14807;C14891;C14929;C14945;C14980;C15354;C15434;C17498;C17956;C18177;C20212
pos-M302T163	302.214	2.71927	1	1	Acylcarnitine 9:0	Lipids and lipid-like molecules	Fatty Acyls	HMDB06320;HMDB13288	C02301	0	-	-	0	-	-
pos-M302T152	302.232	2.53979	1	1	Acylcarnitine 9:0	Lipids and lipid-like molecules	Fatty Acyls	HMDB06320;HMDB13288	C02301	2	2,6 Dimethylheptanoyl carnitine;Nonanoylcarnitine	HMDB0006320;HMDB0013288	1	(10S)-Juvenile_hormone_III_diol	C16505
pos-M302T172	302.305	2.86942	1	1	D-erythro-Sphinganine	Organic nitrogen compounds	Organonitrogen compounds	HMDB0000269	C00836	5	Sphinganine;Stearic acid;Ethyl hexadecanoate;16-Methylheptadecanoic acid;Hexyl dodecanoate	HMDB0000269;HMDB0000827;HMDB0029811;HMDB0031066;HMDB0061946	3	Sphinganine;Octadecanoic_acid;Isooctadecanoic_acid	C00836;C01530;C20356
pos-M303T141	303.141	2.34834	1	1	Phe-His	Organic acids and derivatives	Carboxylic acids and derivatives	HMDB0028892	NA	1	Garcinia lactone dibutyl ester	HMDB0040462	1	Vidarabine	C07195
pos-M303T202	303.18	3.35848	1	1	6.beta.-Hydroxyboldenone	Unknown	-	NA	NA	4	Glutaminylarginine;Arginyl-Glutamine;Arginyl-Gamma-glutamate;Glycerol tributanoate	HMDB0028791;HMDB0028707;HMDB0028723;HMDB0031094	2	Tributyrin;Cynometrine	C13870;C10587
pos-M303T211	303.192	3.51578	1	1	6.beta.-Hydroxyboldenone	Unknown	-	NA	NA	9	12S-HHT;Dihydropanaxacol;Fauronyl acetate;Valeracetate;3-Methyl-5-propyl-2-furannonanoic acid;5-Heptyl-3-methyl-2-furanpentanoic acid;3-Methyl-5-pentyl-2-furanheptanoic acid;5-Pentyl-2-furanoctanoic acid;N-Monodesmethyl-rizatriptan	HMDB0012535;HMDB0032675;HMDB0036422;HMDB0041388;HMDB0094642;HMDB0112087;HMDB0112095;HMDB0112098;HMDB0060847	3	Juvenile_hormone_II;12(S)-HHT;Juvenile_hormone_I_acid	C04867;C20388;C20992
pos-M303T333	303.232	5.55157	1	1	5-Hydroxy-6E,8Z,11Z,14Z-eicosatetraenoic acid, 1,5-lactone	Lipids and lipid-like molecules	Fatty Acyls	NA	NA	25	Eicosapentaenoic acid;Retinyl ester;Methyltestosterone;8,15-Isopimaradien-18-oic acid;Siderone;Yucalexin B14;Yucalexin A16;8(17),12-Labdadiene-15,16-dial;Isopimaric acid;Cascarillone;8,13-Abietadien-18-oic acid;(ent-15beta,16beta)-15,16-Epoxy-3-kauranone;ent-8(17),13(16),14-Labdatrien-18-oic acid;Methenolone;Linoleic acid;Bovinic acid;9E,11E-Octadecadienoic acid;10E,12Z-Octadecadienoic acid;Linoe…	HMDB0001999;HMDB0003598;HMDB0015655;HMDB0035692;HMDB0036703;HMDB0036709;HMDB0036775;HMDB0036805;HMDB0036811;HMDB0036826;HMDB0038172;HMDB0038687;HMDB0039486;HMDB0041928;HMDB0000673;HMDB0003797;HMDB0005047;HMDB0005048;HMDB0006270;HMDB0029800;HMDB0030430;HMDB0031051;HMDB0031097;HMDB0062784;HMDB0062238	33	Abietate;(5Z,8Z,11Z,14Z,17Z)-Icosapentaenoic_acid;Methyltestosterone;Isopimaric_acid;Oryzalexin_A;(+)-Pimaric_acid;Kaur-16-en-18-oic_acid;Levopimaric_acid;Neoabietic_acid;Palustric_acid;(5Z,7E,9E,14Z,17Z)-Eicosapentaenoic_acid;Mibolerone;Stenbolone;17beta-Hydroxy-7alpha-methylandrost-4-en-3-one;17beta-Hydroxy-6beta-methylandrost-4-en-3-one;17-Hydroxy-19-nor-17alpha-pregn-5(10)-en-3-one;1,2,3,4,4a…	C06087;C06428;C07198;C09118;C09148;C09159;C11874;C11888;C11889;C12077;C12083;C14255;C14490;C14588;C14890;C15003;C15008;C15017;C15036;C15070;C15184;C15188;C15259;C15318;C15412;C15460;C20149;C20208;C01595;C04056;C08282;C08321;C08459
pos-M303T317	303.231	5.28522	1	1	cis-5,8,11,14,17-Eicosapentaenoic acid	Lipids and lipid-like molecules	Fatty Acyls	HMDB0001999	C06428	25	Eicosapentaenoic acid;Retinyl ester;Methyltestosterone;8,15-Isopimaradien-18-oic acid;Siderone;Yucalexin B14;Yucalexin A16;8(17),12-Labdadiene-15,16-dial;Isopimaric acid;Cascarillone;8,13-Abietadien-18-oic acid;(ent-15beta,16beta)-15,16-Epoxy-3-kauranone;ent-8(17),13(16),14-Labdatrien-18-oic acid;Methenolone;Linoleic acid;Bovinic acid;9E,11E-Octadecadienoic acid;10E,12Z-Octadecadienoic acid;Linoe…	HMDB0001999;HMDB0003598;HMDB0015655;HMDB0035692;HMDB0036703;HMDB0036709;HMDB0036775;HMDB0036805;HMDB0036811;HMDB0036826;HMDB0038172;HMDB0038687;HMDB0039486;HMDB0041928;HMDB0000673;HMDB0003797;HMDB0005047;HMDB0005048;HMDB0006270;HMDB0029800;HMDB0030430;HMDB0031051;HMDB0031097;HMDB0062784;HMDB0062238	33	Abietate;(5Z,8Z,11Z,14Z,17Z)-Icosapentaenoic_acid;Methyltestosterone;Isopimaric_acid;Oryzalexin_A;(+)-Pimaric_acid;Kaur-16-en-18-oic_acid;Levopimaric_acid;Neoabietic_acid;Palustric_acid;(5Z,7E,9E,14Z,17Z)-Eicosapentaenoic_acid;Mibolerone;Stenbolone;17beta-Hydroxy-7alpha-methylandrost-4-en-3-one;17beta-Hydroxy-6beta-methylandrost-4-en-3-one;17-Hydroxy-19-nor-17alpha-pregn-5(10)-en-3-one;1,2,3,4,4a…	C06087;C06428;C07198;C09118;C09148;C09159;C11874;C11888;C11889;C12077;C12083;C14255;C14490;C14588;C14890;C15003;C15008;C15017;C15036;C15070;C15184;C15188;C15259;C15318;C15412;C15460;C20149;C20208;C01595;C04056;C08282;C08321;C08459
pos-M303T262	303.232	4.36128	1	1	5-Hydroxy-6E,8Z,11Z,14Z-eicosatetraenoic acid, 1,5-lactone	Lipids and lipid-like molecules	Fatty Acyls	NA	NA	25	Eicosapentaenoic acid;Retinyl ester;Methyltestosterone;8,15-Isopimaradien-18-oic acid;Siderone;Yucalexin B14;Yucalexin A16;8(17),12-Labdadiene-15,16-dial;Isopimaric acid;Cascarillone;8,13-Abietadien-18-oic acid;(ent-15beta,16beta)-15,16-Epoxy-3-kauranone;ent-8(17),13(16),14-Labdatrien-18-oic acid;Methenolone;Linoleic acid;Bovinic acid;9E,11E-Octadecadienoic acid;10E,12Z-Octadecadienoic acid;Linoe…	HMDB0001999;HMDB0003598;HMDB0015655;HMDB0035692;HMDB0036703;HMDB0036709;HMDB0036775;HMDB0036805;HMDB0036811;HMDB0036826;HMDB0038172;HMDB0038687;HMDB0039486;HMDB0041928;HMDB0000673;HMDB0003797;HMDB0005047;HMDB0005048;HMDB0006270;HMDB0029800;HMDB0030430;HMDB0031051;HMDB0031097;HMDB0062784;HMDB0062238	33	Abietate;(5Z,8Z,11Z,14Z,17Z)-Icosapentaenoic_acid;Methyltestosterone;Isopimaric_acid;Oryzalexin_A;(+)-Pimaric_acid;Kaur-16-en-18-oic_acid;Levopimaric_acid;Neoabietic_acid;Palustric_acid;(5Z,7E,9E,14Z,17Z)-Eicosapentaenoic_acid;Mibolerone;Stenbolone;17beta-Hydroxy-7alpha-methylandrost-4-en-3-one;17beta-Hydroxy-6beta-methylandrost-4-en-3-one;17-Hydroxy-19-nor-17alpha-pregn-5(10)-en-3-one;1,2,3,4,4a…	C06087;C06428;C07198;C09118;C09148;C09159;C11874;C11888;C11889;C12077;C12083;C14255;C14490;C14588;C14890;C15003;C15008;C15017;C15036;C15070;C15184;C15188;C15259;C15318;C15412;C15460;C20149;C20208;C01595;C04056;C08282;C08321;C08459
pos-M303T246	303.232	4.09762	1	1	5-Hydroxy-6E,8Z,11Z,14Z-eicosatetraenoic acid, 1,5-lactone	Lipids and lipid-like molecules	Fatty Acyls	NA	NA	25	Eicosapentaenoic acid;Retinyl ester;Methyltestosterone;8,15-Isopimaradien-18-oic acid;Siderone;Yucalexin B14;Yucalexin A16;8(17),12-Labdadiene-15,16-dial;Isopimaric acid;Cascarillone;8,13-Abietadien-18-oic acid;(ent-15beta,16beta)-15,16-Epoxy-3-kauranone;ent-8(17),13(16),14-Labdatrien-18-oic acid;Methenolone;Linoleic acid;Bovinic acid;9E,11E-Octadecadienoic acid;10E,12Z-Octadecadienoic acid;Linoe…	HMDB0001999;HMDB0003598;HMDB0015655;HMDB0035692;HMDB0036703;HMDB0036709;HMDB0036775;HMDB0036805;HMDB0036811;HMDB0036826;HMDB0038172;HMDB0038687;HMDB0039486;HMDB0041928;HMDB0000673;HMDB0003797;HMDB0005047;HMDB0005048;HMDB0006270;HMDB0029800;HMDB0030430;HMDB0031051;HMDB0031097;HMDB0062784;HMDB0062238	33	Abietate;(5Z,8Z,11Z,14Z,17Z)-Icosapentaenoic_acid;Methyltestosterone;Isopimaric_acid;Oryzalexin_A;(+)-Pimaric_acid;Kaur-16-en-18-oic_acid;Levopimaric_acid;Neoabietic_acid;Palustric_acid;(5Z,7E,9E,14Z,17Z)-Eicosapentaenoic_acid;Mibolerone;Stenbolone;17beta-Hydroxy-7alpha-methylandrost-4-en-3-one;17beta-Hydroxy-6beta-methylandrost-4-en-3-one;17-Hydroxy-19-nor-17alpha-pregn-5(10)-en-3-one;1,2,3,4,4a…	C06087;C06428;C07198;C09118;C09148;C09159;C11874;C11888;C11889;C12077;C12083;C14255;C14490;C14588;C14890;C15003;C15008;C15017;C15036;C15070;C15184;C15188;C15259;C15318;C15412;C15460;C20149;C20208;C01595;C04056;C08282;C08321;C08459
pos-M305T134	305.156	2.23249	1	1	9-(Benzylamino)-1,2,3,4-tetrahydroacridin-1-ol	Unknown	-	NA	NA	1	Hexaethylene glycol	HMDB0061822	0	-	-
pos-M305T190	305.172	3.17164	1	1	9-(Benzylamino)-1,2,3,4-tetrahydroacridin-1-ol	Unknown	-	NA	NA	3	2-Polyprenyl-3-methyl-5-hydroxy-6-methoxy-1,4-benzoquinone;3-Polyprenyl-4-hydroxy-5-methoxybenzoate;Lactapiperanol C	HMDB0060352;HMDB0060379;HMDB0033630	3	Discadenine;Prosolanapyrone_II;12-trans-Hydroxy_juvenile_hormone_III	C01804;C19933;C16508
pos-M305T348	305.247	5.79362	1	1	cis-5,8,11,14-Eicosatetraenoic acid	Lipids and lipid-like molecules	Fatty Acyls	HMDB0001043	C00219	22	Arachidonic acid;Cis-8,11,14,17-Eicosatetraenoic acid;Mesterolone;Drostanolone;Sideridiol;ent-17-Hydroxy-16beta-kauran-19-al;Yucalexin P21;Copalic acid;Junicedral;7,13-Eperudien-15-oic acid;Oryzalexin S;Oryzalexin E;Arachidonate;Oleic acid;Elaidic acid;Ethyl 9-hexadecenoate;(E)-13-Octadecenoic acid;cis-Vaccenic acid;Vaccenic acid;(Z)-13-Octadecenoic acid;7Z-octadecenoic acid;Octadec-9-enoic Acid	HMDB0001043;HMDB0002177;HMDB0006036;HMDB0014996;HMDB0036702;HMDB0036721;HMDB0036754;HMDB0036829;HMDB0036830;HMDB0037824;HMDB0039687;HMDB0039702;HMDB0060102;HMDB0000207;HMDB0000573;HMDB0059871;HMDB0062218;HMDB0240219;HMDB0003231;HMDB0041480;HMDB0062242;HMDB0062703	19	Sodium_oleate;Arachidonate;Acutilol_A;2-Ketoepimanool;Taxa-4(20),11(12)-dien-5alpha,13alpha-diol;Methandriol;Metholone;3alpha-Hydroxy-2alpha-methyl-5alpha-androstan-17-one;17-Methyl-5alpha-androst-2-ene-1alpha,17beta-diol;17beta-Hydroxy-4alpha-methyl-5alpha-androstan-3-one;3beta-Methoxyandrost-5-en-16beta-ol;Dihydroabietic_acid;Abieta-7,13-dien-18,18-diol;(9Z)-Octadecenoic_acid;(9E)-Octadecenoic_…	C18601;C00219;C09057;C09124;C11897;C14493;C14605;C14956;C15176;C15252;C15367;C17920;C20329;C00712;C01712;C08363;C08367;C12103;C19133
pos-M307T370	307.263	6.16525	1	1	9Z,11E,13E-Octadecatrienoic acid ethyl ester	Unknown	-	NA	NA	9	8,11,14-Eicosatrienoic acid;5,8,11-Eicosatrienoic acid ;Sciadonic acid;Sagittariol;11,14,17-Eicosatrienoic acid;Stearic acid;Ethyl hexadecanoate;16-Methylheptadecanoic acid;Hexyl dodecanoate	HMDB0002925;HMDB0010378;HMDB0031058;HMDB0036835;HMDB0060039;HMDB0000827;HMDB0029811;HMDB0031066;HMDB0061946	10	(8Z,11Z,14Z)-Icosatrienoic_acid;2,7,11-Cembratrien-4,6-diol;Plaunotol;2alpha-Methyl-5alpha-androstane-3alpha,17beta-diol;2alpha-Methyl-5alpha-androstane-3beta,17beta-diol;17alpha-Methyl-5alpha-androstane-3alpha,17beta-diol;17-Methyl-5alpha-androstane-11beta,17beta-diol;Icosatrienoic_acid;Octadecanoic_acid;Isooctadecanoic_acid	C03242;C09072;C13273;C14882;C15058;C15376;C15399;C16522;C01530;C20356
pos-M308T146	308.184	2.43357	1	1	Zolpidem	Organoheterocyclic compounds	Azoles	HMDB0005023	C07219	1	2-Octenoylcarnitine	HMDB0013324	0	-	-
pos-M308T175	308.219	2.90852	1	1	Gabapentin related compound D	Unknown	-	NA	NA	5	Betaxolol;Dihydrocapsaicin;Myristoylglycine;(9Z,11E,13E,15Z)-4-Oxo-9,11,13,15-octadecatetraenoic acid;Octyl 4-methoxycinnamic acid	HMDB0014341;HMDB0038457;HMDB0013250;HMDB0031098;HMDB0061861	4	Betaxolol;Amprotropine;Dihydrocapsaicin;ML-236C	C06849;C11760;C16952;C14043
pos-M308T149	308.222	2.48288	1	1	Gabapentin related compound D	Unknown	-	NA	NA	5	Betaxolol;Dihydrocapsaicin;Myristoylglycine;(9Z,11E,13E,15Z)-4-Oxo-9,11,13,15-octadecatetraenoic acid;Octyl 4-methoxycinnamic acid	HMDB0014341;HMDB0038457;HMDB0013250;HMDB0031098;HMDB0061861	4	Betaxolol;Amprotropine;Dihydrocapsaicin;ML-236C	C06849;C11760;C16952;C14043
pos-M308T362	308.294	6.03999	1	1	(3S,6E,10E)-1,6,10,14-Phytatetraen-3-ol	Lipids and lipid-like molecules	Prenol lipids	HMDB0035083	null	5	(3S,6E,10E)-1,6,10,14-Phytatetraen-3-ol;8alpha-13(16),14-Labdadien-8-ol;(ent-16alpha)-16-Kauranol;18-Deoxysagittarol;Serratol	HMDB0035083;HMDB0035276;HMDB0036723;HMDB0036834;HMDB0039827	12	Geranylgeraniol;Aphidicolan-16beta-ol;5alpha-Androstane-2alpha-methyl-17beta-ol;Phyllocladan-16alpha-ol;Tuberculosinol;(13S)-Isotuberculosinol;(13E)-Labda-7,13-dien-15-ol;cis-Abienol;(E,E)-Geranyllinalool;Cyclooctat-9-en-7-ol;(R)-Nephthenol;(1S,4E,8E,12E)-2,2,5,9,13-Pentamethylcyclopentadeca-4,8,12-trien-1-ol	C09094;C11890;C15316;C19817;C19963;C19964;C20158;C20481;C20681;C20834;C20923;C20924
pos-M309T401	309.278	6.68403	1	1	8Z,14Z-Eicosadienoic acid	Lipids and lipid-like molecules	Fatty Acyls	NA	NA	5	Eicosadienoic acid;Sclareol;Dihomo-linoleate (20:2n6);8Z,11Z-eicosadienoic acid;Hexanal dihexyl acetal	HMDB0005060;HMDB0036827;HMDB0061864;HMDB0062432;HMDB0032316	2	Sclareol;Icosadienoic_acid	C09183;C16525
pos-M310T401	310.31	6.68227	1	1	Geranylcitronellol	Lipids and lipid-like molecules	Prenol lipids	HMDB0032147	null	2	N-Hexadecanoylpyrrolidine;Geranylcitronellol	HMDB0032740;HMDB0032147	0	-	-
pos-M310T421	310.31	7.0247	1	1	N-Hexadecanoylpyrrolidine	Organoheterocyclic compounds	Pyrrolidines	HMDB0032740	null	2	N-Hexadecanoylpyrrolidine;Geranylcitronellol	HMDB0032740;HMDB0032147	0	-	-
pos-M311T174	311.221	2.89672	1	1	9-Oxo-11-(3-pentyl-2-oxiranyl)-10E-undecenoic acid	Unknown	-	NA	NA	11	12(13)Ep-9-KODE;(9Z,11R,12S,13S,15Z)-12,13-Epoxy-11-hydroxy-9,15-octadecadienoic acid;Sterebin A;Auxin b;MG(a-13:0/0:0/0:0)[rac];MG(0:0/a-13:0/0:0)[rac];MG(13:0/0:0/0:0);MG(0:0/13:0/0:0);MG(0:0/i-13:0/0:0);(S)-10,16-Dihydroxyhexadecanoic acid;Undecanoylcholine	HMDB0013623;HMDB0033505;HMDB0035337;HMDB0038484;HMDB0072841;HMDB0072843;HMDB0072845;HMDB0072861;HMDB0072870;HMDB0037798;HMDB0013322	9	13(S)-HPOT;(9Z,12Z,15Z)-(7S,8S)-Dihydroxyoctadeca-9,12,15-trienoic_acid;Dihydroalbocycline;9(S)-HPOT;2(R)-HPOT;(9R,10E,12Z,15Z)-9-Hydroperoxyoctadeca-10,12,15-trienoate;(8E,10S,12Z,15Z)-10-Hydroperoxyoctadeca-8,12,15-trienoate;10,16-Dihydroxyhexadecanoic_acid;Amitraz	C04785;C07357;C15753;C16321;C16341;C19936;C20704;C08285;C10995
pos-M311T441	311.294	7.35037	1	1	cis-13-Eicosenoic acid	Lipids and lipid-like molecules	Fatty Acyls	HMDB0035159	NA	9	Eicosenoic acid;11-Eicosenoic acid;Ethyl oleate;Paullinic acid;6,8-Icosanedione;5,7-Icosanedione;4,6-Icosanedione;Oleyl acetate;9Z-eicosenoic acid	HMDB0002231;HMDB0034296;HMDB0034451;HMDB0035159;HMDB0035572;HMDB0035573;HMDB0035574;HMDB0037127;HMDB0062436	2	Prostanoic_acid;Icosenoic_acid	C02064;C16526
pos-M312T151	312.217	2.52	1	1	Acylcarnitine 10:2	Lipids and lipid-like molecules	Fatty Acyls	-	C02301	6	2-trans,4-cis-Decadienoylcarnitine;Gingerol;Nordihydrocapsiate;Tanacetol A;Phytuberin;Myrsinone	HMDB0013325;HMDB0005783;HMDB0034779;HMDB0035722;HMDB0035754;HMDB0040646	3	Phytuberin;Embelin;[6]-Gingerol	C09709;C10342;C10462
pos-M312T140	312.237	2.33484	1	1	Acylcarnitine 10:2	Lipids and lipid-like molecules	Fatty Acyls	-	C02301	0	-	-	0	-	-
pos-M313T189	313.102	3.15453	1	1	Quinacridone	Organoheterocyclic compounds	Quinolines and derivatives	HMDB0034058	null	2	Kamahine C;3-carboxy-4-methyl-5-pentyl-2-furanpropanoic acid	HMDB0038935;HMDB0061643	1	Ripazepam	C19518
pos-M313T186	313.125	3.10632	1	1	Quinacridone	Organoheterocyclic compounds	Quinolines and derivatives	HMDB0034058	null	6	1-Naphtaldehyde;Trimethoprim;Benomyl;Glutaminyllysine;Lysyl-Glutamine;Lysyl-Gamma-glutamate	HMDB0060892;HMDB0014583;HMDB0031767;HMDB0028802;HMDB0028949;HMDB0028965	2	Trimethoprim;Benomyl	C01965;C10896
pos-M313T139	313.154	2.32376	1	1	Phe-Phe	Organic acids and derivatives	Carboxylic acids and derivatives	HMDB0013302	NA	11	Phenylalanylphenylalanine;Chloropanaxydiol;Procaterol;Nandrolone;1-Phenyl-1,3-dodecanedione;(10Z,14E,16E)-10,14,16-Octadecatrien-12-ynoic acid;Rhodinyl phenylacetate;Citronellyl alpha-toluate;Norfluoxetine;3-hydroxy-1-methyl-4,5-diphenylpiperidine-2,6-dione;7-Hydroxyheptaphylline	HMDB0013302;HMDB0032676;HMDB0015453;HMDB0002725;HMDB0035579;HMDB0035963;HMDB0037191;HMDB0037230;HMDB0060551;HMDB0134789;HMDB0041245	9	Nandrolone;Cinmethylin;17beta-Hydroxyestr-5(10)-en-3-one;Empenthrin;Mecambrine;(+)-Mecambroline;Pukateine;Xylopine;Japonine	C07254;C10903;C15257;C18524;C09588;C09589;C09613;C09670;C10699
pos-M313T354	313.273	5.90353	1	1	Ricinoleic acid methyl ester	Unknown	-	NA	NA	0	-	-	0	-	-
pos-M314T155	314.232	2.57987	1	1	Acylcarnitine 10:1	Lipids and lipid-like molecules	Fatty Acyls	HMDB13205	C02301	4	9-Decenoylcarnitine;5-formyl-6-hydroxy-1,1,4a,6-tetramethyl-decahydronaphthalen-2-yl acetate;Tanacetol B;(1(10)E,4a,5E)-1(10),5-Germacradiene-12-acetoxy-4,11-diol	HMDB0013205;HMDB0134775;HMDB0035075;HMDB0038798	1	10-Deoxymethynolide	C11993
pos-M315T175	315.133	2.91845	1	1	5,2',3'-Trimethoxyflavanone	Phenylpropanoids and polyketides	Flavonoids	NA	NA	11	Phenylbutyrylglutamine;Fusarochromanone;(4E)-1-(4-hydroxy-3-methoxyphenyl)dec-4-en-3-one;(1E)-1-(4-hydroxy-3-methoxyphenyl)dec-1-en-3-one;Cyclandelate;[8]-Shogaol;Panaquinquecol 2;Ginsenoyne C;Ginsenoyne K;Panaquinquecol 7;(S)-Annocherine A	HMDB0011687;HMDB0033514;HMDB0137236;HMDB0137237;HMDB0015586;HMDB0031463;HMDB0038938;HMDB0038994;HMDB0040375;HMDB0041201;HMDB0038723	5	Buddledin_A;[6]-Shogaol;Sugeonyl_acetate;Onchidal;Longifolonine	C09623;C10494;C17506;C20000;C09569
pos-M315T293	315.232	4.87992	1	1	all-trans-Retinoic acid methyl ester	Unknown	-	NA	NA	8	Docosapentaenoic acid (22n-6);Docosapentaenoic acid;Ethyl abietate;ent-16-Kauren-19-ol acetate;1-Phenyl-1,3-hexadecanedione;2-Methyl-5-(8,11-pentadecadienyl)-1,3-benzenediol;4,8,12,15,19-Docosapentaenoic acid;Ethyl icosapentate	HMDB0001976;HMDB0006528;HMDB0032257;HMDB0035024;HMDB0035581;HMDB0038909;HMDB0039133;HMDB0039530	6	Taxa-4(20),11(12)-dien-5alpha-yl_acetate;Ethyl_icosapentate;17beta-Hydroxy-4,4,17-trimethylandrost-5-en-3-one;2-Methyl-5alpha-androst-2-en-17beta-ol_acetate;(5Z,8Z,11Z,14Z,17Z)-Eicosapentaenoic_acid_ethyl_ester;(7Z,10Z,13Z,16Z,19Z)-Docosa-7,10,13,16,19-pentaenoic_acid	C11896;C13364;C15413;C15421;C16184;C16513
pos-M315T361	315.253	6.023	1	1	Dibutyl sebacate	Unknown	-	NA	NA	5	Octadecanedioic acid;9,10-DHOME;12,13-DHOME;(9xi,10xi,12xi)-9,10-Dihydroxy-12-octadecenoic acid;Dibutyl decanedioate	HMDB0000782;HMDB0004704;HMDB0004705;HMDB0031679;HMDB0041220	5	(9Z)-(7S,8S)-Dihydroxyoctadecenoic_acid;9,10-DHOME;12,13-DHOME;9,10-Epoxy-18-hydroxystearate;(8E,10S)-10-Hydroperoxyoctadeca-8-enoate	C07355;C14828;C14829;C19620;C20702
pos-M315T431	315.252	7.18577	1	1	9,10-Dihydroxy-12Z-octadecenoic acid	Lipids and lipid-like molecules	Fatty Acyls	HMDB0004704	C14828	5	Octadecanedioic acid;9,10-DHOME;12,13-DHOME;(9xi,10xi,12xi)-9,10-Dihydroxy-12-octadecenoic acid;Dibutyl decanedioate	HMDB0000782;HMDB0004704;HMDB0004705;HMDB0031679;HMDB0041220	5	(9Z)-(7S,8S)-Dihydroxyoctadecenoic_acid;9,10-DHOME;12,13-DHOME;9,10-Epoxy-18-hydroxystearate;(8E,10S)-10-Hydroperoxyoctadeca-8-enoate	C07355;C14828;C14829;C19620;C20702
pos-M316T158	316.248	2.63653	1	1	Decanoyl-L-carnitine	Lipids and lipid-like molecules	Fatty Acyls	HMDB0000651	NA	2	O-decanoyl-L-carnitine;Decanoylcarnitine	HMDB0062631;HMDB0000651	2	O-Decanoyl-L-carnitine;Plakortic_acid	C03299;C17158
pos-M317T191	317.172	3.18398	1	1	Timolol	Organic nitrogen compounds	Organonitrogen compounds	HMDB0014517	C07141	8	3-[8-hydroxy-2-methyl-2-(4-methylpent-3-en-1-yl)-2H-chromen-5-yl]propanoic acid;Isopulegone caffeate;Gingerol;Nordihydrocapsiate;Tanacetol A;Phytuberin;Myrsinone;Metoclopramide	HMDB0134704;HMDB0029566;HMDB0005783;HMDB0034779;HMDB0035722;HMDB0035754;HMDB0040646;HMDB0015363	11	3,4-Dihydroxy-9,10-secoandrosta-1,3,5(10)-triene-9,17-dione;Gibberellin_A9;Bisphenol_A_bis(2-hydroxyethyl)ether;1-Dehydro-15alpha-hydroxytestololactone;11beta,13-Dihydroxy-3-oxo-13,17-secoandrosta-1,4-dien-17-oic_acid,_delta-lactone;Capillartemisin_A;Capillartemisin_B;Phytuberin;Embelin;[6]-Gingerol;Metoclopramide	C04793;C11863;C14347;C14946;C15456;C17789;C17795;C09709;C10342;C10462;C07868
pos-M317T393	317.247	6.54808	1	1	Kaurenoic acid methyl ester	Lipids and lipid-like molecules	Prenol lipids	HMDB0036729	null	13	Pregnenolone;20a-Dihydroprogesterone;5a-Pregnane-3,20-dione;Calusterone ;Ethyltestosterone;Norbolethone;Bolasterone;(3beta,5alpha)-3-Hydroxypregn-16-en-20-one;1-Phenyl-1,3-pentadecanedione;Kaurenoic acid methyl ester;5-(8,11-Pentadecadienyl)-1,3-benzenediol;5-alpha-Pregnan-3,20-dione;Methyl linoleate	HMDB0000253;HMDB0003069;HMDB0003759;HMDB0004627;HMDB0006002;HMDB0006026;HMDB0006048;HMDB0034369;HMDB0035580;HMDB0036729;HMDB0038534;HMDB0059652;HMDB0034381	15	Pregnenolone;5alpha-Pregnane-3,20-dione;20alpha-Hydroxy-4-pregnen-3-one;5beta-Pregnane-3,20-dione;Urushiol_III;Bolasterone;17-Hydroxy-5alpha,17alpha-pregn-1-en-3-one;17beta-Hydroxy-2,17-dimethyl-5alpha-androst-1-en-3-one;17beta-Hydroxy-6alpha,17-dimethylandrost-4-en-3-one;3-Acetyl-5alpha-androst-2-en-17beta-ol;3-Ethynyl-5alpha-androstane-3beta,17beta-diol;17beta-Hydroxy-4,4-dimethylandrost-5-en-3…	C01953;C03681;C04042;C05479;C10839;C14475;C14962;C15012;C15108;C15156;C15199;C15334;C15339;C20219;C08366
pos-M317T323	317.247	5.37618	1	1	Kaurenoic acid methyl ester	Lipids and lipid-like molecules	Prenol lipids	HMDB0036729	null	13	Pregnenolone;20a-Dihydroprogesterone;5a-Pregnane-3,20-dione;Calusterone ;Ethyltestosterone;Norbolethone;Bolasterone;(3beta,5alpha)-3-Hydroxypregn-16-en-20-one;1-Phenyl-1,3-pentadecanedione;Kaurenoic acid methyl ester;5-(8,11-Pentadecadienyl)-1,3-benzenediol;5-alpha-Pregnan-3,20-dione;Methyl linoleate	HMDB0000253;HMDB0003069;HMDB0003759;HMDB0004627;HMDB0006002;HMDB0006026;HMDB0006048;HMDB0034369;HMDB0035580;HMDB0036729;HMDB0038534;HMDB0059652;HMDB0034381	15	Pregnenolone;5alpha-Pregnane-3,20-dione;20alpha-Hydroxy-4-pregnen-3-one;5beta-Pregnane-3,20-dione;Urushiol_III;Bolasterone;17-Hydroxy-5alpha,17alpha-pregn-1-en-3-one;17beta-Hydroxy-2,17-dimethyl-5alpha-androst-1-en-3-one;17beta-Hydroxy-6alpha,17-dimethylandrost-4-en-3-one;3-Acetyl-5alpha-androst-2-en-17beta-ol;3-Ethynyl-5alpha-androstane-3beta,17beta-diol;17beta-Hydroxy-4,4-dimethylandrost-5-en-3…	C01953;C03681;C04042;C05479;C10839;C14475;C14962;C15012;C15108;C15156;C15199;C15334;C15339;C20219;C08366
pos-M318T160	318.153	2.66387	1	1	Cocaethylene	Unknown	-	NA	NA	2	2-(3-Hydroxyphenyl)ethanol 1'-glucoside;4-Methoxybenzyl glucoside	HMDB0038332;HMDB0041405	1	Salidroside	C06046
pos-M318T152	318.196	2.529	1	1	Cocaethylene	Unknown	-	NA	NA	1	Terodiline hydrochloride	HMDB0042025	0	-	-
pos-M318T163	318.3	2.71395	1	1	Ormosanine	Alkaloids and derivatives	-	NA	NA	12	Phytosphingosine;(R)-3-Hydroxy-Octadecanoic acid;xi-10-Hydroxyoctadecanoic acid;9-hydroxyoctadecanoic acid;13-hydroxyoctadecanoic acid;12-Hydroxystearic acid;2-hydroxystearate;5-Hydroxyoctadecanoic acid;7-Hydroxyoctadecanoic acid;8-Hydroxyoctadecanoic acid;11-Hydroxyoctadecanoic acid;6-Hydroxyoctadecanoic acid	HMDB0004610;HMDB0010737;HMDB0037396;HMDB0061661;HMDB0061662;HMDB0061706;HMDB0062549;HMDB0112180;HMDB0112181;HMDB0112182;HMDB0112183;HMDB0112193	4	Phytosphingosine;(R)-2-Hydroxystearate;(S)-2-Hydroxystearate;(R)-10-Hydroxystearate	C12144;C03042;C03045;C03195
pos-M319T138	319.172	2.29515	1	1	Exemestane	Lipids and lipid-like molecules	Sterol Lipids	HMDB0015125	C08162	0	-	-	0	-	-
pos-M319T279	319.225	4.65068	1	1	5-Oxo-6E,8Z,11Z,14Z-eicosatetraenoic acid	Lipids and lipid-like molecules	Fatty Acyls	HMDB0010217	NA	48	Leukotriene A4;5-HEPE;Oxymesterone;12-HEPE;14,15-EpETE;15-HEPE;15-KETE;17,18-EpETE;5-KETE;11R-HEPE;18R-HEPE;12-KETE;Methyl [8]-Shogaol;(ent-7alpha)-7-Hydroxy-8(14),15-pimaradien-19-oic acid;Galanal A;Ineketone;Steviol;Yucalexin B20;Yucalexin B22;ent-17-Hydroxy-15-kauren-19-oic acid;Yucalexin P17;Yucalexin A19;Aframodial;(ent-15beta)-15-Hydroxy-19-trachylobanoic acid;Grandiflorolic acid;Galanolact…	HMDB0001337;HMDB0005081;HMDB0006027;HMDB0010202;HMDB0010205;HMDB0010209;HMDB0010210;HMDB0010212;HMDB0010217;HMDB0012534;HMDB0012611;HMDB0013633;HMDB0030101;HMDB0035116;HMDB0035311;HMDB0036698;HMDB0036706;HMDB0036712;HMDB0036713;HMDB0036724;HMDB0036752;HMDB0036776;HMDB0036806;HMDB0036839;HMDB0036930;HMDB0037523;HMDB0038521;HMDB0039012;HMDB0039716;HMDB0041058;HMDB0060053;HMDB0061114;HMDB0062222;HMD…	30	Leukotriene_A4;4,5-Leukotriene_A4;15-OxoETE;Cyathin_A3;Ineketone;ent-7alpha-Hydroxykaur-16-en-19-oic_acid;17R,18S-Epoxy-5Z,8Z,11Z,14Z-icosatetraenoic_acid;11alpha,17beta-Dihydroxy-17-methylandrost-4-en-3-one;4,5alpha-Dihydro-2-(hydroxymethylene)testosterone;Oranabol;11beta,17beta-Dihydroxy-17-methylandrost-4-en-3-one;5-OxoETE;12-OxoETE;7alpha,17beta-Dihydroxy-17alpha-methylandrost-4-en-3-one;17be…	C00909;C02645;C04577;C09079;C09110;C11875;C13843;C14555;C14628;C14665;C14683;C14732;C14807;C14891;C14929;C14945;C14980;C15354;C15434;C17498;C17956;C18177;C20212;C08318;C08368;C14762;C14767;C14825;C14826;C19617
pos-M319T242	319.225	4.02798	1	1	9-Oxoprosta-10,12Z,14E-trienoic acid	Unknown	-	NA	NA	11	13S-hydroxyoctadecadienoic acid;Alpha-dimorphecolic acid;9,10-Epoxyoctadecenoic acid;12,13-EpOME;9-HODE;(Z)-13-Oxo-9-octadecenoic acid;Avenoleic acid;12-Hydroxy-8,10-octadecadienoic acid;13-HODE;(10E,12Z)-9-HODE;(9Z,鈥?1E)-13-HODE	HMDB0004667;HMDB0004670;HMDB0004701;HMDB0004702;HMDB0010223;HMDB0029796;HMDB0029978;HMDB0029998;HMDB0061708;HMDB0062652;HMDB0112194	7	(9Z,12Z)-(8R)-Hydroxyoctadeca-9,12-dienoic_acid;Vernolic_acid;13(S)-HODE;9(S)-HODE;9(10)-EpOME;12(13)-EpOME;18-Oxooleate	C08318;C08368;C14762;C14767;C14825;C14826;C19617
pos-M319T200	319.226	3.33096	1	1	5-Oxo-6E,8Z,11Z,14Z-eicosatetraenoic acid	Lipids and lipid-like molecules	Fatty Acyls	HMDB0010217	NA	48	Leukotriene A4;5-HEPE;Oxymesterone;12-HEPE;14,15-EpETE;15-HEPE;15-KETE;17,18-EpETE;5-KETE;11R-HEPE;18R-HEPE;12-KETE;Methyl [8]-Shogaol;(ent-7alpha)-7-Hydroxy-8(14),15-pimaradien-19-oic acid;Galanal A;Ineketone;Steviol;Yucalexin B20;Yucalexin B22;ent-17-Hydroxy-15-kauren-19-oic acid;Yucalexin P17;Yucalexin A19;Aframodial;(ent-15beta)-15-Hydroxy-19-trachylobanoic acid;Grandiflorolic acid;Galanolact…	HMDB0001337;HMDB0005081;HMDB0006027;HMDB0010202;HMDB0010205;HMDB0010209;HMDB0010210;HMDB0010212;HMDB0010217;HMDB0012534;HMDB0012611;HMDB0013633;HMDB0030101;HMDB0035116;HMDB0035311;HMDB0036698;HMDB0036706;HMDB0036712;HMDB0036713;HMDB0036724;HMDB0036752;HMDB0036776;HMDB0036806;HMDB0036839;HMDB0036930;HMDB0037523;HMDB0038521;HMDB0039012;HMDB0039716;HMDB0041058;HMDB0060053;HMDB0061114;HMDB0062222;HMD…	30	Leukotriene_A4;4,5-Leukotriene_A4;15-OxoETE;Cyathin_A3;Ineketone;ent-7alpha-Hydroxykaur-16-en-19-oic_acid;17R,18S-Epoxy-5Z,8Z,11Z,14Z-icosatetraenoic_acid;11alpha,17beta-Dihydroxy-17-methylandrost-4-en-3-one;4,5alpha-Dihydro-2-(hydroxymethylene)testosterone;Oranabol;11beta,17beta-Dihydroxy-17-methylandrost-4-en-3-one;5-OxoETE;12-OxoETE;7alpha,17beta-Dihydroxy-17alpha-methylandrost-4-en-3-one;17be…	C00909;C02645;C04577;C09079;C09110;C11875;C13843;C14555;C14628;C14665;C14683;C14732;C14807;C14891;C14929;C14945;C14980;C15354;C15434;C17498;C17956;C18177;C20212;C08318;C08368;C14762;C14767;C14825;C14826;C19617
pos-M319T423	319.263	7.04968	1	1	.omega.-3 Arachidonic acid methyl ester	Lipids and lipid-like molecules	Fatty Acyls	NA	NA	12	Allopregnanolone;Alloepipregnanolone;Epipregnanolone;Epimetendiol;3a-Hydroxy-5b-pregnane-20-one;5-(8-Pentadecenyl)-1,3-benzenediol;(2E,5E,12Z,15Z)-1-Hydroxy-2,5,12,15-heneicosatetraen-4-one;5alpha-Pregnan-20alpha-ol-3-one;Methyl Arachidonate;3alpha-hydroxy-5beta-pregnan-20-one;Nonadeca-10(Z)-enoic acid;4,6-Nonadecanedione	HMDB0001449;HMDB0001455;HMDB0001471;HMDB0006012;HMDB0006759;HMDB0030983;HMDB0036740;HMDB0060408;HMDB0062594;HMDB0062782;HMDB0013622;HMDB0035575	11	Pregnanolone;Bilobol;3beta-Hydroxy-5beta-pregnane-20-one;Allopregnanolone;17beta-Hydroxy-2alpha,17-dimethyl-5alpha-androstan-3-one;17beta-Hydroxy-5alpha-androstane_acetate;Isopregnanolone;5alpha-Pregnan-20alpha-ol-3-one;Oleic_acid_methyl_ester;17-Methyl-6Z-octadecenoic_acid;Lactobacillic_acid	C05480;C10770;C11825;C13712;C15099;C15264;C15484;C18041;C03425;C13787;C13838
pos-M321T149_2	321.131	2.4836	1	1	Mycophenolic acid	Organoheterocyclic compounds	Isocoumarans	HMDB0015159		13	Isomugineic acid;D-Fructosazine;5-hydroxy-8-(2-hydroxypropan-2-yl)-4-(1-hydroxypropyl)-2H,8H,9H-furo[2,3-h]chromen-2-one;5-hydroxy-8-(2-hydroxypropan-2-yl)-4-(2-hydroxypropyl)-2H,8H,9H-furo[2,3-h]chromen-2-one;8-(1,2-dihydroxypropan-2-yl)-5-hydroxy-4-propyl-2H,8H,9H-furo[2,3-h]chromen-2-one;5-hydroxy-8-(2-hydroxypropan-2-yl)-4-(3-hydroxypropyl)-2H,8H,9H-furo[2,3-h]chromen-2-one;Mycophenolic acid;…	HMDB0033555;HMDB0035284;HMDB0130121;HMDB0130122;HMDB0130123;HMDB0130124;HMDB0015159;HMDB0030742;HMDB0037321;HMDB0036159;HMDB0037560;HMDB0061822;HMDB0029913	10	Mugineic_acid;3-Epihydroxy-2'-deoxymugineic_acid;PR-toxin;Arctolide;Conchosin_B;Mycophenolate;1-(4-Hydroxy-3-methoxyphenyl)-2-(2-methoxyphenoxy)propane-1,3-diol;Sesamex;Neoilludin_A;Gynocardin	C15500;C15502;C06079;C09298;C09373;C20380;C21422;C19146;C19956;C08331
pos-M321T309	321.24	5.15735	1	1	8(9)-Epoxy-5Z,11Z,14Z-eicosatrienoic acid	Lipids and lipid-like molecules	Fatty Acyls	NA	NA	43	5,6-Epoxy-8,11,14-eicosatrienoic acid;8,9-Epoxyeicosatrienoic acid;14R,15S-EpETrE;15(S)-HETE;14,15-Epoxy-5,8,11-eicosatrienoic acid;11,12-Epoxyeicosatrienoic acid;8-HETE;16(R)-HETE;11(R)-HETE;20-Hydroxyeicosatetraenoic acid;12-HETE;18-Hydroxyarachidonic acid;9-HETE;11,12-EpETrE;5-HETE;19(S)-HETE;10-HETE;13-HETE;17-HETE;Annoglabasin E;Ucriol;8alpha,13R-Epoxy-14-labden-19-oic acid;2-Hydroxy-6-tride…	HMDB0002190;HMDB0002232;HMDB0002283;HMDB0003876;HMDB0004264;HMDB0004673;HMDB0004679;HMDB0004680;HMDB0004682;HMDB0005998;HMDB0006111;HMDB0006245;HMDB0010222;HMDB0010409;HMDB0011134;HMDB0011136;HMDB0012508;HMDB0012567;HMDB0012598;HMDB0036262;HMDB0036705;HMDB0036810;HMDB0038520;HMDB0038688;HMDB0038689;HMDB0038694;HMDB0060101;HMDB0062287;HMDB0062294;HMDB0062302;HMDB0062431;HMDB0062433;HMDB0112068;HMD…	25	(15S)-15-Hydroxy-5,8,11-cis-13-trans-eicosatetraenoate;5(S)-HETE;20-HETE;19(S)-HETE;5,6-EET;8,9-EET;11,12-EET;14,15-EET;8(S)-HETE;12(S)-HETE;16(R)-HETE;9(S)-HETE;11(R)-HETE;12(R)-HETE;8(R)-HETE;3beta-Hydroxy-16beta-(hydroxymethyl)-5alpha-androstan-17-one;17beta-Hydroxy-2alpha-(hydroxymethyl)-5alpha-androstan-3-one;17-Methylandrost-5-ene-3beta,11beta,17beta-triol;17beta-Methoxyandrost-5-ene-3beta,…	C04742;C04805;C14748;C14749;C14768;C14769;C14770;C14771;C14776;C14777;C14778;C14779;C14780;C14822;C14824;C14961;C15035;C15041;C15138;C15349;C00869;C08365;C13791;C19418;C19616
pos-M321T293	321.24	4.87646	1	1	8(9)-Epoxy-5Z,11Z,14Z-eicosatrienoic acid	Lipids and lipid-like molecules	Fatty Acyls	NA	NA	43	5,6-Epoxy-8,11,14-eicosatrienoic acid;8,9-Epoxyeicosatrienoic acid;14R,15S-EpETrE;15(S)-HETE;14,15-Epoxy-5,8,11-eicosatrienoic acid;11,12-Epoxyeicosatrienoic acid;8-HETE;16(R)-HETE;11(R)-HETE;20-Hydroxyeicosatetraenoic acid;12-HETE;18-Hydroxyarachidonic acid;9-HETE;11,12-EpETrE;5-HETE;19(S)-HETE;10-HETE;13-HETE;17-HETE;Annoglabasin E;Ucriol;8alpha,13R-Epoxy-14-labden-19-oic acid;2-Hydroxy-6-tride…	HMDB0002190;HMDB0002232;HMDB0002283;HMDB0003876;HMDB0004264;HMDB0004673;HMDB0004679;HMDB0004680;HMDB0004682;HMDB0005998;HMDB0006111;HMDB0006245;HMDB0010222;HMDB0010409;HMDB0011134;HMDB0011136;HMDB0012508;HMDB0012567;HMDB0012598;HMDB0036262;HMDB0036705;HMDB0036810;HMDB0038520;HMDB0038688;HMDB0038689;HMDB0038694;HMDB0060101;HMDB0062287;HMDB0062294;HMDB0062302;HMDB0062431;HMDB0062433;HMDB0112068;HMD…	25	(15S)-15-Hydroxy-5,8,11-cis-13-trans-eicosatetraenoate;5(S)-HETE;20-HETE;19(S)-HETE;5,6-EET;8,9-EET;11,12-EET;14,15-EET;8(S)-HETE;12(S)-HETE;16(R)-HETE;9(S)-HETE;11(R)-HETE;12(R)-HETE;8(R)-HETE;3beta-Hydroxy-16beta-(hydroxymethyl)-5alpha-androstan-17-one;17beta-Hydroxy-2alpha-(hydroxymethyl)-5alpha-androstan-3-one;17-Methylandrost-5-ene-3beta,11beta,17beta-triol;17beta-Methoxyandrost-5-ene-3beta,…	C04742;C04805;C14748;C14749;C14768;C14769;C14770;C14771;C14776;C14777;C14778;C14779;C14780;C14822;C14824;C14961;C15035;C15041;C15138;C15349;C00869;C08365;C13791;C19418;C19616
pos-M321T256	321.24	4.27162	1	1	8(9)-Epoxy-5Z,11Z,14Z-eicosatrienoic acid	Lipids and lipid-like molecules	Fatty Acyls	NA	NA	43	5,6-Epoxy-8,11,14-eicosatrienoic acid;8,9-Epoxyeicosatrienoic acid;14R,15S-EpETrE;15(S)-HETE;14,15-Epoxy-5,8,11-eicosatrienoic acid;11,12-Epoxyeicosatrienoic acid;8-HETE;16(R)-HETE;11(R)-HETE;20-Hydroxyeicosatetraenoic acid;12-HETE;18-Hydroxyarachidonic acid;9-HETE;11,12-EpETrE;5-HETE;19(S)-HETE;10-HETE;13-HETE;17-HETE;Annoglabasin E;Ucriol;8alpha,13R-Epoxy-14-labden-19-oic acid;2-Hydroxy-6-tride…	HMDB0002190;HMDB0002232;HMDB0002283;HMDB0003876;HMDB0004264;HMDB0004673;HMDB0004679;HMDB0004680;HMDB0004682;HMDB0005998;HMDB0006111;HMDB0006245;HMDB0010222;HMDB0010409;HMDB0011134;HMDB0011136;HMDB0012508;HMDB0012567;HMDB0012598;HMDB0036262;HMDB0036705;HMDB0036810;HMDB0038520;HMDB0038688;HMDB0038689;HMDB0038694;HMDB0060101;HMDB0062287;HMDB0062294;HMDB0062302;HMDB0062431;HMDB0062433;HMDB0112068;HMD…	25	(15S)-15-Hydroxy-5,8,11-cis-13-trans-eicosatetraenoate;5(S)-HETE;20-HETE;19(S)-HETE;5,6-EET;8,9-EET;11,12-EET;14,15-EET;8(S)-HETE;12(S)-HETE;16(R)-HETE;9(S)-HETE;11(R)-HETE;12(R)-HETE;8(R)-HETE;3beta-Hydroxy-16beta-(hydroxymethyl)-5alpha-androstan-17-one;17beta-Hydroxy-2alpha-(hydroxymethyl)-5alpha-androstan-3-one;17-Methylandrost-5-ene-3beta,11beta,17beta-triol;17beta-Methoxyandrost-5-ene-3beta,…	C04742;C04805;C14748;C14749;C14768;C14769;C14770;C14771;C14776;C14777;C14778;C14779;C14780;C14822;C14824;C14961;C15035;C15041;C15138;C15349;C00869;C08365;C13791;C19418;C19616
pos-M321T452	321.278	7.5272	1	1	Dihomo-.gamma.-linolenic acid methyl ester	Unknown	-	NA	NA	15	3a,20b-Pregnanediol;Pregnanediol;7a,17-dimethyl-5b-Androstane-3a,17b-diol;Adipostatin A;1-Hydroxy-2,12,15-heneicosatrien-4-one;5alpha-Pregnane-3alpha,20alpha-diol;Nonadecanoic acid;Tuberculostearic acid;Methyl stearate;Isopropyl hexadecanoate;4-Hydroxy-6-nonadecanone;6-Hydroxy-4-nonadecanone;xi-17-Methyloctadecanoic acid;xi-16-Methyloctadecanoic acid;Pristanic acid	HMDB0002156;HMDB0004025;HMDB0006013;HMDB0031009;HMDB0036741;HMDB0060409;HMDB0000772;HMDB0004085;HMDB0034154;HMDB0035474;HMDB0035674;HMDB0035675;HMDB0037397;HMDB0038070;HMDB0000795	9	Pregnanediol;5-Pentadecylresorcinol;6alpha,17-Dimethyl-5alpha-androstane-3beta,17beta-diol;6beta,17-Dimethyl-5alpha-androstane-3beta,17beta-diol;11,17-Dimethyl-5alpha-androstane-11beta,17beta-diol;3-Ethyl-5alpha-androstane-3alpha,17beta-diol;5alpha-Pregnane-3alpha,20alpha-diol;Nonadecanoic_acid;Tuberculostearic_acid	C05484;C10809;C14878;C14982;C15047;C15198;C18042;C16535;C16794
pos-M324T58_1	324.061	0.973167	1	1	Cytidine monophosphate	Nucleosides, nucleotides, and analogues	Pyrimidine nucleotides	HMDB0000095	C00055	10	Cytidine monophosphate;Cytidine 2'-phosphate;3,5,7-trihydroxy-2-(4-hydroxy-3-methoxyphenyl)-5H-chromen-5-yl;3,5,6,7-tetrahydroxy-2-(3-methoxyphenyl)-8aH-chromen-8a-yl;3,5,7-trihydroxy-2-(3-hydroxy-5-methoxyphenyl)-5H-chromen-5-yl;3,5,7-trihydroxy-2-(4-hydroxy-3-methoxyphenyl)-1位鈦?chromen-1-ylium;N4-Acetylcytidine;Arborinine;Uridine 2',3'-cyclic phosphate ;Pelargonidin	HMDB0000095;HMDB0011692;HMDB0127941;HMDB0128113;HMDB0128114;HMDB0125117;HMDB0005923;HMDB0030177;HMDB0011640;HMDB0003263	6	CMP;Cytidine_2'-phosphate;3'-CMP;Arborinine;2',3'-Cyclic_UMP;Monobromobisphenol_A	C00055;C03104;C05822;C10643;C02355;C13623
pos-M324T140	324.154	2.33284	1	1	Dimefline	Unknown	-	NA	NA	2	Phenylalanylphenylalanine;Chloropanaxydiol	HMDB0013302;HMDB0032676	0	-	-
pos-M325T201	325.162	3.35796	1	1	Citalopram	Benzenoids	Benzene and substituted derivatives	HMDB0005038	C07572	12	Galactosylhydroxylysine;Valaciclovir;AF Toxin II;3-Acetoxyscirpene-4,15-diol;Blumealactone C;4-Acetoxyscirpene-3,15-diol;Monoacetoxyscirpenol;Glutaminylarginine;Arginyl-Glutamine;Arginyl-Gamma-glutamate;Glycerol tributanoate;1,N2-propanodeoxyguanosine	HMDB0000600;HMDB0014716;HMDB0033504;HMDB0034576;HMDB0035357;HMDB0035847;HMDB0035848;HMDB0028791;HMDB0028707;HMDB0028723;HMDB0031094;HMDB0059780	4	Istamycin_FU-10;2'-Deamino-2'-hydroxyparomamine;Tetraneurin_E;Tributyrin	C17981;C20353;C09560;C13870
pos-M325T355	325.211	5.91654	1	1	Quinidine	Alkaloids and derivatives	Cinchona alkaloids	HMDB0015044	C06527	15	Eicosapentaenoic acid;Retinyl ester;Methyltestosterone;8,15-Isopimaradien-18-oic acid;Siderone;Yucalexin B14;Yucalexin A16;8(17),12-Labdadiene-15,16-dial;Isopimaric acid;Cascarillone;8,13-Abietadien-18-oic acid;(ent-15beta,16beta)-15,16-Epoxy-3-kauranone;ent-8(17),13(16),14-Labdatrien-18-oic acid;Methenolone;Ibopamine	HMDB0001999;HMDB0003598;HMDB0015655;HMDB0035692;HMDB0036703;HMDB0036709;HMDB0036775;HMDB0036805;HMDB0036811;HMDB0036826;HMDB0038172;HMDB0038687;HMDB0039486;HMDB0041928;HMDB0041906	29	Abietate;(5Z,8Z,11Z,14Z,17Z)-Icosapentaenoic_acid;Methyltestosterone;Isopimaric_acid;Oryzalexin_A;(+)-Pimaric_acid;Kaur-16-en-18-oic_acid;Levopimaric_acid;Neoabietic_acid;Palustric_acid;(5Z,7E,9E,14Z,17Z)-Eicosapentaenoic_acid;Mibolerone;Stenbolone;17beta-Hydroxy-7alpha-methylandrost-4-en-3-one;17beta-Hydroxy-6beta-methylandrost-4-en-3-one;17-Hydroxy-19-nor-17alpha-pregn-5(10)-en-3-one;1,2,3,4,4a…	C06087;C06428;C07198;C09118;C09148;C09159;C11874;C11888;C11889;C12077;C12083;C14255;C14490;C14588;C14890;C15003;C15008;C15017;C15036;C15070;C15184;C15188;C15259;C15318;C15412;C15460;C20149;C20208;C21255
pos-M325T333	325.214	5.55053	1	1	Kaurenic acid	Unknown	-	METPA1653	C11874	18	Etonogestrel;Eicosapentaenoic acid;Retinyl ester;Methyltestosterone;8,15-Isopimaradien-18-oic acid;Siderone;Yucalexin B14;Yucalexin A16;8(17),12-Labdadiene-15,16-dial;Isopimaric acid;Cascarillone;8,13-Abietadien-18-oic acid;(ent-15beta,16beta)-15,16-Epoxy-3-kauranone;ent-8(17),13(16),14-Labdatrien-18-oic acid;Methenolone;Avocadene;12-hydroxyheptadecanoic acid;Ibopamine	HMDB0014439;HMDB0001999;HMDB0003598;HMDB0015655;HMDB0035692;HMDB0036703;HMDB0036709;HMDB0036775;HMDB0036805;HMDB0036811;HMDB0036826;HMDB0038172;HMDB0038687;HMDB0039486;HMDB0041928;HMDB0031042;HMDB0061663;HMDB0041906	30	Abietate;(5Z,8Z,11Z,14Z,17Z)-Icosapentaenoic_acid;Methyltestosterone;Isopimaric_acid;Oryzalexin_A;(+)-Pimaric_acid;Kaur-16-en-18-oic_acid;Levopimaric_acid;Neoabietic_acid;Palustric_acid;(5Z,7E,9E,14Z,17Z)-Eicosapentaenoic_acid;Mibolerone;Stenbolone;17beta-Hydroxy-7alpha-methylandrost-4-en-3-one;17beta-Hydroxy-6beta-methylandrost-4-en-3-one;17-Hydroxy-19-nor-17alpha-pregn-5(10)-en-3-one;1,2,3,4,4a…	C06087;C06428;C07198;C09118;C09148;C09159;C11874;C11888;C11889;C12077;C12083;C14255;C14490;C14588;C14890;C15003;C15008;C15017;C15036;C15070;C15184;C15188;C15259;C15318;C15412;C15460;C20149;C20208;C11849;C13947
pos-M326T146	326.224	2.44076	1	1	Bisoprolol	Benzenoids	Benzene and substituted derivatives	HMDB0014750	C06852	1	Indecainide	HMDB0014338	4	Affinisine;Borrecapine;Tetraphyllicine;3beta-Chloro-5-androsten-17beta-ol	C09022;C09051;C12075;C15396
pos-M326T145	326.253	2.42123	1	1	Bisoprolol	Benzenoids	Benzene and substituted derivatives	HMDB0014750	C06852	1	1,2,3-Tris(1-ethoxyethoxy)propane	HMDB0037162	0	-	-
pos-M327T197	327.008	3.29101	1	1	Tris(2-chloropropyl) phosphate	Organic acids and derivatives	Carboxylic acids and derivatives	NA	NA	1	N-Desalkyl flurazepam	HMDB0061161	2	Fenuron-TCA;Terbufos	C19077;C18693
pos-M327T185	327.141	3.0845	1	1	Clozapine	Organoheterocyclic compounds	Benzodiazepines	HMDB0014507	C06924	5	Hydroxyhexamide;Sakacin A;N-Acetylneuraminic acid;N-Acetyl-a-neuraminic acid;Tyrosyl-Glutamate	HMDB0060610;HMDB0034554;HMDB0000230;HMDB0000773;HMDB0029104	6	2,2,4-Trimethyl-3-(4-fluorophenyl)-2H-1-benzopyran-7-ol_acetate;N-Acetylneuraminate;O-Acetylneuraminic_acid;N-Acetyl-alpha-neuraminate;N-Acetyl-beta-neuraminate;N-Glycolylmuramic_acid	C15056;C00270;C03525;C19909;C19910;C21053
pos-M327T266	327.232	4.44126	1	1	cis-5,8,11,14-Eicosatetraenoic acid	Lipids and lipid-like molecules	Fatty Acyls	HMDB0001043	C00219	17	15beta-Hydroxydesogestrel;2-Hydroxydesogestrel;3a-Hydroxydesogestrel;3b-Hydroxydesogestrel;Arachidonic acid;Cis-8,11,14,17-Eicosatetraenoic acid;Mesterolone;Drostanolone;Sideridiol;ent-17-Hydroxy-16beta-kauran-19-al;Yucalexin P21;Copalic acid;Junicedral;7,13-Eperudien-15-oic acid;Oryzalexin S;Oryzalexin E;Arachidonate	HMDB0060707;HMDB0060719;HMDB0060755;HMDB0060756;HMDB0001043;HMDB0002177;HMDB0006036;HMDB0014996;HMDB0036702;HMDB0036721;HMDB0036754;HMDB0036829;HMDB0036830;HMDB0037824;HMDB0039687;HMDB0039702;HMDB0060102	14	Promegestone;12alpha-Methylpregna-4,9(11)-diene-3,20-dione;Arachidonate;Acutilol_A;2-Ketoepimanool;Taxa-4(20),11(12)-dien-5alpha,13alpha-diol;Methandriol;Metholone;3alpha-Hydroxy-2alpha-methyl-5alpha-androstan-17-one;17-Methyl-5alpha-androst-2-ene-1alpha,17beta-diol;17beta-Hydroxy-4alpha-methyl-5alpha-androstan-3-one;3beta-Methoxyandrost-5-en-16beta-ol;Dihydroabietic_acid;Abieta-7,13-dien-18,18-d…	C14208;C15190;C00219;C09057;C09124;C11897;C14493;C14605;C14956;C15176;C15252;C15367;C17920;C20329
pos-M327T335	327.231	5.58101	1	1	cis-5,8,11,14-Eicosatetraenoic acid	Lipids and lipid-like molecules	Fatty Acyls	HMDB0001043	C00219	17	15beta-Hydroxydesogestrel;2-Hydroxydesogestrel;3a-Hydroxydesogestrel;3b-Hydroxydesogestrel;Arachidonic acid;Cis-8,11,14,17-Eicosatetraenoic acid;Mesterolone;Drostanolone;Sideridiol;ent-17-Hydroxy-16beta-kauran-19-al;Yucalexin P21;Copalic acid;Junicedral;7,13-Eperudien-15-oic acid;Oryzalexin S;Oryzalexin E;Arachidonate	HMDB0060707;HMDB0060719;HMDB0060755;HMDB0060756;HMDB0001043;HMDB0002177;HMDB0006036;HMDB0014996;HMDB0036702;HMDB0036721;HMDB0036754;HMDB0036829;HMDB0036830;HMDB0037824;HMDB0039687;HMDB0039702;HMDB0060102	14	Promegestone;12alpha-Methylpregna-4,9(11)-diene-3,20-dione;Arachidonate;Acutilol_A;2-Ketoepimanool;Taxa-4(20),11(12)-dien-5alpha,13alpha-diol;Methandriol;Metholone;3alpha-Hydroxy-2alpha-methyl-5alpha-androstan-17-one;17-Methyl-5alpha-androst-2-ene-1alpha,17beta-diol;17beta-Hydroxy-4alpha-methyl-5alpha-androstan-3-one;3beta-Methoxyandrost-5-en-16beta-ol;Dihydroabietic_acid;Abieta-7,13-dien-18,18-d…	C14208;C15190;C00219;C09057;C09124;C11897;C14493;C14605;C14956;C15176;C15252;C15367;C17920;C20329
pos-M328T166	328.23	2.76089	1	1	Acylcarnitine 11:1	Lipids and lipid-like molecules	Fatty Acyls	-	C02301	5	Butorphanol;Norelgestromin;Mestranol;Gestodene;Menaquinol	HMDB0014749;HMDB0015658;HMDB0015446;HMDB0015668;HMDB0060487	4	Butorphanol;17-Methylandrosta-2,4-dieno[2,3-d]isoxazol-17beta-ol;Cannabinol;Mestranol	C06863;C15177;C07580;C07618
pos-M328T158	328.248	2.63231	1	1	Acylcarnitine 11:1	Lipids and lipid-like molecules	Fatty Acyls	-	C02301	6	(9E)-10-nitrooctadecenoic Acid;(9E)-9-nitrooctadecenoic Acid;12(13)Ep-9-KODE;(9Z,11R,12S,13S,15Z)-12,13-Epoxy-11-hydroxy-9,15-octadecadienoic acid;Sterebin A;Auxin b	HMDB0062737;HMDB0062738;HMDB0013623;HMDB0033505;HMDB0035337;HMDB0038484	7	13(S)-HPOT;(9Z,12Z,15Z)-(7S,8S)-Dihydroxyoctadeca-9,12,15-trienoic_acid;Dihydroalbocycline;9(S)-HPOT;2(R)-HPOT;(9R,10E,12Z,15Z)-9-Hydroperoxyoctadeca-10,12,15-trienoate;(8E,10S,12Z,15Z)-10-Hydroperoxyoctadeca-8,12,15-trienoate	C04785;C07357;C15753;C16321;C16341;C19936;C20704
pos-M329T338	329.247	5.63568	1	1	Pinolenic acid ethyl ester	Lipids and lipid-like molecules	Fatty Acyls	NA	NA	10	Docosahexaenoic acid;Neogrifolin;Grifolin;Retinol acetate;(Z,Z)-2-Methyl-5-(8,11,14-pentadecatrienyl)-1,3-benzenediol;8,11,14-Eicosatrienoic acid;5,8,11-Eicosatrienoic acid ;Sciadonic acid;Sagittariol;11,14,17-Eicosatrienoic acid	HMDB0002183;HMDB0030053;HMDB0030446;HMDB0035185;HMDB0038908;HMDB0002925;HMDB0010378;HMDB0031058;HMDB0036835;HMDB0060039	13	(4Z,7Z,10Z,13Z,16Z,19Z)-Docosahexaenoic_acid;6alpha-Methylprogesterone;2alpha-Methylpregn-4-ene-3,20-dione;16beta-Methylpregn-4-ene-3,20-dione;7alpha-Methyl-4-pregnene-3,20-dione;(8Z,11Z,14Z)-Icosatrienoic_acid;2,7,11-Cembratrien-4,6-diol;Plaunotol;2alpha-Methyl-5alpha-androstane-3alpha,17beta-diol;2alpha-Methyl-5alpha-androstane-3beta,17beta-diol;17alpha-Methyl-5alpha-androstane-3alpha,17beta-di…	C06429;C14586;C15116;C15265;C15299;C03242;C09072;C13273;C14882;C15058;C15376;C15399;C16522
pos-M330T171	330.246	2.84608	1	1	Acylcarnitine 11:0	Lipids and lipid-like molecules	Fatty Acyls	HMDB06202;HMDB13321	C02301	5	16-Dehydroprogesterone;Tetrahydrogestrinone;Levonorgestrel;Dydrogesterone;Ethisterone	HMDB0000995;HMDB0004626;HMDB0014511;HMDB0014522;HMDB0060580	12	4-Methyl-4-aza-5-pregnene-3,20-dione;17beta-Acetamidoandrost-4-en-3-one;16-Dehydroprogesterone;Pregna-4,9(11)-diene-3,20-dione;Levonorgestrel;Norgestrel;Ethisterone;Pregna-4,11-diene-3,20-dione;1-Dehydroprogesterone;17-Allylestra-1,3,5(10)-triene-3,17beta-diol;3-Methoxy-19-norpregna-1,3,5(10)-trien-20-one;3-Methoxy-19-nor-17alpha-pregna-1,3,5(10),20-tetraen-17-ol	C15133;C15149;C03207;C04084;C08149;C08153;C14487;C14646;C14677;C14892;C15167;C15388
pos-M330T161	330.263	2.67793	1	1	Acylcarnitine 11:0	Lipids and lipid-like molecules	Fatty Acyls	HMDB06202;HMDB13321	C02301	11	4,8 Dimethylnonanoyl carnitine;Undecanoylcarnitine;11-HpODE;(10E,12Z)-(9S)-9-Hydroperoxyoctadeca-10,12-dienoic acid;13-L-Hydroperoxylinoleic acid;8(R)-Hydroperoxylinoleic acid;9(S)-HPODE;12,13-DiHODE;15,16-DiHODE;9,10-DiHODE;(卤)-(E)-13-Hydroxy-10-oxo-11-octadecenoic acid	HMDB0006202;HMDB0013321;HMDB0062281;HMDB0062434;HMDB0003871;HMDB0004706;HMDB0006940;HMDB0010201;HMDB0010208;HMDB0010221;HMDB0040900	12	(9Z,11E)-(13S)-13-Hydroperoxyoctadeca-9,11-dienoic_acid;(9Z,12Z)-(11S)-11-Hydroperoxyoctadeca-9,12-dienoic_acid;(7S,8S)-DiHODE;9(S)-HPODE;8(R)-HPODE;12,13-Epoxy-9-hydroxy-10-octadecenoate;9,10-Epoxy-13-hydroxy-11-octadecenoate;9,10-12,13-Diepoxyoctadecanoate;Octadec-9-ene-1,18-dioic-acid;(8E,10R,12Z)-10-Hydroperoxy-8,12-octadecadienoate;5S,8R-DiHODE;(8E,10S,12Z)-10-Hydroperoxyoctadeca-8,12-dienoa…	C04717;C07338;C07354;C14827;C14831;C14832;C14834;C14836;C19618;C19937;C20186;C20703
pos-M331T355_1	331.263	5.92347	1	1	Docosapentaenoic acid	Lipids and lipid-like molecules	Fatty Acyls	HMDB0006528	C16513	12	Docosapentaenoic acid (22n-6);Docosapentaenoic acid;Ethyl abietate;ent-16-Kauren-19-ol acetate;1-Phenyl-1,3-hexadecanedione;2-Methyl-5-(8,11-pentadecadienyl)-1,3-benzenediol;4,8,12,15,19-Docosapentaenoic acid;Ethyl icosapentate;Eicosadienoic acid;Sclareol;Dihomo-linoleate (20:2n6);8Z,11Z-eicosadienoic acid	HMDB0001976;HMDB0006528;HMDB0032257;HMDB0035024;HMDB0035581;HMDB0038909;HMDB0039133;HMDB0039530;HMDB0005060;HMDB0036827;HMDB0061864;HMDB0062432	8	Taxa-4(20),11(12)-dien-5alpha-yl_acetate;Ethyl_icosapentate;17beta-Hydroxy-4,4,17-trimethylandrost-5-en-3-one;2-Methyl-5alpha-androst-2-en-17beta-ol_acetate;(5Z,8Z,11Z,14Z,17Z)-Eicosapentaenoic_acid_ethyl_ester;(7Z,10Z,13Z,16Z,19Z)-Docosa-7,10,13,16,19-pentaenoic_acid;Sclareol;Icosadienoic_acid	C11896;C13364;C15413;C15421;C16184;C16513;C09183;C16525
pos-M331T278	331.263	4.63557	1	1	Docosapentaenoic acid	Lipids and lipid-like molecules	Fatty Acyls	HMDB0006528	C16513	12	Docosapentaenoic acid (22n-6);Docosapentaenoic acid;Ethyl abietate;ent-16-Kauren-19-ol acetate;1-Phenyl-1,3-hexadecanedione;2-Methyl-5-(8,11-pentadecadienyl)-1,3-benzenediol;4,8,12,15,19-Docosapentaenoic acid;Ethyl icosapentate;Eicosadienoic acid;Sclareol;Dihomo-linoleate (20:2n6);8Z,11Z-eicosadienoic acid	HMDB0001976;HMDB0006528;HMDB0032257;HMDB0035024;HMDB0035581;HMDB0038909;HMDB0039133;HMDB0039530;HMDB0005060;HMDB0036827;HMDB0061864;HMDB0062432	8	Taxa-4(20),11(12)-dien-5alpha-yl_acetate;Ethyl_icosapentate;17beta-Hydroxy-4,4,17-trimethylandrost-5-en-3-one;2-Methyl-5alpha-androst-2-en-17beta-ol_acetate;(5Z,8Z,11Z,14Z,17Z)-Eicosapentaenoic_acid_ethyl_ester;(7Z,10Z,13Z,16Z,19Z)-Docosa-7,10,13,16,19-pentaenoic_acid;Sclareol;Icosadienoic_acid	C11896;C13364;C15413;C15421;C16184;C16513;C09183;C16525
pos-M331T367	331.263	6.12138	1	1	Docosapentaenoic acid	Lipids and lipid-like molecules	Fatty Acyls	HMDB0006528	C16513	12	Docosapentaenoic acid (22n-6);Docosapentaenoic acid;Ethyl abietate;ent-16-Kauren-19-ol acetate;1-Phenyl-1,3-hexadecanedione;2-Methyl-5-(8,11-pentadecadienyl)-1,3-benzenediol;4,8,12,15,19-Docosapentaenoic acid;Ethyl icosapentate;Eicosadienoic acid;Sclareol;Dihomo-linoleate (20:2n6);8Z,11Z-eicosadienoic acid	HMDB0001976;HMDB0006528;HMDB0032257;HMDB0035024;HMDB0035581;HMDB0038909;HMDB0039133;HMDB0039530;HMDB0005060;HMDB0036827;HMDB0061864;HMDB0062432	8	Taxa-4(20),11(12)-dien-5alpha-yl_acetate;Ethyl_icosapentate;17beta-Hydroxy-4,4,17-trimethylandrost-5-en-3-one;2-Methyl-5alpha-androst-2-en-17beta-ol_acetate;(5Z,8Z,11Z,14Z,17Z)-Eicosapentaenoic_acid_ethyl_ester;(7Z,10Z,13Z,16Z,19Z)-Docosa-7,10,13,16,19-pentaenoic_acid;Sclareol;Icosadienoic_acid	C11896;C13364;C15413;C15421;C16184;C16513;C09183;C16525
pos-M331T355_2	331.284	5.90968	1	1	Glycerol 1-hexadecanoate	Lipids and lipid-like molecules	Glycerolipids	HMDB0031074	null	0	-	-	0	-	-
pos-M333T214	333.203	3.55892	1	1	Prostaglandin B3	Organic acids and derivatives	Carboxylic acids and derivatives	NA	NA	20	5,6-epoxy,18R-HEPE;Carnosic acid;11b-Hydroxyprogesterone;7'-Carboxy-gamma-tocotrienol;Hulupone;Adhulupone;(1(10)E,4E,6a,9b)-9-(2-Methylbutanoyloxy)-1(10),4,11(13)-germacratrien-12,6-olide;(1(10)E,4E,6a,9b)-9-(3-Methylbutanoyloxy)-1(10),4,11(13)-germacratrien-12,6-olide;Petasitin;6-Angeloylfuranofukinol;4-Deoxycohumulone;ent-7alpha,12beta-Dihydroxy-16-kauren-19,6beta-olide;ent-15-Kaurene-17,19-dio…	HMDB0062410;HMDB0002358;HMDB0004031;HMDB0012851;HMDB0030103;HMDB0030136;HMDB0031374;HMDB0031375;HMDB0035637;HMDB0036146;HMDB0036623;HMDB0036700;HMDB0036726;HMDB0036761;HMDB0038966;HMDB0013623;HMDB0033505;HMDB0035337;HMDB0038484;HMDB0015494	17	Callicarpone;7beta,12alpha-Dihydroxykaurenolide;Marrubiin;Premarrubiin;Gibberellin_A14_aldehyde;Gibberellin_A12;Gibberellin_A53_aldehyde;17beta-Hydroxy-4-oxa-5alpha-androst-1-en-3-one_acetate;13-Hydroxy-2-(hydroxymethylene)-3-oxo-13,17-seco-5alpha-androstan-17-oic_acid,_delta-lactone;5,6-Epoxy-18R-HEPE;13(S)-HPOT;(9Z,12Z,15Z)-(7S,8S)-Dihydroxyoctadeca-9,12,15-trienoic_acid;Dihydroalbocycline;9(S)…	C09067;C09081;C09128;C09177;C11853;C11857;C11905;C15068;C15459;C18175;C04785;C07357;C15753;C16321;C16341;C19936;C20704
pos-M333T311	333.24	5.18882	1	1	5(6)-Epoxy-8Z,11Z,14Z,17Z-eicosatetraenoic acid, methyl ester	Lipids and lipid-like molecules	Fatty Acyls	NA	NA	11	16-a-Hydroxypregnenolone;17a-Hydroxypregnenolone;3a,7a-Dihydroxy-5b-cholestanate;21-Hydroxypregnenolone;17-alpha,20-alpha-Dihydroxypregn-4-en-3-one;[10]-Shogaol;(15alpha,20R)-15,20-Dihydroxypregn-4-en-3-one;5alpha-Dihydrodeoxycorticosterone;7alpha-Hydroxypregnenolone;5beta-dihydrodeoxycorticosterone;(R)-2-Hydroxysterculic acid	HMDB0000315;HMDB0000363;HMDB0003851;HMDB0004026;HMDB0011653;HMDB0031462;HMDB0033918;HMDB0060407;HMDB0060424;HMDB0062609;HMDB0031060	16	17alpha,20alpha-Dihydroxypregn-4-en-3-one;17alpha-Hydroxypregnenolone;21-Hydroxypregnenolone;16-alpha-Hydroxypregnenolone;Oxymetholone;Alphaxalone;11beta,17beta-Dihydroxy-6alpha,17-dimethylandrost-4-en-3-one;11alpha,17beta-Dihydroxy-2alpha,17-dimethylandrost-4-en-3-one;11alpha-Hydroxy-5beta-pregnane-3,20-dione;12alpha-Hydroxy-5beta-pregnane-3,20-dione;11beta,17beta-Dihydroxy-4,17-dimethylandrost-…	C04518;C05138;C05485;C06390;C07393;C13803;C15011;C15022;C15355;C15384;C15401;C15405;C18038;C18040;C14308;C12946
pos-M335T156	335.205	2.5929	1	1	Prostaglandin A2	Lipids and lipid-like molecules	Fatty Acyls	HMDB0002752	NA	8	2,6-Dimethyl-7-octene-1,6-diol 8-O-glucoside;trans-p-Menthane-7,8-diol 7-glucoside;trans-p-Menthane-7,8-diol 8-glucoside;3,7-Dimethyl-5-octene-1,7-diol 1-glucoside;Isoleucyl-Tryptophan;Leucyl-Tryptophan;Tryptophyl-Isoleucine;Tryptophyl-Leucine	HMDB0033218;HMDB0033230;HMDB0033231;HMDB0034771;HMDB0028918;HMDB0028940;HMDB0029086;HMDB0029087	3	9-Fluoro-17-methyl-11-oxotestosterone;9-Fluoro-11beta-hydroxy-A-norpregn-3(5)-ene-2,20-dione;9-Fluoro-11beta,17beta-dihydroxy-16alpha-methylandrosta-1,4-dien-3-one	C14621;C15065;C15092
pos-M335T232	335.22	3.8591	1	1	Prostaglandin A2	Lipids and lipid-like molecules	Fatty Acyls	HMDB0002752	NA	31	15-deoxy-PGD2;5-oxo-12-HETE;5,12-dihydroxy-6,8,10,14,17-eicosapentaenoic acid;15-Keto-13,14-dihydroprostaglandin A2;Prostaglandin J2;Prostaglandin A2;12-Keto-leukotriene B4;Prostaglandin B2;Delta-12-Prostaglandin J2;Leukotriene B5;5-Oxo-6-trans-leukotriene B4;7'-Carboxy-gamma-chromanol;Crispanone;8alpha-8-Hydroxy-12-oxo-13-abieten-18-oic acid;(ent-16betaOH)-16,17-Dihydroxy-9(11)-kauren-19-oic aci…	HMDB0062298;HMDB0062423;HMDB0062486;HMDB0001244;HMDB0002710;HMDB0002752;HMDB0004234;HMDB0004236;HMDB0004238;HMDB0005073;HMDB0012824;HMDB0012850;HMDB0035286;HMDB0035878;HMDB0036760;HMDB0036763;HMDB0036828;HMDB0041055;HMDB0060046;HMDB0060054;HMDB0060095;HMDB0062524;HMDB0062281;HMDB0062434;HMDB0003871;HMDB0004706;HMDB0006940;HMDB0010201;HMDB0010208;HMDB0010221;HMDB0040900	26	12-Keto-leukotriene_B4;Prostaglandin_A2;Prostaglandin_B2;Prostaglandin_C2;Prostaglandin_J2;delta-12-Prostaglandin_J2;Lathyrol;17-Oxogrindelic_acid;6beta,7beta-Dihydroxykaurenoic_acid;Di-n-hexyl_phthalate;5,6-Epoxytetraene;17beta-Hydroxy-4-oxa-5alpha-androstan-3-one_acetate;3beta,13-Dihydroxy-16-(hydroxymethylene)-13,17-seco-5alpha-androstan-17-oic_acid,_delta-lactone;Resolvin_E2;(9Z,11E)-(13S)-13…	C05949;C05953;C05954;C05955;C05957;C05958;C09125;C09150;C11876;C14504;C14815;C14913;C15159;C18173;C04717;C07338;C07354;C14827;C14831;C14832;C14834;C14836;C19618;C19937;C20186;C20703
pos-M335T200	335.219	3.32669	1	1	13,14-Dihydro-15-ketoprostaglandin A2	Unknown	-	NA	NA	31	15-deoxy-PGD2;5-oxo-12-HETE;5,12-dihydroxy-6,8,10,14,17-eicosapentaenoic acid;15-Keto-13,14-dihydroprostaglandin A2;Prostaglandin J2;Prostaglandin A2;12-Keto-leukotriene B4;Prostaglandin B2;Delta-12-Prostaglandin J2;Leukotriene B5;5-Oxo-6-trans-leukotriene B4;7'-Carboxy-gamma-chromanol;Crispanone;8alpha-8-Hydroxy-12-oxo-13-abieten-18-oic acid;(ent-16betaOH)-16,17-Dihydroxy-9(11)-kauren-19-oic aci…	HMDB0062298;HMDB0062423;HMDB0062486;HMDB0001244;HMDB0002710;HMDB0002752;HMDB0004234;HMDB0004236;HMDB0004238;HMDB0005073;HMDB0012824;HMDB0012850;HMDB0035286;HMDB0035878;HMDB0036760;HMDB0036763;HMDB0036828;HMDB0041055;HMDB0060046;HMDB0060054;HMDB0060095;HMDB0062524;HMDB0062281;HMDB0062434;HMDB0003871;HMDB0004706;HMDB0006940;HMDB0010201;HMDB0010208;HMDB0010221;HMDB0040900	26	12-Keto-leukotriene_B4;Prostaglandin_A2;Prostaglandin_B2;Prostaglandin_C2;Prostaglandin_J2;delta-12-Prostaglandin_J2;Lathyrol;17-Oxogrindelic_acid;6beta,7beta-Dihydroxykaurenoic_acid;Di-n-hexyl_phthalate;5,6-Epoxytetraene;17beta-Hydroxy-4-oxa-5alpha-androstan-3-one_acetate;3beta,13-Dihydroxy-16-(hydroxymethylene)-13,17-seco-5alpha-androstan-17-oic_acid,_delta-lactone;Resolvin_E2;(9Z,11E)-(13S)-13…	C05949;C05953;C05954;C05955;C05957;C05958;C09125;C09150;C11876;C14504;C14815;C14913;C15159;C18173;C04717;C07338;C07354;C14827;C14831;C14832;C14834;C14836;C19618;C19937;C20186;C20703
pos-M337T227_1	337.075	3.77933	1	1	Dicumarol	Phenylpropanoids and polyketides	Coumarins and derivatives	HMDB0014411	C00796	8	[6-hydroxy-2-methoxy-3-(3-phenylprop-2-en-1-yl)phenyl]oxidanesulfonic acid;{4-[(1E)-3-(4-hydroxy-2-methoxyphenyl)prop-1-en-1-yl]phenyl}oxidanesulfonic acid;{3-[(1E)-3-(4-hydroxy-2-methoxyphenyl)prop-1-en-1-yl]phenyl}oxidanesulfonic acid;{4-[(E)-2-(3,5-dimethoxyphenyl)ethenyl]phenyl}oxidanesulfonic acid;[3-(4-methoxyphenyl)-3-oxo-1-phenylpropoxy]sulfonic acid;{3-[3-(4-methoxyphenyl)-3-oxopropyl]ph…	HMDB0130346;HMDB0130353;HMDB0130356;HMDB0130996;HMDB0135634;HMDB0135637;HMDB0135639;HMDB0015667	1	10-(beta-Dimethylaminopropionyl)phenothiazine	C17619
pos-M337T361	337.234	6.02225	1	1	Fentanyl	Organoheterocyclic compounds	Piperidines	HMDB0014951	null	43	5,12-dihydroxy-6,8,10,14-eicosatetraenoic acid;10-hydroxy-11S,12S-epoxy-5Z,8Z,14Z-eicosatrienoic acid;5,20-DiHETE;5(S),11(R)-DiHETE;(5Z,9E,14Z)-(8xi,11R,12S)-11,12-epoxy-8-hydroxyicosa-5,9,14-trienoic Acid;8,20-DiHETE;15-HPETE;5(S),15(R)-DiHETE;Leukotriene B4;5(S)-Hydroperoxyeicosatetraenoic acid;8-iso-PGA1;Prostaglandin A1;Prostaglandin B1;12(S)-HPETE;15(S)-HPETE;Hepoxilin A3;Hepoxilin B3;12(R)-…	HMDB0062409;HMDB0062479;HMDB0062614;HMDB0062615;HMDB0062619;HMDB0062687;HMDB0062688;HMDB0062749;HMDB0001085;HMDB0001193;HMDB0002236;HMDB0002656;HMDB0002982;HMDB0004243;HMDB0004244;HMDB0004688;HMDB0004690;HMDB0004692;HMDB0004693;HMDB0004696;HMDB0004699;HMDB0005050;HMDB0005087;HMDB0005088;HMDB0005089;HMDB0010204;HMDB0010211;HMDB0010216;HMDB0010219;HMDB0011135;HMDB0012498;HMDB0012839;HMDB0034686;HMD…	24	Prostaglandin_B1;Leukotriene_B4;(13E)-(15S)-15-Hydroxy-9-oxoprosta-10,13-dienoate;(13E)-(15S)-15-Hydroxy-9-oxoprosta-11,13-dienoate;8(R)-HPETE;(5Z,9E,14Z)-(8xi,11R,12S)-11,12-Epoxy-8-hydroxyicosa-5,9,14-trienoic_acid;5(S)-HPETE;12(S)-HPETE;15(S)-HPETE;Diterpenoid_SP-II;Portulal;15H-11,12-EETA;Hepoxilin_A3;Hepoxilin_B3;12(R)-HPETE;11H-14,15-EETA;11(R)-HPETE;9(S)-HPETE;8(S)-HPETE;(9Z)-(7S,8S)-Dihyd…	C00959;C02165;C04685;C04686;C04822;C04849;C05356;C05965;C05966;C09087;C09175;C14781;C14808;C14810;C14812;C14813;C14820;C14821;C14823;C07355;C14828;C14829;C19620;C20702
pos-M337T205	337.235	3.41298	1	1	Fentanyl	Organoheterocyclic compounds	Piperidines	HMDB0014951	null	43	5,12-dihydroxy-6,8,10,14-eicosatetraenoic acid;10-hydroxy-11S,12S-epoxy-5Z,8Z,14Z-eicosatrienoic acid;5,20-DiHETE;5(S),11(R)-DiHETE;(5Z,9E,14Z)-(8xi,11R,12S)-11,12-epoxy-8-hydroxyicosa-5,9,14-trienoic Acid;8,20-DiHETE;15-HPETE;5(S),15(R)-DiHETE;Leukotriene B4;5(S)-Hydroperoxyeicosatetraenoic acid;8-iso-PGA1;Prostaglandin A1;Prostaglandin B1;12(S)-HPETE;15(S)-HPETE;Hepoxilin A3;Hepoxilin B3;12(R)-…	HMDB0062409;HMDB0062479;HMDB0062614;HMDB0062615;HMDB0062619;HMDB0062687;HMDB0062688;HMDB0062749;HMDB0001085;HMDB0001193;HMDB0002236;HMDB0002656;HMDB0002982;HMDB0004243;HMDB0004244;HMDB0004688;HMDB0004690;HMDB0004692;HMDB0004693;HMDB0004696;HMDB0004699;HMDB0005050;HMDB0005087;HMDB0005088;HMDB0005089;HMDB0010204;HMDB0010211;HMDB0010216;HMDB0010219;HMDB0011135;HMDB0012498;HMDB0012839;HMDB0034686;HMD…	24	Prostaglandin_B1;Leukotriene_B4;(13E)-(15S)-15-Hydroxy-9-oxoprosta-10,13-dienoate;(13E)-(15S)-15-Hydroxy-9-oxoprosta-11,13-dienoate;8(R)-HPETE;(5Z,9E,14Z)-(8xi,11R,12S)-11,12-Epoxy-8-hydroxyicosa-5,9,14-trienoic_acid;5(S)-HPETE;12(S)-HPETE;15(S)-HPETE;Diterpenoid_SP-II;Portulal;15H-11,12-EETA;Hepoxilin_A3;Hepoxilin_B3;12(R)-HPETE;11H-14,15-EETA;11(R)-HPETE;9(S)-HPETE;8(S)-HPETE;(9Z)-(7S,8S)-Dihyd…	C00959;C02165;C04685;C04686;C04822;C04849;C05356;C05965;C05966;C09087;C09175;C14781;C14808;C14810;C14812;C14813;C14820;C14821;C14823;C07355;C14828;C14829;C19620;C20702
pos-M337T194	337.257	3.23798	1	1	Fentanyl	Organoheterocyclic compounds	Piperidines	HMDB0014951	null	0	-	-	0	-	-
pos-M337T327	337.273	5.44997	1	1	8,11-Tridecadienoic acid, 13-(3-pentyl-2-oxiranyl)-, methyl ester, (8Z,11Z)-	Unknown	-	NA	NA	9	Pregnanetriol;3-Methyl-5-pentyl-2-furanundecanoic acid;Isolinderanolide;3,4-Dimethyl-5-pentyl-2-furandecanoic acid;5-Butyl-3,4-dimethyl-2-furanundecanoic acid;3,4-Dimethyl-5-propyl-2-furandodecanoic acid;3-鈥婱ethyl-鈥?-鈥媝ropyl-2-鈥媐urantridecanoic acid;5-Hexyl-3,4-dimethyl-2-furannonanoic acid;3-hydroxypristanic acid	HMDB0006070;HMDB0031005;HMDB0038105;HMDB0112067;HMDB0112072;HMDB0112076;HMDB0112079;HMDB0112101;HMDB0061651	2	5beta-Pregnane-3alpha,17alpha,20alpha-triol;2alpha-(Hydroxymethyl)-17-methyl-5alpha-androstane-3beta,17beta-diol	C14680;C14977
pos-M338T132	338.133	2.20693	1	1	Zolpidem phenyl-4-carboxylic acid	Unknown	-	NA	NA	0	-	-	0	-	-
pos-M338T157	338.231	2.61773	1	1	Acylcarnitine 12:3	Lipids and lipid-like molecules	Fatty Acyls	-	C02301	11	O-decanoyl-L-carnitine;Decanoylcarnitine;(4E)-6-hydroxy-1-(4-hydroxy-3-methoxyphenyl)dodec-4-en-3-one;1-(3-heptyloxiran-2-yl)-3-(4-hydroxy-3-methoxyphenyl)propan-1-one;(4E)-12-hydroxy-1-(4-hydroxy-3-methoxyphenyl)dodec-4-en-3-one;(1E)-4-hydroxy-1-(4-hydroxy-3-methoxyphenyl)dodec-1-en-3-one;5'-Carboxy-alpha-chromanol;Oryzalide A;Oryzalide B;[8]-Gingerdione;10-Acetylpanaxytriol	HMDB0062631;HMDB0000651;HMDB0137380;HMDB0137386;HMDB0137387;HMDB0137400;HMDB0012798;HMDB0037591;HMDB0037592;HMDB0039276;HMDB0039821	3	O-Decanoyl-L-carnitine;Testolate;10beta-Hydroxy-6beta-isobutyrylfuranoeremophilane	C03299;C01618;C09685
pos-M338T385	338.341	6.41321	1	1	Erucamide	Unknown	-	NA	NA	0	-	-	0	-	-
pos-M338T459_2	338.341	7.64266	1	1	Erucamide	Unknown	-	NA	NA	0	-	-	0	-	-
pos-M338T480	338.341	8.00032	1	1	Erucamide	Unknown	-	NA	NA	0	-	-	0	-	-
pos-M338T424	338.341	7.0646	1	1	Erucamide	Unknown	-	NA	NA	0	-	-	0	-	-
pos-M338T355_2	338.341	5.92382	1	1	Erucamide	Unknown	-	NA	NA	0	-	-	0	-	-
pos-M339T191	339.154	3.18355	1	1	Nicotine glucuronide	Organic oxygen compounds	Organooxygen compounds	HMDB0001272	null	0	-	-	0	-	-
pos-M339T208	339.177	3.46465	1	1	Hydroxygardnutine	Alkaloids and derivatives	-	NA	NA	11	18-carboxy dinor Leukotriene B4;7,14,16-trihydroxy-3-(hydroxymethyl)-3,4,5,6,7,8,9,10,11,12-decahydro-1H-2-benzoxacyclotetradecin-1-one;7,14,15,16-tetrahydroxy-3-methyl-3,4,5,6,7,8,9,10,11,12-decahydro-1H-2-benzoxacyclotetradecin-1-one;Omega-Carboxy-trinor-leukotriene B4;Neryl glucoside;(S)-alpha-Terpinyl glucoside;D-Linalool 3-glucoside;5(6)-Butyl-1,4-dioxan-2-one;Perilloside C;Menthol-glucoroni…	HMDB0062301;HMDB0136047;HMDB0136048;HMDB0013032;HMDB0029346;HMDB0029856;HMDB0030418;HMDB0037147;HMDB0040563;HMDB0060004;HMDB0014570	3	Pinolidoxin;Trimethylolpropane_trimethacrylate;Salbostatin	C08503;C14538;C17698
pos-M340T159	340.248	2.65258	1	1	Acylcarnitine 12:2	Lipids and lipid-like molecules	Fatty Acyls	-	C02301	1	(S)-[8]-Gingerol	HMDB0033615	5	Hexocyclium;Rapanone;Decylubiquinone;[8]-Gingerol;Monacolin_L_acid	C07811;C10399;C15494;C17495;C20853
pos-M340T377	340.357	6.28078	1	1	Docosanamide	Lipids and lipid-like molecules	Fatty Acyls	HMDB0000583	NA	1	Docosanamide	HMDB0000583	0	-	-
pos-M342T129	342.155	2.15007	1	1	His-Trp	Organic acids and derivatives	Carboxylic acids and derivatives	HMDB0028896	NA	6	Mycotoxin T 2;Histidinyl-Tryptophan;Tryptophyl-Histidine;Vildagliptin;3,4,5-trihydroxy-6-{[(2E)-2-methyl-3-phenylprop-2-en-1-yl]oxy}oxane-2-carboxylic acid;3,4,5-trihydroxy-6-{[(3E)-4-phenylbut-3-en-2-yl]oxy}oxane-2-carboxylic acid	HMDB0032864;HMDB0028896;HMDB0029085;HMDB0015596;HMDB0133619;HMDB0133730	1	1-Carbazol-9-yl-3-(3,5-dimethylpyrazol-1-yl)-propan-2-ol	C11560
pos-M342T163	342.264	2.71133	1	1	Acylcarnitine 12:1	Lipids and lipid-like molecules	Fatty Acyls	-	C02301	2	trans-2-Dodecenoylcarnitine;1-Acetoxy-2-hydroxy-16-heptadecyn-4-one	HMDB0013326;HMDB0031007	2	Decylubiquinol;Dihydromonacolin_L_acid	C15495;C20851
pos-M343T245	343.224	4.08255	1	1	2.alpha.-Hydroxymethylethisterone	Unknown	-	NA	NA	37	Guggulsterone;2-Hydroxy-6-(8,11,14-pentadecatrienyl)benzoic acid;17-Hydroxymethylethisterone;5,6-Epoxy-8,11,14-eicosatrienoic acid;8,9-Epoxyeicosatrienoic acid;14R,15S-EpETrE;15(S)-HETE;14,15-Epoxy-5,8,11-eicosatrienoic acid;11,12-Epoxyeicosatrienoic acid;8-HETE;16(R)-HETE;11(R)-HETE;20-Hydroxyeicosatetraenoic acid;12-HETE;18-Hydroxyarachidonic acid;9-HETE;11,12-EpETrE;5-HETE;19(S)-HETE;10-HETE;1…	HMDB0002726;HMDB0031059;HMDB0060710;HMDB0002190;HMDB0002232;HMDB0002283;HMDB0003876;HMDB0004264;HMDB0004673;HMDB0004679;HMDB0004680;HMDB0004682;HMDB0005998;HMDB0006111;HMDB0006245;HMDB0010222;HMDB0010409;HMDB0011134;HMDB0011136;HMDB0012508;HMDB0012567;HMDB0012598;HMDB0036262;HMDB0036705;HMDB0036810;HMDB0038520;HMDB0038688;HMDB0038689;HMDB0038694;HMDB0060101;HMDB0062287;HMDB0062294;HMDB0062302;HMD…	24	Megestrol;6alpha-Methylpregn-4-ene-3,11,20-trione;2alpha-Methylpregn-4-ene-3,11,20-trione;6beta,17-Dihydroxy-3,5-cyclo-5alpha,17alpha-pregn-20-ene-21-carboxylic_acid,_gamma-lactone;(15S)-15-Hydroxy-5,8,11-cis-13-trans-eicosatetraenoate;5(S)-HETE;20-HETE;19(S)-HETE;5,6-EET;8,9-EET;11,12-EET;14,15-EET;8(S)-HETE;12(S)-HETE;16(R)-HETE;9(S)-HETE;11(R)-HETE;12(R)-HETE;8(R)-HETE;3beta-Hydroxy-16beta-(hy…	C07120;C14632;C15301;C15467;C04742;C04805;C14748;C14749;C14768;C14769;C14770;C14771;C14776;C14777;C14778;C14779;C14780;C14822;C14824;C14961;C15035;C15041;C15138;C15349
pos-M343T285	343.226	4.74592	1	1	17-Keto-4(Z),7(Z),10(Z),13(Z),15(E),19(Z)-docosahexaenoic acid	Lipids and lipid-like molecules	Fatty Acyls	NA	NA	2	(-)-Pyrifolidine;Ibutilide	HMDB0033523;HMDB0014453	1	Ibutilide	C07753
pos-M343T409	343.263	6.81513	1	1	Docosahexaenoic acid methyl ester	Lipids and lipid-like molecules	Fatty Acyls	NA	NA	7	3a,20b-Pregnanediol;Pregnanediol;7a,17-dimethyl-5b-Androstane-3a,17b-diol;Adipostatin A;1-Hydroxy-2,12,15-heneicosatrien-4-one;5alpha-Pregnane-3alpha,20alpha-diol;Dapiprazole	HMDB0002156;HMDB0004025;HMDB0006013;HMDB0031009;HMDB0036741;HMDB0060409;HMDB0014443	7	Pregnanediol;5-Pentadecylresorcinol;6alpha,17-Dimethyl-5alpha-androstane-3beta,17beta-diol;6beta,17-Dimethyl-5alpha-androstane-3beta,17beta-diol;11,17-Dimethyl-5alpha-androstane-11beta,17beta-diol;3-Ethyl-5alpha-androstane-3alpha,17beta-diol;5alpha-Pregnane-3alpha,20alpha-diol	C05484;C10809;C14878;C14982;C15047;C15198;C18042
pos-M344T167	344.279	2.77687	1	1	Lauroyl-L-carnitine	Lipids and lipid-like molecules	Fatty Acyls	HMDB0002250	NA	5	Dodecanoylcarnitine;1-Acetoxy-2-hydroxy-16-heptadecen-4-one;Avocadyne 2-acetate;Avocadyne 1-acetate;Avocadyne 4-acetate	HMDB0002250;HMDB0031006;HMDB0031047;HMDB0031048;HMDB0031049	0	-	-
pos-M345T173	345.206	2.88833	1	1	1H-Indazole-3-carboxamide, N-[1-(aminocarbonyl)-2,2-dimethylpropyl]-1-pentyl-	Organoheterocyclic compounds	Indoles and derivatives	NA	NA	7	11-Dehydrocorticosterone;Formebolone;19-Oxo-deoxycorticosterone;(E,E)-Boviquinone 3;Neotussilagolactone;11-nor-9-carboxy-Delta(9)-tetrahydrocannabinol;(S)-[8]-Gingerol	HMDB0004029;HMDB0004631;HMDB0012614;HMDB0030743;HMDB0031096;HMDB0062770;HMDB0033615	8	11-Dehydrocorticosterone;21-Deoxycortisone;3beta-Hydroxy-17-oxoandrost-5-en-19-al_acetate;Bisphenol_A_bis(2-hydroxypropyl)_ether;Rapanone;Decylubiquinone;[8]-Gingerol;Monacolin_L_acid	C05490;C14478;C15135;C15208;C10399;C15494;C17495;C20853
pos-M345T181	345.224	3.01895	1	1	1H-Indazole-3-carboxamide, N-[1-(aminocarbonyl)-2,2-dimethylpropyl]-1-pentyl-	Organoheterocyclic compounds	Indoles and derivatives	NA	NA	1	5(6)-Pentyl-1,4-dioxan-2-one	HMDB0037146	0	-	-
pos-M347T159	347.229	2.64853	1	1	Corticosterone	Lipids and lipid-like molecules	Sterol Lipids	HMDB0001547	C02140	0	-	-	0	-	-
pos-M347T284	347.219	4.73897	1	1	Corticosterone	Lipids and lipid-like molecules	Sterol Lipids	HMDB0001547	C02140	12	Cortexolone;Corticosterone;21-Deoxycortisol;21-Hydroxy-5b-pregnane-3,11,20-trione;19-Hydroxydeoxycorticosterone;7'-Carboxy-alpha-tocotrienol;[10]-Dehydrogingerdione;Pinusolide;4-Deoxyhumulone;4-Deoxyadhumulone;12-Hydroxy-11-methoxy-8,11,13-abietatrien-20-oic acid;1-Acetoxy-2-hydroxy-16-heptadecyn-4-one	HMDB0000015;HMDB0001547;HMDB0004030;HMDB0006756;HMDB0012612;HMDB0012849;HMDB0029476;HMDB0035130;HMDB0036624;HMDB0037378;HMDB0038031;HMDB0031007	14	Corticosterone;3-Oxo-hydroxysteroid;21-Hydroxy-5beta-pregnane-3,11,20-trione;11-Deoxycortisol;21-Deoxycortisol;Algestone;11alpha,15alpha-Dihydroxypregn-4-ene-3,20-dione;2beta,21-Dihydroxypregn-4-ene-3,20-dione;3beta,19-Dihydroxyandrost-5-en-17-one_3-acetate;6beta,11alpha-Dihydroxyprogesterone;4-Pregnene-16alpha,21-diol-3,20-dione;Decylubiquinol;Dihydromonacolin_L_acid;Europine	C02140;C02942;C05477;C05488;C05497;C06391;C15002;C15015;C15304;C15363;C15365;C15495;C20851;C10301
pos-M347T280	347.257	4.66003	1	1	Ginkgolic acid I	Benzenoids	Benzene and substituted derivatives	HMDB0033897	C10794	3	(Z)-15-Oxo-11-eicosenoic acid;(13R,14R)-8-Labdene-13,14,15-triol;(13R,14R)-7-Labdene-13,14,15-triol	HMDB0029797;HMDB0034957;HMDB0034958	0	-	-
pos-M349T213	349.169	3.54315	1	1	Gibberellin A77	Lipids and lipid-like molecules	Prenol lipids	HMDB0037004	null	0	-	-	0	-	-
pos-M349T348	349.211	5.79278	1	1	Bexarotene	Lipids and lipid-like molecules	Prenol lipids	HMDB0014452	null	6	Roxatidine acetate;15beta-Hydroxydesogestrel;2-Hydroxydesogestrel;3a-Hydroxydesogestrel;3b-Hydroxydesogestrel;Pandamarilactone 31	HMDB0015695;HMDB0060707;HMDB0060719;HMDB0060755;HMDB0060756;HMDB0039766	8	Promegestone;12alpha-Methylpregna-4,9(11)-diene-3,20-dione;Erythratidine;Bucharaine;Bucharidine;Salmefamol;O-Methyllycorenine;Tetramethrin	C14208;C15190;C09424;C10649;C10652;C11771;C12241;C18373
pos-M349T335	349.213	5.57757	1	1	Bexarotene	Lipids and lipid-like molecules	Prenol lipids	HMDB0014452	null	8	Roxatidine acetate;Bexarotene;15beta-Hydroxydesogestrel;2-Hydroxydesogestrel;3a-Hydroxydesogestrel;3b-Hydroxydesogestrel;(R)-2-Hydroxysterculic acid;Pandamarilactone 31	HMDB0015695;HMDB0014452;HMDB0060707;HMDB0060719;HMDB0060755;HMDB0060756;HMDB0031060;HMDB0039766	10	Arotinoid_acid;Promegestone;12alpha-Methylpregna-4,9(11)-diene-3,20-dione;Methoprene;Erythratidine;Bucharaine;Bucharidine;Salmefamol;O-Methyllycorenine;Tetramethrin	C15634;C14208;C15190;C14308;C09424;C10649;C10652;C11771;C12241;C18373
pos-M349T265	349.235	4.41048	1	1	15(R)-Methylprostaglandin A2	Unknown	-	NA	NA	13	(4E)-6-hydroxy-1-(4-hydroxy-3-methoxyphenyl)tetradec-4-en-3-one;3b,15b,17a-Trihydroxy-pregnenone;3a,21-Dihydroxy-5b-pregnane-11,20-dione;11b,21-Dihydroxy-5b-pregnane-3,20-dione;17alpha,21-Dihydroxypregnenolone;7'-Carboxy-alpha-chromanol;[10]-Gingerdione;[8]-Paradyl acetate;9alpha-(3-Methyl-2E-pentenoyloxy)-4S-hydroxy-10(14)-oplopen-3-one;1-Acetoxy-2-hydroxy-16-heptadecen-4-one;Avocadyne 2-acetate…	HMDB0137416;HMDB0000353;HMDB0006755;HMDB0006757;HMDB0006762;HMDB0012848;HMDB0029475;HMDB0040641;HMDB0040954;HMDB0031006;HMDB0031047;HMDB0031048;HMDB0031049	5	11beta,21-Dihydroxy-5beta-pregnane-3,20-dione;3alpha,21-Dihydroxy-5beta-pregnane-11,20-dione;17alpha,21-Dihydroxypregnenolone;3alpha,17alpha-Dihydroxy-5beta-pregnane-11,20-dione;Protomycinolide_IV	C05475;C05478;C05487;C14598;C15685
pos-M349T341	349.237	5.67595	1	1	Bexarotene	Lipids and lipid-like molecules	Prenol lipids	HMDB0014452	null	13	(4E)-6-hydroxy-1-(4-hydroxy-3-methoxyphenyl)tetradec-4-en-3-one;3b,15b,17a-Trihydroxy-pregnenone;3a,21-Dihydroxy-5b-pregnane-11,20-dione;11b,21-Dihydroxy-5b-pregnane-3,20-dione;17alpha,21-Dihydroxypregnenolone;7'-Carboxy-alpha-chromanol;[10]-Gingerdione;[8]-Paradyl acetate;9alpha-(3-Methyl-2E-pentenoyloxy)-4S-hydroxy-10(14)-oplopen-3-one;1-Acetoxy-2-hydroxy-16-heptadecen-4-one;Avocadyne 2-acetate…	HMDB0137416;HMDB0000353;HMDB0006755;HMDB0006757;HMDB0006762;HMDB0012848;HMDB0029475;HMDB0040641;HMDB0040954;HMDB0031006;HMDB0031047;HMDB0031048;HMDB0031049	5	11beta,21-Dihydroxy-5beta-pregnane-3,20-dione;3alpha,21-Dihydroxy-5beta-pregnane-11,20-dione;17alpha,21-Dihydroxypregnenolone;3alpha,17alpha-Dihydroxy-5beta-pregnane-11,20-dione;Protomycinolide_IV	C05475;C05478;C05487;C14598;C15685
pos-M352T140	352.165	2.33345	1	1	Phe-Trp	Organic acids and derivatives	Carboxylic acids and derivatives	HMDB0029006	NA	2	Phenylalanylphenylalanine;Chloropanaxydiol	HMDB0013302;HMDB0032676	0	-	-
pos-M352T323	352.321	5.39142	1	1	Docosatrienoic acid	Lipids and lipid-like molecules	Fatty Acyls	HMDB0002823	NA	2	Docosatrienoic acid;(all-Z)-7,10,13-Docosatrienoic acid	HMDB0002823;HMDB0031099	1	13,16,19-Docosatrienoic_acid	C16534
pos-M353T166	353.23	2.77135	1	1	Anileridine	Organoheterocyclic compounds	Piperidines	HMDB0015049	null	34	15-oxo-5S,6R-dihydroxy-7E,9E,11Z-eicosatrienoic acid;5-hydroperoxy-15-HETE;Prostaglandin E2;(13E)-11a-Hydroxy-9,15-dioxoprost-13-enoic acid;Prostaglandin I2;Prostaglandin H2;Prostaglandin D2;Thromboxane A2;20-Hydroxy-leukotriene B4;Prostaglandin F3a;8-iso-PGF3a;Levuglandin E2;Levuglandin D2;13,14-Dihydro-15-keto-PGE2;15-Keto-prostaglandin F2a;Lipoxin A4;8-iso-15-keto-PGF2a;Lipoxin B4;8-isoprostag…	HMDB0062291;HMDB0062798;HMDB0001220;HMDB0001320;HMDB0001335;HMDB0001381;HMDB0001403;HMDB0001452;HMDB0001509;HMDB0002122;HMDB0002132;HMDB0002363;HMDB0002400;HMDB0002776;HMDB0004240;HMDB0004385;HMDB0005077;HMDB0005082;HMDB0005844;HMDB0012481;HMDB0012564;HMDB0012587;HMDB0034676;HMDB0035064;HMDB0035338;HMDB0035339;HMDB0036756;HMDB0060041;HMDB0060042;HMDB0004708;HMDB0004710;HMDB0030936;HMDB0038555;HMD…	20	Prostaglandin_H2;Prostaglandin_E2;Prostaglandin_D2;Prostaglandin_I2;Thromboxane_A2;(13E)-11alpha-Hydroxy-9,15-dioxoprost-13-enoate;(5Z)-(15S)-11alpha-Hydroxy-9,15-dioxoprostanoate;20-OH-Leukotriene_B4;15-Keto-prostaglandin_F2alpha;Lipoxin_A4;Lipoxin_B4;Prostaglandin_F3alpha;Narbonolide;Levuglandin_E2;Levuglandin_D2;Cinncassiol_D1;Cinncassiol_D4;9,12,13-TriHOME;9,10,13-TriHOME;9,10-Dihydroxy-12,13…	C00427;C00584;C00696;C01312;C02198;C04654;C04671;C04853;C05960;C06314;C06315;C06476;C11997;C13807;C13808;C17652;C17656;C14833;C14835;C14837
pos-M353T190	353.23	3.17017	1	1	Anileridine	Organoheterocyclic compounds	Piperidines	HMDB0015049	null	34	15-oxo-5S,6R-dihydroxy-7E,9E,11Z-eicosatrienoic acid;5-hydroperoxy-15-HETE;Prostaglandin E2;(13E)-11a-Hydroxy-9,15-dioxoprost-13-enoic acid;Prostaglandin I2;Prostaglandin H2;Prostaglandin D2;Thromboxane A2;20-Hydroxy-leukotriene B4;Prostaglandin F3a;8-iso-PGF3a;Levuglandin E2;Levuglandin D2;13,14-Dihydro-15-keto-PGE2;15-Keto-prostaglandin F2a;Lipoxin A4;8-iso-15-keto-PGF2a;Lipoxin B4;8-isoprostag…	HMDB0062291;HMDB0062798;HMDB0001220;HMDB0001320;HMDB0001335;HMDB0001381;HMDB0001403;HMDB0001452;HMDB0001509;HMDB0002122;HMDB0002132;HMDB0002363;HMDB0002400;HMDB0002776;HMDB0004240;HMDB0004385;HMDB0005077;HMDB0005082;HMDB0005844;HMDB0012481;HMDB0012564;HMDB0012587;HMDB0034676;HMDB0035064;HMDB0035338;HMDB0035339;HMDB0036756;HMDB0060041;HMDB0060042;HMDB0004708;HMDB0004710;HMDB0030936;HMDB0038555;HMD…	20	Prostaglandin_H2;Prostaglandin_E2;Prostaglandin_D2;Prostaglandin_I2;Thromboxane_A2;(13E)-11alpha-Hydroxy-9,15-dioxoprost-13-enoate;(5Z)-(15S)-11alpha-Hydroxy-9,15-dioxoprostanoate;20-OH-Leukotriene_B4;15-Keto-prostaglandin_F2alpha;Lipoxin_A4;Lipoxin_B4;Prostaglandin_F3alpha;Narbonolide;Levuglandin_E2;Levuglandin_D2;Cinncassiol_D1;Cinncassiol_D4;9,12,13-TriHOME;9,10,13-TriHOME;9,10-Dihydroxy-12,13…	C00427;C00584;C00696;C01312;C02198;C04654;C04671;C04853;C05960;C06314;C06315;C06476;C11997;C13807;C13808;C17652;C17656;C14833;C14835;C14837
pos-M353T160	353.252	2.65968	1	1	Anileridine	Organoheterocyclic compounds	Piperidines	HMDB0015049	null	0	-	-	1	Myristyltrimethylaminium_bromide	C11279
pos-M353T295	353.268	4.91253	1	1	Monolinolenin (9c,12c,15c)	Unknown	-	NA	NA	9	MG(0:0/18:3(6Z,9Z,12Z)/0:0);MG(0:0/18:3(9Z,12Z,15Z)/0:0);MG(18:3(6Z,9Z,12Z)/0:0/0:0);MG(18:3(9Z,12Z,15Z)/0:0/0:0);MG(0:0/16:0/0:0);MG(16:0/0:0/0:0);Glycerol 1-hexadecanoate;MG(i-16:0/0:0/0:0);MG(0:0/i-16:0/0:0)	HMDB0011539;HMDB0011540;HMDB0011569;HMDB0011570;HMDB0011533;HMDB0011564;HMDB0031074;HMDB0072844;HMDB0072873	1	Montanol	C09137
pos-M353T220	353.268	3.66715	1	1	Monolinolenin (9c,12c,15c)	Unknown	-	NA	NA	9	MG(0:0/18:3(6Z,9Z,12Z)/0:0);MG(0:0/18:3(9Z,12Z,15Z)/0:0);MG(18:3(6Z,9Z,12Z)/0:0/0:0);MG(18:3(9Z,12Z,15Z)/0:0/0:0);MG(0:0/16:0/0:0);MG(16:0/0:0/0:0);Glycerol 1-hexadecanoate;MG(i-16:0/0:0/0:0);MG(0:0/i-16:0/0:0)	HMDB0011539;HMDB0011540;HMDB0011569;HMDB0011570;HMDB0011533;HMDB0011564;HMDB0031074;HMDB0072844;HMDB0072873	1	Montanol	C09137
pos-M355T155	355.126	2.58485	1	1	Flumioxazin	Organoheterocyclic compounds	Benzoxazines	HMDB0034854	C11035	5	Allithiamine;Zanamivir;meta-O-Dealkylated flecainide;S-(Hydroxymethyl)glutathione;gamma-Glutamylcysteinylserine	HMDB0031758;HMDB0014698;HMDB0060831;HMDB0004662;HMDB0039733	3	Zanamivir;S-(Hydroxymethyl)glutathione;Atheroline	C08095;C14180;C09343
pos-M355T183	355.245	3.05627	1	1	1,1'-[1,12-Dodecanediylbis(oxy)]bisbenzene	Benzenoids	Phenol ethers	HMDB0039760	null	24	11,12,15-trihydroxyeicosatrienoic acid;Prostaglandin F2a;Prostaglandin E1;Prostaglandin F2b;Troxilin B3;Trioxilin A3;8-isoprostaglandin PGF2b;11,12,15-THETA;13,14-Dihydro-15-keto PGF2a;8-Isoprostaglandin E1;11,14,15-THETA;8-Isoprostaglandin F2a;Prostaglandin D1;8-iso-13,14-dihydro-15-keto-PGF2a;11,12,15-TriHETRE;11b-PGF2a;11-Epi-PGF2a;13,14-Dihydro- lipoxin A4;Prostaglandin H1;Sterebin G;15-keto-…	HMDB0062278;HMDB0001139;HMDB0001442;HMDB0001483;HMDB0001965;HMDB0001977;HMDB0002115;HMDB0004684;HMDB0004685;HMDB0004686;HMDB0004694;HMDB0005083;HMDB0005102;HMDB0006562;HMDB0010170;HMDB0010199;HMDB0011137;HMDB0012563;HMDB0013041;HMDB0035380;HMDB0060045;HMDB0060107;HMDB0030935;HMDB0034295	13	3,3-Difluoro-5alpha-androstan-17beta-yl_acetate;Prostaglandin_F2alpha;Prostaglandin_F2beta;Alprostadil;(5Z,9E,14Z)-(8xi,11xi,12S)-8,11,12-Trihydroxyicosa-5,9,14-trienoate;11-epi-Prostaglandin_F2alpha;Prostaglandin_D1;9,11,15-Trihydroxy-prosta-5,13-dien-1-oic_acid;11,12,15-THETA;Trioxilin_A3;Trioxilin_B3;11,14,15-THETA;9,10,18-Trihydroxystearate	C14477;C00639;C02314;C04741;C04843;C05959;C06438;C13809;C14782;C14809;C14811;C14814;C19621
pos-M355T185	355.263	3.08259	1	1	1,1'-[1,12-Dodecanediylbis(oxy)]bisbenzene	Benzenoids	Phenol ethers	HMDB0039760	null	0	-	-	0	-	-
pos-M355T327	355.284	5.44947	1	1	1-Monolinoleoyl-rac-glycerol	Lipids and lipid-like molecules	Fatty Acyls	HMDB0011568	NA	2	MG(0:0/18:2(9Z,12Z)/0:0);MG(18:2(9Z,12Z)/0:0/0:0)	HMDB0011538;HMDB0011568	1	Methyl_acetyl_ricinoleate	C12280
pos-M356T174	356.263	2.90798	1	1	Acylcarnitine 13:1	Lipids and lipid-like molecules	Fatty Acyls	-	C02301	0	-	-	2	11beta,17beta-Dihydroxy-9alpha-fluoro-17alpha-methyl-5alpha-androstan-3-one;11beta,17beta-Dihydroxy-9alpha-fluoro-17alpha-methyl-5beta-androstan-3-one	C15338;C15444
pos-M356T166	356.279	2.77169	1	1	Acylcarnitine 13:1	Lipids and lipid-like molecules	Fatty Acyls	-	C02301	9	14,15-DiHETrE;8,9-DiHETrE;11,12-DiHETrE;5,6-DHET;12-Keto-tetrahydro-leukotriene B4;10,11-dihydro-leukotriene B4;6,7-dihydro-12-epi-LTB4;Sterebin E;15-Hydroperoxyeicosa-8Z,11Z,13E-trienoate	HMDB0002265;HMDB0002311;HMDB0002314;HMDB0002343;HMDB0002995;HMDB0012504;HMDB0012838;HMDB0035379;HMDB0060106	6	Aphidicolin;Zoapatanol;5,6-DHET;8,9-DHET;11,12-DHET;14,15-DHET	C06088;C09205;C14772;C14773;C14774;C14775
pos-M357T365	357.299	6.08659	1	1	Monoelaidin	Lipids and lipid-like molecules	Glycerolipids	HMDB0011567	NA	7	MG(0:0/18:1(11Z)/0:0);MG(0:0/18:1(9Z)/0:0);MG(18:1(11Z)/0:0/0:0);MG(18:1(9Z)/0:0/0:0);Stearoyllactic acid;3-(2-Heptenyloxy)-2-hydroxypropyl undecanoate;Monooleoylglycerol	HMDB0011536;HMDB0011537;HMDB0011566;HMDB0011567;HMDB0033372;HMDB0034031;HMDB0094684	0	-	-
pos-M358T170	358.295	2.83113	1	1	Acylcarnitine 13:0	Lipids and lipid-like molecules	Fatty Acyls	-	C02301	0	-	-	0	-	-
pos-M358T412	358.307	6.85953	1	1	Acylcarnitine 13:0	Lipids and lipid-like molecules	Fatty Acyls	-	C02301	1	Pipericine	HMDB0031678	0	-	-
pos-M359T210	359.219	3.50399	1	1	Cannabidiolic acid	Unknown	-	NA	C10784	41	Sorgoleone 358;11,12-Dimethoxy-8,11,13-abietatrien-20,7-olide;Piperoic acid;5,12-dihydroxy-6,8,10,14-eicosatetraenoic acid;10-hydroxy-11S,12S-epoxy-5Z,8Z,14Z-eicosatrienoic acid;5,20-DiHETE;5(S),11(R)-DiHETE;(5Z,9E,14Z)-(8xi,11R,12S)-11,12-epoxy-8-hydroxyicosa-5,9,14-trienoic Acid;8,20-DiHETE;15-HPETE;5(S),15(R)-DiHETE;Leukotriene B4;5(S)-Hydroperoxyeicosatetraenoic acid;8-iso-PGA1;Prostaglandin …	HMDB0033443;HMDB0035856;HMDB0040619;HMDB0062409;HMDB0062479;HMDB0062614;HMDB0062615;HMDB0062619;HMDB0062687;HMDB0062688;HMDB0062749;HMDB0001085;HMDB0001193;HMDB0002236;HMDB0002656;HMDB0002982;HMDB0004243;HMDB0004244;HMDB0004688;HMDB0004690;HMDB0004692;HMDB0004693;HMDB0004696;HMDB0004699;HMDB0005050;HMDB0005087;HMDB0005088;HMDB0005089;HMDB0010204;HMDB0010211;HMDB0010216;HMDB0010219;HMDB0011135;HMD…	24	Cannabidiolic_acid;3-Methoxy-16-methylestra-1,3,5(10)-triene-16beta,17beta-diol_17-acetate;17beta-Hydroxyandrost-4-ene-3,11-dione_propionate;Prostaglandin_B1;Leukotriene_B4;(13E)-(15S)-15-Hydroxy-9-oxoprosta-10,13-dienoate;(13E)-(15S)-15-Hydroxy-9-oxoprosta-11,13-dienoate;8(R)-HPETE;(5Z,9E,14Z)-(8xi,11R,12S)-11,12-Epoxy-8-hydroxyicosa-5,9,14-trienoic_acid;5(S)-HPETE;12(S)-HPETE;15(S)-HPETE;Diterp…	C10784;C14974;C15009;C00959;C02165;C04685;C04686;C04822;C04849;C05356;C05965;C05966;C09087;C09175;C14781;C14808;C14810;C14812;C14813;C14820;C14821;C14823;C16750;C16751
pos-M359T335	359.255	5.57626	1	1	Pracinostat	Unknown	-	NA	NA	8	Pregnanetriol;3-Methyl-5-pentyl-2-furanundecanoic acid;Isolinderanolide;3,4-Dimethyl-5-pentyl-2-furandecanoic acid;5-Butyl-3,4-dimethyl-2-furanundecanoic acid;3,4-Dimethyl-5-propyl-2-furandodecanoic acid;3-鈥婱ethyl-鈥?-鈥媝ropyl-2-鈥媐urantridecanoic acid;5-Hexyl-3,4-dimethyl-2-furannonanoic acid	HMDB0006070;HMDB0031005;HMDB0038105;HMDB0112067;HMDB0112072;HMDB0112076;HMDB0112079;HMDB0112101	2	5beta-Pregnane-3alpha,17alpha,20alpha-triol;2alpha-(Hydroxymethyl)-17-methyl-5alpha-androstane-3beta,17beta-diol	C14680;C14977
pos-M359T407	359.315	6.79057	1	1	Glycerol 1-octadecanoate	Lipids and lipid-like molecules	Glycerolipids	HMDB0031075	null	5	MG(18:0/0:0/0:0);MG(0:0/18:0/0:0);Glycerol 1-octadecanoate;MG(i-18:0/0:0/0:0);MG(0:0/i-18:0/0:0)	HMDB0011131;HMDB0011535;HMDB0031075;HMDB0072842;HMDB0072877	0	-	-
pos-M361T162	361.2	2.69171	1	1	Ethanone, 1-[5-ethyl-2-hydroxy-4-[[6-methyl-6-(2H-tetrazol-5-yl)heptyl]oxy]phenyl]-	Unknown	-	NA	NA	12	Arginyl-Tryptophan;Tryptophyl-Arginine;Aldosterone;Cortisone;19-Oic-deoxycorticosterone;Prednisolone;Tricyclodehydroisohumulone;7-Methylrosmanol;Dodecyl gallate;[6]-Gingerdiol 3-acetate;[6]-Gingerdiol 5-acetate;Lisuride	HMDB0028720;HMDB0029077;HMDB0000037;HMDB0002802;HMDB0012613;HMDB0014998;HMDB0030165;HMDB0035813;HMDB0038720;HMDB0040566;HMDB0040567;HMDB0014727	9	Cortisone;Aldosterone;Prednisolone;Cinerin_II;Tricyclodehydroisohumulone;Aldosterone_hemiacetal;Shiromodiol_diacetate;Piperonyl_butoxide;Monacolin_J_acid	C00762;C01780;C07369;C09846;C10723;C18039;C09725;C18880;C20854
pos-M361T152	361.219	2.54067	1	1	Ethanone, 1-[5-ethyl-2-hydroxy-4-[[6-methyl-6-(2H-tetrazol-5-yl)heptyl]oxy]phenyl]-	Unknown	-	NA	NA	0	-	-	2	9-Fluoro-16alpha-methylpregn-4-ene-3,11,20-trione;9-Fluoro-2alpha-methylpregn-4-ene-3,11,20-trione	C15148;C15271
pos-M363T161	363.216	2.69076	1	1	Hydrocortisone	Lipids and lipid-like molecules	Sterol Lipids	HMDB0000063	C00735	8	Cortisol;18-Hydroxycorticosterone;17a,21-Dihydroxy-5b-pregnane-3,11,20-trione;Hydrocortisone;Isohumulone A;Adhumulone;5-Hydroxy-4-methoxy-5-(1-oxo-9,12,15-hexadecatrienyl)-2(5H)-furanone;(R)-Humulone	HMDB0000063;HMDB0000319;HMDB0006758;HMDB0014879;HMDB0030026;HMDB0030138;HMDB0032095;HMDB0034090	9	Cortisol;18-Hydroxycorticosterone;4,5alpha-Dihydrocortisone;17alpha,21-Dihydroxy-5beta-pregnane-3,11,20-trione;11beta,21-Dihydroxy-3,20-oxo-5beta-pregnan-18-al;Poststerone;Humulone;16alpha-Hydroxycorticosterone;3alpha-Hydroxy-3,5-dihydromonacolin_L_acid	C00735;C01124;C03588;C05469;C05473;C08837;C10695;C15034;C20852
pos-M363T350	363.287	5.82669	1	1	2-methoxy-4-pentadecylbenzoic acid	Benzenoids	-	NA	NA	2	Polyoxyethylene (600) monoricinoleate;3-hydroxyundecanoyl carnitine	HMDB0032476;HMDB0061637	2	17-(4-Hydroxyphenyl)heptadecanoate;Glycidyl_stearate	C21446;C19427
pos-M365T50	365.104	0.833367	1	1	Gerberinol	Phenylpropanoids and polyketides	Coumarins and derivatives	HMDB0033304	null	29	Gerberinol;6-({[3,4,5-trihydroxy-6-(hydroxymethyl)oxan-2-yl]oxy}methyl)oxane-2,3,4,5-tetrol;Melibiose;Cellobiose;D-Maltose;Alpha-Lactose;Sucrose;Lactulose;Trehalose;Isomaltose;Galactinol;3-b-Galactopyranosyl glucose;Epimelibiose;Turanose;Kojibiose;Neotrehalose;Sakebiose;Inulobiose;Galabiose;Maltulose;Mannobiose;DEAE-cellulose;Allolactose;Glucinol;Trehalulose;Fagopyritol A1;beta-Lactose;Glucose-1,…	HMDB0033304;HMDB0133305;HMDB0000048;HMDB0000055;HMDB0000163;HMDB0000186;HMDB0000258;HMDB0000740;HMDB0000975;HMDB0002923;HMDB0005826;HMDB0006603;HMDB0006792;HMDB0011740;HMDB0011742;HMDB0029880;HMDB0029882;HMDB0029898;HMDB0029902;HMDB0029919;HMDB0029933;HMDB0033368;HMDB0038489;HMDB0039237;HMDB0039727;HMDB0039876;HMDB0041627;HMDB0060068;HMDB0125600	39	Justicidin_B;Sucrose;Cellobiose;Maltose;Lactose;Isomaltose;alpha-Maltose;alpha,alpha-Trehalose;alpha-D-Galactosyl-(1->3)-1D-myo-inositol;Nigerose;Inulobiose;Levanbiose;Mannobiose;Palatinose;beta-Lactose;beta-Maltose;Laminaribiose;4-O-beta-D-Glucopyranosyl-D-mannose;alpha-D-Glucosyl-(1,3)-D-mannose;alpha-D-Aldosyl_beta-D-fructoside;Epimelibiose;Melibiose;alpha-Cellobiose;beta-Cellobiose;Lactulose;…	C10636;C00089;C00185;C00208;C00243;C00252;C00897;C01083;C01235;C01518;C01711;C01725;C01728;C01742;C01970;C01971;C02048;C02964;C04147;C04219;C05400;C05402;C06421;C06422;C07064;C08240;C08250;C15548;C18068;C19632;C19633;C19634;C19636;C19773;C20236;C20861;C21336;C13235;C10993
pos-M365T409	365.244	6.81429	1	1	Quinestrol	Lipids and lipid-like molecules	Sterol Lipids	HMDB0015579	C07619	1	Quinestrol	HMDB0015579	2	Quinestrol;2-Oxophytanate	C07619;C02117
pos-M366T163	366.262	2.72111	1	1	1H-Indazole-3-carboxamide, 1-pentyl-N-tricyclo[3.3.1.1(3,7)]dec-1-yl-	Organoheterocyclic compounds	Indoles and derivatives	NA	NA	10	Dodecanoylcarnitine;(4E)-6-hydroxy-1-(4-hydroxy-3-methoxyphenyl)tetradec-4-en-3-one;3b,15b,17a-Trihydroxy-pregnenone;3a,21-Dihydroxy-5b-pregnane-11,20-dione;11b,21-Dihydroxy-5b-pregnane-3,20-dione;17alpha,21-Dihydroxypregnenolone;7'-Carboxy-alpha-chromanol;[10]-Gingerdione;[8]-Paradyl acetate;9alpha-(3-Methyl-2E-pentenoyloxy)-4S-hydroxy-10(14)-oplopen-3-one	HMDB0002250;HMDB0137416;HMDB0000353;HMDB0006755;HMDB0006757;HMDB0006762;HMDB0012848;HMDB0029475;HMDB0040641;HMDB0040954	5	11beta,21-Dihydroxy-5beta-pregnane-3,20-dione;3alpha,21-Dihydroxy-5beta-pregnane-11,20-dione;17alpha,21-Dihydroxypregnenolone;3alpha,17alpha-Dihydroxy-5beta-pregnane-11,20-dione;Protomycinolide_IV	C05475;C05478;C05487;C14598;C15685
pos-M368T156	368.241	2.60133	1	1	Methanone, [1-(5-fluoropentyl)-1H-indol-3-yl]tricyclo[3.3.1.1(3,7)]dec-1-yl-	Benzenoids	Benzene and substituted derivatives	NA	NA	18	3-hydroxyundecanoyl carnitine;9S-hydroxy-11,15-dioxo-5Z,13E-prostadienoic acid;15-oxo-5S,6R-dihydroxy-7E,9E,11Z,13E-eicosatetraenoic acid;(5S)-hydroperoxy-18-hydroxy-EPE;8-iso-15-keto-PGE2;Prostaglandin E3;Prostaglandin D3;15-Keto-prostaglandin E2;Resolvin E1;12-Oxo-20-hydroxy-leukotriene B4;15-Epi-lipoxin B5;15-Oxo-lipoxin A4;20-oxo-leukotriene B4;PGH3;(ent-6alpha,7alpha,12alpha)-6,7,12-Trihydro…	HMDB0061637;HMDB0062297;HMDB0062300;HMDB0062616;HMDB0002341;HMDB0002664;HMDB0003034;HMDB0003175;HMDB0010410;HMDB0012552;HMDB0012588;HMDB0012590;HMDB0012641;HMDB0013040;HMDB0036701;HMDB0037593;HMDB0038693;HMDB0060096	10	4,4-Difluoropregn-5-ene-3,20-dione;(5Z,13E)-11alpha-Hydroxy-9,15-dioxoprost-13-enoate;(5Z,13E)-9alpha-Hydroxy-11,15-dioxoprosta-5,13-dienoate;(5Z,13E)-6,9alpha-Epoxy-11alpha-hydroxy-15-oxoprosta-5,13-dienoate;Prostaglandin_E3;Prostaglandin_D3;Resolvin_E1;5S-Hydroperoxy-18R-HEPE;Chalcolactone;Andrographolide	C15152;C04707;C04758;C04835;C06439;C13802;C18171;C18176;C18848;C20214
pos-M368T166	368.279	2.77121	1	1	Acylcarnitine 14:2	Lipids and lipid-like molecules	Fatty Acyls	-	C02301	8	3, 5-Tetradecadiencarnitine;Tetrahydrocorticosterone;5a-Tetrahydrocorticosterone;Tetrahydrodeoxycortisol;MG(0:0/18:4(6Z,9Z,12Z,15Z)/0:0);MG(18:4(6Z,9Z,12Z,15Z)/0:0/0:0);(S)-[10]-Gingerol;Pregnanetriolone	HMDB0013331;HMDB0000268;HMDB0000449;HMDB0005972;HMDB0011541;HMDB0011571;HMDB0033616;HMDB0041997	6	Tetrahydrocorticosterone;3alpha,20alpha,21-Trihydroxy-5beta-pregnan-11-one;3alpha,17alpha,21-Trihydroxy-5beta-pregnan-20-one;5beta-Pregnane-3alpha,17alpha,20alpha-triol-11-one;3alpha,11beta,17alpha-Trihydroxy-5beta-pregnan-20-one;(10)-Gingerol	C05476;C05483;C14594;C15368;C15403;C17496
pos-M369T160	369.224	2.6746	1	1	Hirsutine	Alkaloids and derivatives	-	NA	NA	14	20-hydroxylipoxin A4;19-Hydroxy-PGE2;6,15-Diketo,13,14-dihydro-PGF1a;Prostaglandin G2;20-Hydroxy-PGE2;6-Ketoprostaglandin E1;11-Dehydro-thromboxane B2;Thromboxane B3;5(6)-Epoxy Prostaglandin E1;20-COOH-10,11-dihydro-LTB4;20-dihydroxyleukotriene B4;Cinncassiol D2;Cinncassiol D3;Sorbitan laurate	HMDB0062748;HMDB0001908;HMDB0001979;HMDB0003235;HMDB0003247;HMDB0004241;HMDB0004242;HMDB0005099;HMDB0012110;HMDB0012633;HMDB0012635;HMDB0034678;HMDB0036854;HMDB0029885	6	Prostaglandin_G2;6-Keto-prostaglandin_E1;11-Dehydro-thromboxane_B2;Platenolide_A;Cinncassiol_D2;Cinncassiol_D3	C05956;C05962;C05964;C12202;C17653;C17655
pos-M369T147	369.247	2.45697	1	1	Hirsutine	Alkaloids and derivatives	-	NA	NA	0	-	-	1	Istamycin_C0	C17994
pos-M369T460	369.351	7.6728	1	1	Cholesterol	Lipids and lipid-like molecules	Sterol Lipids	HMDB0000067	C00187	0	-	-	1	Glyodin	C18940
pos-M370T168	370.173	2.80257	1	1	Amisulpride	Benzenoids	Benzene and substituted derivatives	HMDB0015633		2	Marimastat;Moschamine	HMDB0014924;HMDB0032759	1	Epanolol	C11773
pos-M370T159	370.279	2.65705	1	1	Acylcarnitine 14:1	Lipids and lipid-like molecules	Fatty Acyls	HMDB02014	C02301	0	-	-	0	-	-
pos-M370T171	370.295	2.8548	1	1	Acylcarnitine 14:1	Lipids and lipid-like molecules	Fatty Acyls	HMDB02014	C02301	7	O-(2-tetradecenoyl)carnitine;cis-5-Tetradecenoylcarnitine;trans-2-Tetradecenoylcarnitine;MG(0:0/18:3(6Z,9Z,12Z)/0:0);MG(0:0/18:3(9Z,12Z,15Z)/0:0);MG(18:3(6Z,9Z,12Z)/0:0/0:0);MG(18:3(9Z,12Z,15Z)/0:0/0:0)	HMDB0062588;HMDB0002014;HMDB0013329;HMDB0011539;HMDB0011540;HMDB0011569;HMDB0011570	1	Montanol	C09137
pos-M371T205	371.188	3.41105	1	1	5.alpha.-Androstan-17.beta.-ol-3-one sulfate	Lipids and lipid-like molecules	Sterol Lipids	NA	NA	7	Licarin C;Kanzonol R;Lorcainide;Androsterone sulfate;5a-Dihydrotestosterone sulfate;Etiocholanolone sulfate;Epiandrosterone Sulfate	HMDB0033319;HMDB0041099;HMDB0041918;HMDB0002759;HMDB0006278;HMDB0013232;HMDB0062657	5	Calanolide_A;3,17beta-Diacetoxyestra-1,3,5(10)-trien-6-one;6-Linalyl-2-O,3-dimethylflaviolin;7-O-Geranyl-2-O,3-dimethylflaviolin;Ipratropium	C09147;C15313;C21002;C21003;C07052
pos-M371T455	371.315	7.58327	1	1	Bis(2-ethylhexyl) adipate	Lipids and lipid-like molecules	Fatty Acyls	HMDB0040270	C14240	2	Diethylhexyl adipate;Dioctyl hexanedioate	HMDB0040270;HMDB0041619	2	Di(2-ethylhexyl)_adipate;Docosanedioate	C14240;C19625
pos-M372T177	372.31	2.95481	1	1	Acylcarnitine 14:0	Lipids and lipid-like molecules	Fatty Acyls	HMDB05066	C02301	3	Tetradecanoylcarnitine;MG(0:0/18:2(9Z,12Z)/0:0);MG(18:2(9Z,12Z)/0:0/0:0)	HMDB0005066;HMDB0011538;HMDB0011568	1	Methyl_acetyl_ricinoleate	C12280
pos-M372T327	372.31	5.45627	1	1	2-Linoleoylglycerol	Lipids and lipid-like molecules	Fatty Acyls	HMDB0011538	NA	2	MG(0:0/18:2(9Z,12Z)/0:0);MG(18:2(9Z,12Z)/0:0/0:0)	HMDB0011538;HMDB0011568	1	Methyl_acetyl_ricinoleate	C12280
pos-M373T212	373.255	3.53967	1	1	Gentian Violet	Benzenoids	Benzene and substituted derivatives	HMDB0014550	null	0	-	-	1	8,8a-Deoxyoleandolide	C11989
pos-M375T185	375.214	3.07543	1	1	Furanylfentanyl	Unknown	-	NA	NA	33	11beta,20-Dihydroxy-3-oxopregn-4-en-21-oic acid;Methylprednisolone;Macrophorin B;11,12-Dimethylrosmanol;15-oxo-5S,6R-dihydroxy-7E,9E,11Z-eicosatrienoic acid;5-hydroperoxy-15-HETE;Prostaglandin E2;(13E)-11a-Hydroxy-9,15-dioxoprost-13-enoic acid;Prostaglandin I2;Prostaglandin H2;Prostaglandin D2;Thromboxane A2;20-Hydroxy-leukotriene B4;Prostaglandin F3a;8-iso-PGF3a;Levuglandin E2;Levuglandin D2;13,…	HMDB0011651;HMDB0015094;HMDB0030456;HMDB0040525;HMDB0062291;HMDB0062798;HMDB0001220;HMDB0001320;HMDB0001335;HMDB0001381;HMDB0001403;HMDB0001452;HMDB0001509;HMDB0002122;HMDB0002132;HMDB0002363;HMDB0002400;HMDB0002776;HMDB0004240;HMDB0004385;HMDB0005077;HMDB0005082;HMDB0005844;HMDB0012481;HMDB0012564;HMDB0012587;HMDB0034676;HMDB0035064;HMDB0035338;HMDB0035339;HMDB0036756;HMDB0060041;HMDB0060042	19	Jasmolin_II;Prostaglandin_H2;Prostaglandin_E2;Prostaglandin_D2;Prostaglandin_I2;Thromboxane_A2;(13E)-11alpha-Hydroxy-9,15-dioxoprost-13-enoate;(5Z)-(15S)-11alpha-Hydroxy-9,15-dioxoprostanoate;20-OH-Leukotriene_B4;15-Keto-prostaglandin_F2alpha;Lipoxin_A4;Lipoxin_B4;Prostaglandin_F3alpha;Narbonolide;Levuglandin_E2;Levuglandin_D2;Cinncassiol_D1;Cinncassiol_D4;Uplandicine	C16781;C00427;C00584;C00696;C01312;C02198;C04654;C04671;C04853;C05960;C06314;C06315;C06476;C11997;C13807;C13808;C17652;C17656;C10412
pos-M375T173	375.214	2.87843	1	1	Furanylfentanyl	Unknown	-	NA	NA	33	11beta,20-Dihydroxy-3-oxopregn-4-en-21-oic acid;Methylprednisolone;Macrophorin B;11,12-Dimethylrosmanol;15-oxo-5S,6R-dihydroxy-7E,9E,11Z-eicosatrienoic acid;5-hydroperoxy-15-HETE;Prostaglandin E2;(13E)-11a-Hydroxy-9,15-dioxoprost-13-enoic acid;Prostaglandin I2;Prostaglandin H2;Prostaglandin D2;Thromboxane A2;20-Hydroxy-leukotriene B4;Prostaglandin F3a;8-iso-PGF3a;Levuglandin E2;Levuglandin D2;13,…	HMDB0011651;HMDB0015094;HMDB0030456;HMDB0040525;HMDB0062291;HMDB0062798;HMDB0001220;HMDB0001320;HMDB0001335;HMDB0001381;HMDB0001403;HMDB0001452;HMDB0001509;HMDB0002122;HMDB0002132;HMDB0002363;HMDB0002400;HMDB0002776;HMDB0004240;HMDB0004385;HMDB0005077;HMDB0005082;HMDB0005844;HMDB0012481;HMDB0012564;HMDB0012587;HMDB0034676;HMDB0035064;HMDB0035338;HMDB0035339;HMDB0036756;HMDB0060041;HMDB0060042	19	Jasmolin_II;Prostaglandin_H2;Prostaglandin_E2;Prostaglandin_D2;Prostaglandin_I2;Thromboxane_A2;(13E)-11alpha-Hydroxy-9,15-dioxoprost-13-enoate;(5Z)-(15S)-11alpha-Hydroxy-9,15-dioxoprostanoate;20-OH-Leukotriene_B4;15-Keto-prostaglandin_F2alpha;Lipoxin_A4;Lipoxin_B4;Prostaglandin_F3alpha;Narbonolide;Levuglandin_E2;Levuglandin_D2;Cinncassiol_D1;Cinncassiol_D4;Uplandicine	C16781;C00427;C00584;C00696;C01312;C02198;C04654;C04671;C04853;C05960;C06314;C06315;C06476;C11997;C13807;C13808;C17652;C17656;C10412
pos-M377T143	377.214	2.37713	1	1	.beta.-Estradiol 3-benzoate	Benzenoids	Benzene and substituted derivatives	NA	C13444	2	Fluorometholone;Desoximetasone	HMDB0014469;HMDB0014687	4	Estradiol_benzoate;Etofenprox;21-Fluoro-11beta,17-dihydroxy-6alpha-methylpregna-1,4-diene-3,20-dione;17beta-Hydroxy-7alpha-mercaptoandrost-4-en-3-one_7-propionate	C13444;C18410;C15329;C14973
pos-M377T183	377.229	3.05512	1	1	Cannabipiperidiethanone	Unknown	-	NA	NA	34	Resolvin D2;Resolvin D1;11beta-Hydroxy-3,20-dioxopregn-4-en-21-oic acid ;14-hydroxy-E4-neuroprostane;17-hydroxy-E4-neuroprostane;20-hydroxy-E4-neuroprostane;4-hydroxy-D4-neuroprostane;7-hydroxy-D4-neuroprostane;Prehumulone;Macrophorin C;9alpha-(Angeloyloxy)-4S-hydroxy-10(14)-oplopen-3-one 4-acetate;9alpha-(3-Methyl-2E-butenoyloxy)-4S-hydroxy-10(14)-oplopen-3-one 4-acetate;11,12,15-trihydroxyeicos…	HMDB0002294;HMDB0003733;HMDB0011652;HMDB0012580;HMDB0012601;HMDB0012638;HMDB0012777;HMDB0012855;HMDB0030147;HMDB0030455;HMDB0040955;HMDB0040956;HMDB0062278;HMDB0001139;HMDB0001442;HMDB0001483;HMDB0001965;HMDB0001977;HMDB0002115;HMDB0004684;HMDB0004685;HMDB0004686;HMDB0004694;HMDB0005083;HMDB0005102;HMDB0006562;HMDB0010170;HMDB0010199;HMDB0011137;HMDB0012563;HMDB0013041;HMDB0035380;HMDB0060045;HMD…	14	Resolvin_D1;Resolvin_D2;3,3-Difluoro-5alpha-androstan-17beta-yl_acetate;Prostaglandin_F2alpha;Prostaglandin_F2beta;Alprostadil;(5Z,9E,14Z)-(8xi,11xi,12S)-8,11,12-Trihydroxyicosa-5,9,14-trienoate;11-epi-Prostaglandin_F2alpha;Prostaglandin_D1;9,11,15-Trihydroxy-prosta-5,13-dien-1-oic_acid;11,12,15-THETA;Trioxilin_A3;Trioxilin_B3;11,14,15-THETA	C18178;C18179;C14477;C00639;C02314;C04741;C04843;C05959;C06438;C13809;C14782;C14809;C14811;C14814
pos-M379T366	379.283	6.09847	1	1	1-Arachidonoylglycerol	Lipids and lipid-like molecules	Glycerolipids	HMDB0011578	NA	15	2-Arachidonylglycerol;MG(0:0/20:4(8Z,11Z,14Z,17Z)/0:0);MG(20:4(5Z,8Z,11Z,14Z)/0:0/0:0);MG(20:4(8Z,11Z,14Z,17Z)/0:0/0:0);1-Acetoxy-2-hydroxy-5,12,15-heneicosatrien-4-one;[12]-Gingerol;Persenone A;MG(0:0/18:1(11Z)/0:0);MG(0:0/18:1(9Z)/0:0);MG(18:1(11Z)/0:0/0:0);MG(18:1(9Z)/0:0/0:0);Stearoyllactic acid;3-(2-Heptenyloxy)-2-hydroxypropyl undecanoate;Monooleoylglycerol;9-Hexadecenoylcholine	HMDB0004666;HMDB0011549;HMDB0011578;HMDB0011579;HMDB0035273;HMDB0036356;HMDB0036568;HMDB0011536;HMDB0011537;HMDB0011566;HMDB0011567;HMDB0033372;HMDB0034031;HMDB0094684;HMDB0013208	2	2-Arachidonoylglycerol;1-Arachidonoylglycerol	C13856;C13857
pos-M380T196	380.256	3.27297	1	1	D-erythro-Sphingosine-1-phosphate	Lipids and lipid-like molecules	Sphingolipids	HMDB0000277	C06124	5	Sphingosine 1-phosphate;N-palmitoyl-phosphoethanolamine;Sphing-4-enine-1-phosphate;Stearoylglycine;N-Palmitoyl GABA	HMDB0000277;HMDB0059630;HMDB0062531;HMDB0013308;HMDB0062338	4	Sphingosine_1-phosphate;Aurachin_B;Aurachin_C;Calpeptin	C06124;C21140;C21330;C11256
pos-M380T170	380.276	2.82532	1	1	Acylcarnitine 15:3	Lipids and lipid-like molecules	Fatty Acyls	-	C02301	0	-	-	0	-	-
pos-M382T203	382.271	3.38353	1	1	D-erythro-Sphinganine-1-phosphate	Lipids and lipid-like molecules	Sphingolipids	HMDB0001383	C01120	3	Sphinganine 1-phosphate;Ethanolamine Oleate;Quinestrol	HMDB0001383;HMDB0015638;HMDB0015579	2	Sphinganine_1-phosphate;Quinestrol	C01120;C07619
pos-M383T346	383.33	5.77307	1	1	Cholesta-4,6-dien-3-one	Lipids and lipid-like molecules	Sterol Lipids	HMDB0002394	NA	4	5a-Cholesta-8,24-dien-3-one;Cholesta-4,6-dien-3-one;7-Dehydrodesmosterol;N-Linoleoyl GABA	HMDB0001093;HMDB0002394;HMDB0003896;HMDB0062334	2	7-Dehydrodesmosterol;Cholesta-3,5-dien-7-one	C05107;C15357
pos-M383T454	383.33	7.55892	1	1	Cholesta-4,6-dien-3-one	Lipids and lipid-like molecules	Sterol Lipids	HMDB0002394	NA	4	5a-Cholesta-8,24-dien-3-one;Cholesta-4,6-dien-3-one;7-Dehydrodesmosterol;N-Linoleoyl GABA	HMDB0001093;HMDB0002394;HMDB0003896;HMDB0062334	2	7-Dehydrodesmosterol;Cholesta-3,5-dien-7-one	C05107;C15357
pos-M384T181	384.295	3.01043	1	1	Acylcarnitine 15:1	Lipids and lipid-like molecules	Fatty Acyls	-	C02301	0	-	-	0	-	-
pos-M384T152	384.295	2.54018	1	1	Acylcarnitine 15:1	Lipids and lipid-like molecules	Fatty Acyls	-	C02301	0	-	-	0	-	-
pos-M384T163	384.308	2.72045	1	1	Acylcarnitine 15:1	Lipids and lipid-like molecules	Fatty Acyls	-	C02301	0	-	-	0	-	-
pos-M385T349	385.346	5.82478	1	1	Lumisterol 3	Lipids and lipid-like molecules	Sterol Lipids	HMDB0006505	NA	18	7-Dehydrocholesterol;Vitamin D3;Cholestenone;8-Dehydrocholesterol;Desmosterol;Zymosterol intermediate 2;Previtamin D3;Lumisterol 3;Tachysterol 3;5,6-trans-Vitamin D3;5a-Cholesta-7,24-dien-3b-ol;5Alpha-cholesta-8-en-3-one;Cholecalciferol;5alpha-Cholest-7-en-3-one;5-alpha-Cholesta-7,24-dien-3-beta-ol;5alpha-cholest-8-en-3-one;Eicosanoic acid, trimethylsilyl ester;N-Oleoyl GABA	HMDB0000032;HMDB0000876;HMDB0000921;HMDB0002027;HMDB0002719;HMDB0006271;HMDB0006500;HMDB0006505;HMDB0006560;HMDB0006719;HMDB0006842;HMDB0012178;HMDB0014315;HMDB0034399;HMDB0059615;HMDB0062414;HMDB0094686;HMDB0062335	8	Cholest-4-en-3-one;7-Dehydrocholesterol;Desmosterol;delta7,24-Cholestadien-3beta-ol;Zymosterol;5alpha-Cholesta-7,24-dien-3beta-ol;Vitamin_D3;Previtamin_D(3)	C00599;C01164;C01802;C05104;C05437;C05439;C05443;C07711
pos-M385T385	385.349	6.41128	1	1	Lumisterol 3	Lipids and lipid-like molecules	Sterol Lipids	HMDB0006505	NA	17	7-Dehydrocholesterol;Vitamin D3;Cholestenone;8-Dehydrocholesterol;Desmosterol;Zymosterol intermediate 2;Previtamin D3;Lumisterol 3;Tachysterol 3;5,6-trans-Vitamin D3;5a-Cholesta-7,24-dien-3b-ol;5Alpha-cholesta-8-en-3-one;Cholecalciferol;5alpha-Cholest-7-en-3-one;5-alpha-Cholesta-7,24-dien-3-beta-ol;5alpha-cholest-8-en-3-one;Eicosanoic acid, trimethylsilyl ester	HMDB0000032;HMDB0000876;HMDB0000921;HMDB0002027;HMDB0002719;HMDB0006271;HMDB0006500;HMDB0006505;HMDB0006560;HMDB0006719;HMDB0006842;HMDB0012178;HMDB0014315;HMDB0034399;HMDB0059615;HMDB0062414;HMDB0094686	8	Cholest-4-en-3-one;7-Dehydrocholesterol;Desmosterol;delta7,24-Cholestadien-3beta-ol;Zymosterol;5alpha-Cholesta-7,24-dien-3beta-ol;Vitamin_D3;Previtamin_D(3)	C00599;C01164;C01802;C05104;C05437;C05439;C05443;C07711
pos-M386T182	386.325	3.03677	1	1	Acylcarnitine 15:0	Lipids and lipid-like molecules	Fatty Acyls	-	C02301	2	Pentadecanoylcarnitine;Octadecyl fumarate	HMDB0062517;HMDB0038073	0	-	-
pos-M387T173_2	387.234	2.87997	1	1	Bufalin	Unknown	-	NA	C16922	1	10,11-dihydro-20-trihydroxy-leukotriene B4	HMDB0012503	1	Oleandolide	C11990
pos-M387T258	387.25	4.29871	1	1	Bufalin	Unknown	-	NA	C16922	5	12a-Hydroxy-3-oxocholadienic acid;9'-Carboxy-alpha-tocotrienol;6-O-Acetylaustroinulin;7-O-Acetylaustroinulin;Cilostazol	HMDB0000385;HMDB0012867;HMDB0036803;HMDB0036804;HMDB0015297	3	Medroxyprogesterone_acetate;12alpha-Hydroxy-3-oxochola-4,6-dienoate;Bufalin	C08150;C15569;C16922
pos-M387T280	387.25	4.65987	1	1	Bufalin	Unknown	-	NA	C16922	5	12a-Hydroxy-3-oxocholadienic acid;9'-Carboxy-alpha-tocotrienol;6-O-Acetylaustroinulin;7-O-Acetylaustroinulin;Cilostazol	HMDB0000385;HMDB0012867;HMDB0036803;HMDB0036804;HMDB0015297	3	Medroxyprogesterone_acetate;12alpha-Hydroxy-3-oxochola-4,6-dienoate;Bufalin	C08150;C15569;C16922
pos-M387T181_1	387.253	3.01017	1	1	Bufalin	Unknown	-	NA	C16922	5	12a-Hydroxy-3-oxocholadienic acid;9'-Carboxy-alpha-tocotrienol;6-O-Acetylaustroinulin;7-O-Acetylaustroinulin;Cilostazol	HMDB0000385;HMDB0012867;HMDB0036803;HMDB0036804;HMDB0015297	3	Medroxyprogesterone_acetate;12alpha-Hydroxy-3-oxochola-4,6-dienoate;Bufalin	C08150;C15569;C16922
pos-M388T136_2	388.22	2.26998	1	1	Lisinopril (8R,S)-diketopiperazine	Unknown	-	NA	NA	0	-	-	2	Aspidodasycarpine;Lonicerin	C09039;C17557
pos-M391T451	391.284	7.52322	1	1	Dioctyl phthalate	Unknown	-	NA	C14227	9	12-Ketodeoxycholic acid;7-Hydroxy-3-oxocholanoic acid;Nutriacholic acid;7a-Hydroxy-3-oxo-5b-cholanoic acid;9'-Carboxy-alpha-chromanol;D8'-Merulinic acid A;12alpha-hydroxy-3-oxo-5beta-cholan-24-oic Acid;Octadecyl fumarate;Dodecanedioylcarnitine	HMDB0000328;HMDB0000460;HMDB0000467;HMDB0000503;HMDB0012866;HMDB0041454;HMDB0062742;HMDB0038073;HMDB0013327	5	Bis(2-ethylhexyl)phthalate;3alpha,12alpha-Dihydroxy-5beta-chol-6-enoate;Di-n-octyl_phthalate;Diisooctyl_phthalate;Apocholic_acid	C03690;C11637;C14227;C14577;C15375
pos-M391T293	391.284	4.88947	1	1	12-Ketodeoxycholic acid	Lipids and lipid-like molecules	Sterol Lipids	HMDB0000328	NA	9	12-Ketodeoxycholic acid;7-Hydroxy-3-oxocholanoic acid;Nutriacholic acid;7a-Hydroxy-3-oxo-5b-cholanoic acid;9'-Carboxy-alpha-chromanol;D8'-Merulinic acid A;12alpha-hydroxy-3-oxo-5beta-cholan-24-oic Acid;Octadecyl fumarate;Dodecanedioylcarnitine	HMDB0000328;HMDB0000460;HMDB0000467;HMDB0000503;HMDB0012866;HMDB0041454;HMDB0062742;HMDB0038073;HMDB0013327	5	Bis(2-ethylhexyl)phthalate;3alpha,12alpha-Dihydroxy-5beta-chol-6-enoate;Di-n-octyl_phthalate;Diisooctyl_phthalate;Apocholic_acid	C03690;C11637;C14227;C14577;C15375
pos-M392T170	392.278	2.84062	1	1	Acylcarnitine 16:4	Lipids and lipid-like molecules	Fatty Acyls	-	C02301	3	O-(2-tetradecenoyl)carnitine;cis-5-Tetradecenoylcarnitine;trans-2-Tetradecenoylcarnitine	HMDB0062588;HMDB0002014;HMDB0013329	0	-	-
pos-M393T219	393.26	3.64597	1	1	Racemoramide	Unknown	-	NA	NA	1	20, 22-Dihydrodigoxigenin	HMDB0060730	1	1-Naphthylacetylspermine	C13674
pos-M393T318	393.299	5.29486	1	1	Deoxycholic acid	Lipids and lipid-like molecules	Sterol Lipids	HMDB0000626	C04483	20	3b,12a-Dihydroxy-5a-cholanoic acid;3b,7a-Dihydroxy-5b-cholanoic acid;3a,7a-Dihydroxycholanoic acid;3a,12b-Dihydroxy-5b-cholanoic acid;3b,12a-Dihydroxy-5b-cholanoic acid;Allodeoxycholic acid;Allochenodeoxycholic acid;Chenodeoxycholic acid;Deoxycholic acid;Isohyodeoxycholic acid;Isoursodeoxycholic acid;Hyodeoxycholic acid;Murocholic acid;Ursodeoxycholic acid;7b,12a-Dihydroxycholanoic acid;7a,12b-di…	HMDB0000348;HMDB0000361;HMDB0000384;HMDB0000411;HMDB0000438;HMDB0000478;HMDB0000514;HMDB0000518;HMDB0000626;HMDB0000664;HMDB0000686;HMDB0000733;HMDB0000811;HMDB0000946;HMDB0002451;HMDB0002488;HMDB0002536;HMDB0002585;HMDB0040270;HMDB0041619	15	Chenodeoxycholate;Deoxycholic_acid;Ursodiol;Murideoxycholic_acid;Hyodeoxycholate;12-Epideoxycholic_acid;Isochenodeoxycholate;Isodeoxycholate;Isoursodeoxycholate;Allochenodeoxycholate;Allodeoxycholate;3beta,12alpha-Dihydroxy-5beta-cholanoate;Avideoxycholate;Di(2-ethylhexyl)_adipate;Docosanedioate	C02528;C04483;C07880;C15515;C15517;C17646;C17660;C17661;C17662;C17664;C17687;C20865;C20867;C14240;C19625
pos-M394T171	394.295	2.84605	1	1	Acylcarnitine 16:3	Lipids and lipid-like molecules	Fatty Acyls	-	C02301	5	Tetradecanoylcarnitine;MG(0:0/20:5(5Z,8Z,11Z,14Z,17Z)/0:0);MG(20:5(5Z,8Z,11Z,14Z,17Z)/0:0/0:0);9'-Carboxy-gamma-chromanol;[12]-Gingerdione	HMDB0005066;HMDB0011550;HMDB0011580;HMDB0012868;HMDB0039278	2	3-Acetyl-5alpha-androstane-3beta,17beta-diol_3-acetate;5alpha-Androstane-3beta,17beta-diol_diacetate	C15157;C15346
pos-M396T174	396.31	2.90702	1	1	Acylcarnitine 16:2	Lipids and lipid-like molecules	Fatty Acyls	-	C02301	8	9,12-Hexadecadienoylcarnitine;2-Arachidonylglycerol;MG(0:0/20:4(8Z,11Z,14Z,17Z)/0:0);MG(20:4(5Z,8Z,11Z,14Z)/0:0/0:0);MG(20:4(8Z,11Z,14Z,17Z)/0:0/0:0);1-Acetoxy-2-hydroxy-5,12,15-heneicosatrien-4-one;[12]-Gingerol;Persenone A	HMDB0013334;HMDB0004666;HMDB0011549;HMDB0011578;HMDB0011579;HMDB0035273;HMDB0036356;HMDB0036568	2	2-Arachidonoylglycerol;1-Arachidonoylglycerol	C13856;C13857
pos-M398T200	398.241	3.33703	1	1	Piperidine, 4-(5H-dibenzo[a,d]cyclohepten-5-ylidene)-1-[4-(2H-tetrazol-5-yl)butyl]-	Unknown	-	NA	NA	1	Bopindolol	HMDB0015696	0	-	-
pos-M398T156	398.275	2.59651	1	1	AMP-Deoxynojirimycin	Unknown	-	NA	NA	0	-	-	0	-	-
pos-M398T193	398.311	3.21488	1	1	Acylcarnitine 16:1	Lipids and lipid-like molecules	Fatty Acyls	HMDB06317	C02301	0	-	-	0	-	-
pos-M398T182	398.326	3.02867	1	1	Acylcarnitine 16:1	Lipids and lipid-like molecules	Fatty Acyls	HMDB06317	C02301	11	trans-Hexadec-2-enoyl carnitine;9-Hexadecenoylcarnitine;MG(0:0/20:3(11Z,14Z,17Z)/0:0);MG(0:0/20:3(5Z,8Z,11Z)/0:0);MG(0:0/20:3(8Z,11Z,14Z)/0:0);MG(20:3(11Z,14Z,17Z)/0:0/0:0);MG(20:3(5Z,8Z,11Z)/0:0/0:0);MG(20:3(8Z,11Z,14Z)/0:0/0:0);Isopersin;2-Hydroxy-4-oxo-5,12-heneicosadien-1-yl acetate;Persin	HMDB0006317;HMDB0013207;HMDB0011545;HMDB0011546;HMDB0011547;HMDB0011575;HMDB0011576;HMDB0011577;HMDB0032735;HMDB0039403;HMDB0041103	0	-	-
pos-M400T194	400.342	3.22672	1	1	Palmitoylcarnitine	Lipids and lipid-like molecules	Fatty Acyls	HMDB0000222	C02990	5	L-Palmitoylcarnitine;MG(0:0/20:2(11Z,14Z)/0:0);MG(20:2(11Z,14Z)/0:0/0:0);Persenone B;Lepidiumterpenyl ester	HMDB0000222;HMDB0011544;HMDB0011574;HMDB0035959;HMDB0036865	1	L-Palmitoylcarnitine	C02990
pos-M401T458	401.341	7.6351	1	1	7.alpha.-Hydroxy-4-cholesten-3-one	Lipids and lipid-like molecules	Sterol Lipids	HMDB01993	C05455	13	7-Ketocholesterol;7a-Hydroxy-cholestene-3-one;Calcidiol;5,6-trans-25-Hydroxyvitamin D3;25-Hydroxytachysterol3;Alfacalcidol;(3beta,5alpha,6a)-Cholesta-8,14-diene-3,6-diol;1-Phenyl-1,3-heneicosanedione;5-Methyl-2,4-bis(3-methyl-2-butenyl)-6-(2-methyl-1-oxopropyl)-5-(4-methyl-3-pentenyl)cyclohexanone;5-(12,15-Heneicosadienyl)-1,3-benzenediol;3beta-Hydroxy-5-cholestenal;27alpha-Hydroxy-8-dehydrochole…	HMDB0000501;HMDB0001993;HMDB0003550;HMDB0006721;HMDB0006722;HMDB0015504;HMDB0034328;HMDB0035585;HMDB0036012;HMDB0039871;HMDB0060131;HMDB0060132;HMDB0035951	6	Calcidiol;7alpha-Hydroxycholest-4-en-3-one;24(S),25-Epoxycholesterol;Spirostan;(25S)-26-Hydroxycholest-4-en-3-one;(25R)-26-Hydroxycholest-4-en-3-one	C01561;C05455;C15632;C19662;C20143;C21303
pos-M407T266	407.279	4.42757	1	1	3,7-Dihydroxy-12-oxocholanoic acid	Lipids and lipid-like molecules	Sterol Lipids	HMDB0000400	null	6	7alpha,12alpha-dihydroxy-3-oxo-5beta-cholan-24-oic Acid;7-Ketodeoxycholic acid;3,7-Dihydroxy-12-oxocholanoic acid;3-Oxocholic acid;Annocherin A;(6b,7b,13R)-6,7-Diacetoxy-8,14-labdadiene-13-ol	HMDB0062680;HMDB0000391;HMDB0000400;HMDB0000502;HMDB0033399;HMDB0035288	3	3alpha,7alpha-Dihydroxy-12-oxo-5beta-cholanate;3alpha,12alpha-Dihydroxy-7-oxo-5beta-cholanate;Ardisianone	C01292;C04643;C10298
pos-M411T326	411.213	5.4315	1	1	Risperidone	Organoheterocyclic compounds	Pyridopyrimidines	HMDB0005020	C06861	25	3-(4-hydroxyphenyl)-1-[2,4,6-trihydroxy-3,5-bis(3-methylbut-2-en-1-yl)phenyl]propan-1-one;3-phenyl-1-[2,4,6-trihydroxy-3-(4-hydroxy-3-methylbut-2-en-1-yl)-5-(3-methylbut-2-en-1-yl)phenyl]propan-1-one;3-phenyl-1-{2,4,6-trihydroxy-3-[(2E)-4-hydroxy-3-methylbut-2-en-1-yl]-5-(3-methylbut-2-en-1-yl)phenyl}propan-1-one;1-{3-[(3,3-dimethyloxiran-2-yl)methyl]-2,4,6-trihydroxy-5-(3-methylbut-2-en-1-yl)phe…	HMDB0133033;HMDB0133052;HMDB0133054;HMDB0133056;HMDB0133058;HMDB0133059;HMDB0133060;HMDB0133073;HMDB0133095;HMDB0133097;HMDB0133099;HMDB0133101;HMDB0133103;HMDB0133105;HMDB0133107;HMDB0133109;HMDB0133111;HMDB0133113;HMDB0030741;HMDB0031361;HMDB0032005;HMDB0035297;HMDB0035298;HMDB0036833;HMDB0060746	6	Vismione_D;11beta,21-Dihydroxypregn-4-ene-3,20-dione_21-acetate;6beta,17beta-Dihydroxyandrost-4-en-3-one_diacetate;11alpha,17beta-Dihydroxyandrost-4-en-3-one_diacetate;8,8a-Deoxyoleandolide;Latifoline	C09977;C14675;C15284;C15372;C11989;C10344
pos-M413T451	413.266	7.52103	1	1	2-acetoxy-4-pentadecylbenzoic acid	Benzenoids	-	NA	NA	8	Boviquinone 4;12-Ketodeoxycholic acid;7-Hydroxy-3-oxocholanoic acid;Nutriacholic acid;7a-Hydroxy-3-oxo-5b-cholanoic acid;9'-Carboxy-alpha-chromanol;D8'-Merulinic acid A;12alpha-hydroxy-3-oxo-5beta-cholan-24-oic Acid	HMDB0030057;HMDB0000328;HMDB0000460;HMDB0000467;HMDB0000503;HMDB0012866;HMDB0041454;HMDB0062742	5	Bis(2-ethylhexyl)phthalate;3alpha,12alpha-Dihydroxy-5beta-chol-6-enoate;Di-n-octyl_phthalate;Diisooctyl_phthalate;Apocholic_acid	C03690;C11637;C14227;C14577;C15375
pos-M413T295	413.266	4.91503	1	1	2-acetoxy-4-pentadecylbenzoic acid	Benzenoids	-	NA	NA	8	Boviquinone 4;12-Ketodeoxycholic acid;7-Hydroxy-3-oxocholanoic acid;Nutriacholic acid;7a-Hydroxy-3-oxo-5b-cholanoic acid;9'-Carboxy-alpha-chromanol;D8'-Merulinic acid A;12alpha-hydroxy-3-oxo-5beta-cholan-24-oic Acid	HMDB0030057;HMDB0000328;HMDB0000460;HMDB0000467;HMDB0000503;HMDB0012866;HMDB0041454;HMDB0062742	5	Bis(2-ethylhexyl)phthalate;3alpha,12alpha-Dihydroxy-5beta-chol-6-enoate;Di-n-octyl_phthalate;Diisooctyl_phthalate;Apocholic_acid	C03690;C11637;C14227;C14577;C15375
pos-M413T321	413.304	5.34413	1	1	Testosterone cypionate	Unknown	-	NA	C08156	8	Calcipotriol;(9E)-Valenciaxanthin;Valenciachrome;Unknown 370;4-Methoxy-3-geranylgeranyl-1,2-dihydroxybenzene;4-Methoxy-5-(3,7,11,15-tetramethyl-2,6,10,14-hexadecatetraenyl)-1,3-benzenediol;PGD2 ethanolamide;Prostaglandin E2 ethanolamide	HMDB0015567;HMDB0036848;HMDB0036849;HMDB0039022;HMDB0040749;HMDB0040765;HMDB0013629;HMDB0013038	2	Testosterone_cypionate;19-(4-Hydroxyphenyl)nonadecanoate	C08156;C21448
pos-M415T160	415.303	2.6666	1	1	3-Oxo-4-cholestenoic acid	Unknown	-	NA	NA	0	-	-	0	-	-
pos-M415T233	415.32	3.88827	1	1	(25S)-7-Dafachronic acid	Organic acids and derivatives	Carboxylic acids and derivatives	NA	NA	4	Smilagenone;Setariol;3-Methyl-5-pentyl-2-furanpentadecanoic acid;PGF2a ethanolamide	HMDB0036941;HMDB0041583;HMDB0112082;HMDB0013628	7	Diosgenin;Yamogenin;3-Methoxy-16-octylestra-1,3,5(10)-triene-16beta,17beta-diol;14alpha-Hydroxy-5beta-cholest-7-ene-3,6-dione;(25R)-3-Oxocholest-4-en-26-oate;Delta4-Dafachronic_acid;Delta7-Dafachronic_acid	C08898;C08918;C14994;C16509;C20839;C21076;C21077
pos-M415T383	415.356	6.37945	1	1	Ergostane-3,6-dione	Lipids and lipid-like molecules	Sterol Lipids	HMDB0032004	null	10	(22Alpha)-hydroxy-campest-4-en-3-one;4alpha-Formyl-5alpha-cholesta-8-en-3beta-ol;4Alpha-hydroxymethyl-5alpha-cholesta-8,24-dien-3beta-ol;Ergostane-3,6-dione;Stenocereol;1-Phenyl-1,3-docosanedione;(3beta,5alpha,7alpha)-14-Methylcholesta-9(11),24-diene-3,7-diol;4伪-hydroxymethyl-5伪-cholesta-8,24-dien-3尾-ol;trans-Hexadec-2-enoyl carnitine;9-Hexadecenoylcarnitine	HMDB0012113;HMDB0012169;HMDB0012172;HMDB0032004;HMDB0034329;HMDB0035586;HMDB0041111;HMDB0062392;HMDB0006317;HMDB0013207	2	5alpha-Ergosta-7,22-diene-3beta,5-diol;22alpha-Hydroxy-campest-4-en-3-one	C04416;C15796
pos-M417T357	417.335	5.94678	1	1	7.alpha.,24(S)-Dihydroxy-4-cholesten-3-one	Unknown	-	NA	NA	0	-	-	0	-	-
pos-M417T275	417.335	4.58492	1	1	7.alpha.,24(S)-Dihydroxy-4-cholesten-3-one	Unknown	-	NA	NA	20	24,25-Dihydroxyvitamin D;25,26-dihydroxyvitamin D;Calcitriol;7a,12a-Dihydroxy-cholestene-3-one;24R,25-Dihydroxyvitamin D3;23S,25-dihydroxyvitamin D3;3 beta-Hydroxy-5-cholestenoate;7 alpha,24-Dihydroxy-4-cholesten-3-one;7 alpha,26-Dihydroxy-4-cholesten-3-one;Paricalcitol;Neotigogenin;Smilagenin;Octadecyl cis-p-coumarate;(24R)-24,25-Dihydroxycalciol;7alpha,25-Dihydroxy-4-cholesten-3-one;Secalcifero…	HMDB0000430;HMDB0001420;HMDB0001903;HMDB0002197;HMDB0006226;HMDB0006720;HMDB0012453;HMDB0012457;HMDB0012459;HMDB0015046;HMDB0030047;HMDB0030048;HMDB0035300;HMDB0060133;HMDB0060425;HMDB0060508;HMDB0030024;HMDB0062401;HMDB0062610;HMDB0062736	18	Calcitriol;Sarsasapogenin;Secalciferol;Paricalcitol;Smilagenin;Tigogenin;1-alpha,24(R)-Dihydroxyvitamin_D3;5,6-24(S),25-Diepoxycholesterol;3beta,5beta-Ketodiol;Neotigogenin;7alpha,24-Dihydroxy-4-cholesten-3-one;7alpha,25-Dihydroxy-4-cholesten-3-one;3beta-Hydroxy-5-cholestenoate;7alpha,26-Dihydroxy-4-cholesten-3-one;4-Cholesten-7alpha,12alpha-diol-3-one;Pseudotigogenin;Pseudosarsasapogenin;Pseudos…	C01673;C03963;C07712;C08127;C08913;C08914;C12919;C15633;C16493;C16819;C17331;C17332;C17333;C17336;C17339;C19648;C19649;C19650
pos-M417T165	417.335	2.75445	1	1	1,24-Dihydroxyvitamin D3	Unknown	-	NA	C12919	20	24,25-Dihydroxyvitamin D;25,26-dihydroxyvitamin D;Calcitriol;7a,12a-Dihydroxy-cholestene-3-one;24R,25-Dihydroxyvitamin D3;23S,25-dihydroxyvitamin D3;3 beta-Hydroxy-5-cholestenoate;7 alpha,24-Dihydroxy-4-cholesten-3-one;7 alpha,26-Dihydroxy-4-cholesten-3-one;Paricalcitol;Neotigogenin;Smilagenin;Octadecyl cis-p-coumarate;(24R)-24,25-Dihydroxycalciol;7alpha,25-Dihydroxy-4-cholesten-3-one;Secalcifero…	HMDB0000430;HMDB0001420;HMDB0001903;HMDB0002197;HMDB0006226;HMDB0006720;HMDB0012453;HMDB0012457;HMDB0012459;HMDB0015046;HMDB0030047;HMDB0030048;HMDB0035300;HMDB0060133;HMDB0060425;HMDB0060508;HMDB0030024;HMDB0062401;HMDB0062610;HMDB0062736	18	Calcitriol;Sarsasapogenin;Secalciferol;Paricalcitol;Smilagenin;Tigogenin;1-alpha,24(R)-Dihydroxyvitamin_D3;5,6-24(S),25-Diepoxycholesterol;3beta,5beta-Ketodiol;Neotigogenin;7alpha,24-Dihydroxy-4-cholesten-3-one;7alpha,25-Dihydroxy-4-cholesten-3-one;3beta-Hydroxy-5-cholestenoate;7alpha,26-Dihydroxy-4-cholesten-3-one;4-Cholesten-7alpha,12alpha-diol-3-one;Pseudotigogenin;Pseudosarsasapogenin;Pseudos…	C01673;C03963;C07712;C08127;C08913;C08914;C12919;C15633;C16493;C16819;C17331;C17332;C17333;C17336;C17339;C19648;C19649;C19650
pos-M417T441	417.372	7.34432	1	1	(+)-.gamma.-Tocopherol	Lipids and lipid-like molecules	Prenol lipids	HMDB0001492	C02483	15	Gamma-Tocopherol;Beta-tocopherol;(22Alpha)-hydroxy-5alpha-campestan-3-one;4Alpha-hydroxymethyl-5alpha-cholesta-8-en-3beta-ol;z2-Tocopherol;Cyclostenol;Ximenic acid;11,13-Hexacosanedione;10,12-Hexacosanedione;7,9-Hexacosanedione;6,8-Hexacosanedione;5,7-Hexacosanedione;4,6-Hexacosanedione;17Z-hexacosenoic acid;L-Palmitoylcarnitine	HMDB0001492;HMDB0006335;HMDB0012112;HMDB0012173;HMDB0034253;HMDB0034401;HMDB0035215;HMDB0035549;HMDB0035550;HMDB0035551;HMDB0035552;HMDB0035553;HMDB0035554;HMDB0062452;HMDB0000222	7	gamma-Tocopherol;beta-Tocopherol;6-Oxocampestanol;22alpha-Hydroxy-campesterol;22alpha-Hydroxy-5alpha-campestan-3-one;2,3-Dimethyl-5-phytylquinol;L-Palmitoylcarnitine	C02483;C14152;C15789;C15795;C15797;C15883;C02990
pos-M419T447	419.351	7.44935	1	1	17a,20a-Dihydroxycholesterol	Lipids and lipid-like molecules	Sterol Lipids	HMDB0006764	C05499	15	7-a,25-Dihydroxycholesterol;7-a,27-Dihydroxycholesterol;20a,22b-Dihydroxycholesterol;17a,20a-Dihydroxycholesterol;7a,12a-Dihydroxy-5a-cholestan-3-one;7a,12a-Dihydroxy-5b-cholestan-3-one;3a,7a-Dihydroxy-5b-cholestan-26-al;(24R)-Cholest-5-ene-3-beta,7-alpha,24-triol ;(24S)-7alpha,24-Dihydroxycholesterol;7alpha,24-dihydroxy-5beta-cholestan-3-one;7alpha,26-dihydroxy-5beta-cholestan-3-one;(25R)-4beta,…	HMDB0006280;HMDB0006281;HMDB0006763;HMDB0006764;HMDB0006886;HMDB0006887;HMDB0006894;HMDB0011644;HMDB0060136;HMDB0062419;HMDB0062420;HMDB0062607;HMDB0062664;HMDB0062675;HMDB0061641	8	3alpha,7alpha-Dihydroxy-5beta-cholestan-26-al;7alpha,12alpha-Dihydroxy-5beta-cholestan-3-one;7alpha,12alpha-Dihydroxy-5alpha-cholestan-3-one;17alpha,20alpha-Dihydroxycholesterol;20alpha,22beta-Dihydroxycholesterol;7alpha,27-Dihydroxycholesterol;(24S)-Cholest-5-ene-3beta,7alpha,24-triol;Cholest-5-ene-3beta,7alpha,25-triol	C05445;C05453;C05458;C05499;C05501;C06341;C15518;C15520
pos-M422T200_2	422.32	3.33703	1	1	Acylcarnitine 18:3	Lipids and lipid-like molecules	Fatty Acyls	-	C02301	1	L-Palmitoylcarnitine	HMDB0000222	1	L-Palmitoylcarnitine	C02990
pos-M422T179	422.326	2.97825	1	1	Acylcarnitine 18:3	Lipids and lipid-like molecules	Fatty Acyls	-	C02301	8	Gamma-linolenyl carnitine;Alpha-linolenyl carnitine;L-Palmitoylcarnitine;MG(0:0/22:5(4Z,7Z,10Z,13Z,16Z)/0:0);MG(0:0/22:5(7Z,10Z,13Z,16Z,19Z)/0:0);MG(22:5(4Z,7Z,10Z,13Z,16Z)/0:0/0:0);MG(22:5(7Z,10Z,13Z,16Z,19Z)/0:0/0:0);11'-Carboxy-gamma-chromanol	HMDB0006318;HMDB0006319;HMDB0000222;HMDB0011555;HMDB0011556;HMDB0011585;HMDB0011586;HMDB0012517	2	L-Palmitoylcarnitine;Androstane-3,17-diol_dipropionate	C02990;C14624
pos-M424T186	424.342	3.1083	1	1	Linoleoylcarnitine	Lipids and lipid-like molecules	Fatty Acyls	NA	NA	4	Linoelaidyl carnitine;Linoleyl carnitine;MG(0:0/22:4(7Z,10Z,13Z,16Z)/0:0);MG(22:4(7Z,10Z,13Z,16Z)/0:0/0:0)	HMDB0006461;HMDB0006469;HMDB0011554;HMDB0011584	1	Stellettamide_A	C16893
pos-M426T199_2	426.357	3.32022	1	1	Oleoyl-L-carnitine	Lipids and lipid-like molecules	Fatty Acyls	HMDB0005065	NA	5	Oleoylcarnitine;Vaccenyl carnitine;Elaidic carnitine;11Z-Octadecenylcarnitine;Octadecenoylcarnitine	HMDB0005065;HMDB0006351;HMDB0006464;HMDB0013338;HMDB0094687	0	-	-
pos-M427T330	427.282	5.5056	1	1	Leupeptin	Unknown	-	NA	NA	5	MG(0:0/22:5(4Z,7Z,10Z,13Z,16Z)/0:0);MG(0:0/22:5(7Z,10Z,13Z,16Z,19Z)/0:0);MG(22:5(4Z,7Z,10Z,13Z,16Z)/0:0/0:0);MG(22:5(7Z,10Z,13Z,16Z,19Z)/0:0/0:0);11'-Carboxy-gamma-chromanol	HMDB0011555;HMDB0011556;HMDB0011585;HMDB0011586;HMDB0012517	2	Azafrin;Androstane-3,17-diol_dipropionate	C08581;C14624
pos-M428T219_2	428.373	3.64784	1	1	Stearoyl-L-carnitine	Lipids and lipid-like molecules	Fatty Acyls	HMDB0000848	NA	4	Stearoylcarnitine;O-octadecanoyl-R-carnitine;MG(0:0/22:2(13Z,16Z)/0:0);MG(22:2(13Z,16Z)/0:0/0:0)	HMDB0000848;HMDB0062532;HMDB0011553;HMDB0011583	0	-	-
pos-M429T225	428.89	3.74926	1	1	Tris(1,3-dichloro-2-propyl) phosphate	Organic acids and derivatives	Carboxylic acids and derivatives	NA	NA	0	-	-	0	-	-
pos-M431T246	431.315	4.10648	1	1	7.alpha.-Hydroxy-3-oxo-4-cholestenoic acid	Unknown	-	NA	NA	7	MG(24:6(6Z,9Z,12Z,15Z,18Z,21Z)/0:0/0:0);7alpha-Hydroxy-3-oxo-4-cholestenoate;Australigenin;Barogenin;Schidigeragenin C;25-Hydroxyvitamin D3-26,23-lactol;24-Oxo-1alpha,25-dihydroxyvitamin D3	HMDB0011590;HMDB0012458;HMDB0030066;HMDB0034403;HMDB0036249;HMDB0060127;HMDB0060128	7	Nuatigenin;Convallamarogenin;Hecogenin;Ruscogenin;2,22-Dideoxy-3-dehydroecdysone;7alpha-Hydroxy-3-oxo-4-cholestenoate;Cryptogenin	C04715;C08891;C08902;C08909;C16498;C17337;C17891
pos-M431T466	431.38	7.76632	1	1	(+)-.alpha.-Tocopherol	Lipids and lipid-like molecules	Prenol lipids	HMDB0001893	C02477	0	-	-	0	-	-
pos-M432T185	432.31	3.08062	1	1	Acylcarnitine 19:5	Lipids and lipid-like molecules	Fatty Acyls	-	C02301	3	11'-Carboxy-alpha-tocotrienol;Lupulone;Adlupulone	HMDB0012516;HMDB0030041;HMDB0030140	2	Sodium_deoxycholate;Lupulone	C11171;C10706
pos-M432T162	432.31	2.70542	1	1	Acylcarnitine 19:5	Lipids and lipid-like molecules	Fatty Acyls	-	C02301	3	11'-Carboxy-alpha-tocotrienol;Lupulone;Adlupulone	HMDB0012516;HMDB0030041;HMDB0030140	2	Sodium_deoxycholate;Lupulone	C11171;C10706
pos-M433T324	433.33	5.39912	1	1	Neochlorogenin	Lipids and lipid-like molecules	Prenol lipids	HMDB0030702	null	11	24-Hydroxycalcitriol;Neochlorogenin;Rockogenin;23S,25,26-Trihydroxyvitamin D3;3beta,7alpha-Dihydroxy-5-cholestenoate;4-cholesten-7伪,12伪,24-triol-3-one;7alpha,12alpha,26-trihydroxycholest-4-en-3-one;1alpha,23(S),25-trihydroxyvitamin D3;3alpha,7beta-dihydroxy-5beta-cholest-24-en-26-oic Acid;MG(0:0/22:2(13Z,16Z)/0:0);MG(22:2(13Z,16Z)/0:0/0:0)	HMDB0006228;HMDB0030702;HMDB0033769;HMDB0060134;HMDB0012454;HMDB0062399;HMDB0062400;HMDB0062686;HMDB0062712;HMDB0011553;HMDB0011583	5	Gitogenin;3beta,5beta-Ketotriol;Neogitogenin;3beta,7alpha-Dihydroxy-5-cholestenoate;Calcitetrol	C08899;C16494;C17003;C17335;C18231
pos-M434T413	434.323	6.88638	1	1	Acylcarnitine 19:4	Lipids and lipid-like molecules	Fatty Acyls	-	C02301	1	Lithocholic acid glycine conjugate	HMDB0000698	2	Glycolithocholate;Methandriol_dipropionate	C15557;C14634
pos-M434T241	434.321	4.01748	1	1	Acylcarnitine 19:4	Lipids and lipid-like molecules	Fatty Acyls	-	C02301	0	-	-	0	-	-
pos-M436T451	436.342	7.52377	1	1	Di(2,6-dimethyl-4-heptyl) phthalate	Unknown	-	NA	NA	3	Heptadecanoyl carnitine;11'-Carboxy-alpha-chromanol;Hexadecyl ferulate	HMDB0006210;HMDB0012515;HMDB0039317	1	Diisononyl_phthalate	C15221
pos-M440T179_1	440.268	2.97512	1	1	1-Lauroyl-2-hydroxy-sn-glycero-3-phosphocholine	Lipids and lipid-like molecules	Glycerophospholipids	NA	NA	1	2-Methylacetophenone	HMDB0032386	2	Picrasin_C;1,4-Bis(2-ethylhexyl)_sulfosuccinate	C08776;C07874
pos-M440T186	440.369	3.10003	1	1	Acylcarnitine 19:1	Lipids and lipid-like molecules	Fatty Acyls	-	C02301	0	-	-	1	3beta,4-Dimethyl-4-aza-5alpha-cholestane	C15336
pos-M447T366	447.346	6.10822	1	1	Secasterone	Lipids and lipid-like molecules	Sterol Lipids	HMDB0040999	null	7	13'-Carboxy-gamma-tocopherol;(3beta,5alpha,6beta,7alpha,22E,24R)-Ergosta-8,22-diene-3,5,6,7-tetrol;(3beta,5alpha,6alpha,9alpha,22E,24R)-Ergosta-7,22-diene-3,5,6,9-tetrol;3,5,9-Trihydroxyergost-7-en-6-one;Secasterone;3-Dehydroteasterone;Hexadecanedioic acid mono-L-carnitine ester	HMDB0012557;HMDB0032107;HMDB0032123;HMDB0032875;HMDB0040999;HMDB0041527;HMDB0000712	4	Stylisterol_B;Di-n-decyl_phthalate;Diisodecyl_phthalate;3-Dehydroteasterone	C14158;C14505;C14578;C15792
pos-M447T346	447.346	5.76318	1	1	(3beta,5alpha,6alpha,9alpha,22E,24R)-Ergosta-7,22-diene-3,5,6,9-tetrol	Lipids and lipid-like molecules	Sterol Lipids	HMDB0032123	null	7	13'-Carboxy-gamma-tocopherol;(3beta,5alpha,6beta,7alpha,22E,24R)-Ergosta-8,22-diene-3,5,6,7-tetrol;(3beta,5alpha,6alpha,9alpha,22E,24R)-Ergosta-7,22-diene-3,5,6,9-tetrol;3,5,9-Trihydroxyergost-7-en-6-one;Secasterone;3-Dehydroteasterone;Hexadecanedioic acid mono-L-carnitine ester	HMDB0012557;HMDB0032107;HMDB0032123;HMDB0032875;HMDB0040999;HMDB0041527;HMDB0000712	4	Stylisterol_B;Di-n-decyl_phthalate;Diisodecyl_phthalate;3-Dehydroteasterone	C14158;C14505;C14578;C15792
pos-M448T186	448.341	3.09993	1	1	Acylcarnitine 20:4	Lipids and lipid-like molecules	Fatty Acyls	-	C02301	13	N-Stearoyl tyrosine;Oleoylcarnitine;Vaccenyl carnitine;Elaidic carnitine;11Z-Octadecenylcarnitine;Octadecenoylcarnitine;MG(24:6(6Z,9Z,12Z,15Z,18Z,21Z)/0:0/0:0);7alpha-Hydroxy-3-oxo-4-cholestenoate;Australigenin;Barogenin;Schidigeragenin C;25-Hydroxyvitamin D3-26,23-lactol;24-Oxo-1alpha,25-dihydroxyvitamin D3	HMDB0062343;HMDB0005065;HMDB0006351;HMDB0006464;HMDB0013338;HMDB0094687;HMDB0011590;HMDB0012458;HMDB0030066;HMDB0034403;HMDB0036249;HMDB0060127;HMDB0060128	7	Nuatigenin;Convallamarogenin;Hecogenin;Ruscogenin;2,22-Dideoxy-3-dehydroecdysone;7alpha-Hydroxy-3-oxo-4-cholestenoate;Cryptogenin	C04715;C08891;C08902;C08909;C16498;C17337;C17891
pos-M449T404	449.36	6.72708	1	1	6-Deoxodolichosterone	Lipids and lipid-like molecules	Sterol Lipids	HMDB0034332	null	2	6-Deoxodolichosterone;2-Deoxycastasterone	HMDB0034332;HMDB0034423	2	Teasterone;Typhasterol	C15791;C15793
pos-M450T193	450.356	3.21873	1	1	Acylcarnitine 20:3	Lipids and lipid-like molecules	Fatty Acyls	-	C02301	11	Stearoylcarnitine;O-octadecanoyl-R-carnitine;24-Hydroxycalcitriol;Neochlorogenin;Rockogenin;23S,25,26-Trihydroxyvitamin D3;3beta,7alpha-Dihydroxy-5-cholestenoate;4-cholesten-7伪,12伪,24-triol-3-one;7alpha,12alpha,26-trihydroxycholest-4-en-3-one;1alpha,23(S),25-trihydroxyvitamin D3;3alpha,7beta-dihydroxy-5beta-cholest-24-en-26-oic Acid	HMDB0000848;HMDB0062532;HMDB0006228;HMDB0030702;HMDB0033769;HMDB0060134;HMDB0012454;HMDB0062399;HMDB0062400;HMDB0062686;HMDB0062712	5	Gitogenin;3beta,5beta-Ketotriol;Neogitogenin;3beta,7alpha-Dihydroxy-5-cholestenoate;Calcitetrol	C08899;C16494;C17003;C17335;C18231
pos-M452T209	452.276	3.47757	1	1	LysoPE 16:1	Lipids and lipid-like molecules	Glycerophospholipids	HMDB11474	C04438	6	LysoPE(0:0/16:1(9Z));LysoPE(16:1(9Z)/0:0);Cytochalasin Opho;3-Hydroxy-9-hexadecenoylcarnitine;LysoPA(0:0/18:2(9Z,12Z));LysoPA(18:2(9Z,12Z)/0:0)	HMDB0011474;HMDB0011504;HMDB0035366;HMDB0013333;HMDB0007852;HMDB0007856	2	Terpendole_G;Oleoylglycerone_phosphate	C20586;C03630
pos-M452T205	452.372	3.42343	1	1	Acylcarnitine 20:2	Lipids and lipid-like molecules	Fatty Acyls	-	C02301	3	3a,7a-Dihydroxycoprostanic acid;3a,7a,12a-Trihydroxy-5b-cholestan-26-al;3alpha,7alpha,24(S)-trihydroxy-5beta-cholestan-27-al	HMDB0000359;HMDB0003533;HMDB0062208	2	3alpha,7alpha,12alpha-Trihydroxy-5beta-cholestan-26-al;3alpha,7alpha-Dihydroxy-5beta-cholestanate	C01301;C04554
pos-M454T235	454.292	3.92447	1	1	LysoPE 16:0	Lipids and lipid-like molecules	Glycerophospholipids	HMDB11473;HMDB11503	C04438	9	LysoPE(0:0/16:0);LysoPE(16:0/0:0);Sambutoxin;3-Hydroxyhexadecanoylcarnitine;2-Hydroxyhexadecanoylcarnitine;3-hydroxyhexadecanoyl carnitine;DHAP(18:0);LysoPA(0:0/18:1(9Z));LysoPA(18:1(9Z)/0:0)	HMDB0011473;HMDB0011503;HMDB0041085;HMDB0013336;HMDB0013337;HMDB0061642;HMDB0011133;HMDB0007851;HMDB0007855	1	Stearoylglycerone_phosphate	C03805
pos-M454T225	454.388	3.75047	1	1	Acylcarnitine 20:1	Lipids and lipid-like molecules	Fatty Acyls	-	C02301	7	5a-Cholestane-3a,7a,12a,25-tetrol;5b-Cholestane-3a,7a,12a,25-tetrol;Cholestane-3,7,12,25-tetrol;27-Deoxy-5b-cyprinol;5b-Cholestane-3a,7a,12a,23-Tetrol;27-Deoxy-5alpha-cyprinol;5beta-Cholestane-3alpha,7alpha,24,26-tetrol	HMDB0000520;HMDB0000524;HMDB0000655;HMDB0001231;HMDB0001968;HMDB0029851;HMDB0062417	1	3alpha,7alpha,12alpha,26-Tetrahydroxy-5beta-cholestane	C05446
pos-M465T307	465.356	5.12477	1	1	Trihydroxycoprostanoic acid	Lipids and lipid-like molecules	Sterol Lipids	HMDB0002163	null	26	Trihydroxycoprostanoic acid;2-Deoxybrassinolide;DG(8:0/15:0/0:0);DG(8:0/0:0/15:0);DG(8:0/i-15:0/0:0);DG(8:0/0:0/i-15:0);DG(8:0/a-15:0/0:0);DG(8:0/0:0/a-15:0);DG(10:0/13:0/0:0);DG(10:0/0:0/13:0);DG(10:0/i-13:0/0:0);DG(10:0/0:0/i-13:0);DG(10:0/a-13:0/0:0);DG(10:0/0:0/a-13:0);DG(13:0/10:0/0:0);DG(13:0/0:0/10:0);DG(i-13:0/10:0/0:0);DG(i-13:0/0:0/10:0);DG(a-13:0/10:0/0:0);DG(a-13:0/0:0/10:0);DG(15:0/8…	HMDB0002163;HMDB0041135;HMDB0092917;HMDB0092918;HMDB0092919;HMDB0092920;HMDB0092921;HMDB0092922;HMDB0092967;HMDB0092968;HMDB0092969;HMDB0092970;HMDB0092971;HMDB0092972;HMDB0093145;HMDB0093146;HMDB0093147;HMDB0093148;HMDB0093149;HMDB0093150;HMDB0093427;HMDB0093428;HMDB0093429;HMDB0093430;HMDB0093431;HMDB0093432	3	Castasterone;7-Oxateasterone;7-Oxatyphasterol	C15794;C17733;C17735
pos-M465T296	465.356	4.93597	1	1	Trihydroxycoprostanoic acid	Lipids and lipid-like molecules	Sterol Lipids	HMDB0002163	null	26	Trihydroxycoprostanoic acid;2-Deoxybrassinolide;DG(8:0/15:0/0:0);DG(8:0/0:0/15:0);DG(8:0/i-15:0/0:0);DG(8:0/0:0/i-15:0);DG(8:0/a-15:0/0:0);DG(8:0/0:0/a-15:0);DG(10:0/13:0/0:0);DG(10:0/0:0/13:0);DG(10:0/i-13:0/0:0);DG(10:0/0:0/i-13:0);DG(10:0/a-13:0/0:0);DG(10:0/0:0/a-13:0);DG(13:0/10:0/0:0);DG(13:0/0:0/10:0);DG(i-13:0/10:0/0:0);DG(i-13:0/0:0/10:0);DG(a-13:0/10:0/0:0);DG(a-13:0/0:0/10:0);DG(15:0/8…	HMDB0002163;HMDB0041135;HMDB0092917;HMDB0092918;HMDB0092919;HMDB0092920;HMDB0092921;HMDB0092922;HMDB0092967;HMDB0092968;HMDB0092969;HMDB0092970;HMDB0092971;HMDB0092972;HMDB0093145;HMDB0093146;HMDB0093147;HMDB0093148;HMDB0093149;HMDB0093150;HMDB0093427;HMDB0093428;HMDB0093429;HMDB0093430;HMDB0093431;HMDB0093432	3	Castasterone;7-Oxateasterone;7-Oxatyphasterol	C15794;C17733;C17735
pos-M466T187	466.287	3.11453	1	1	LysoPC 14:1	Lipids and lipid-like molecules	Glycerophospholipids	HMDB10380	C04230	1	Dynorphin A (6-8)	HMDB0012932	0	-	-
pos-M468T200	468.308	3.33971	1	1	LysoPC 14:0	Lipids and lipid-like molecules	Glycerophospholipids	HMDB10379	C04230	6	LysoPC(14:0);1-Heptadecanoylglycerophosphoethanolamine;N-Arachidonoyl tyrosine;Buprenorphine;N-Oleoyl tyrosine;Celastrol	HMDB0010379;HMDB0061691;HMDB0062331;HMDB0015057;HMDB0062337;HMDB0002385	2	Buprenorphine;Usambarine	C08007;C09250
pos-M468T258	468.303	4.30527	1	1	LysoPE 17:0	Lipids and lipid-like molecules	Glycerophospholipids	-	C04438	0	-	-	0	-	-
pos-M468T252	468.328	4.19817	1	1	LysoPE 17:0	Lipids and lipid-like molecules	Glycerophospholipids	-	C04438	0	-	-	1	Chaksine	C09940
pos-M470T200	470.314	3.34085	1	1	Acylcarnitine 22:7	Lipids and lipid-like molecules	Fatty Acyls	-	C02301	0	-	-	2	Neomethymycin;Methymycin	C11995;C11996
pos-M472T166_2	472.347	2.77338	1	1	Acylcarnitine 22:6	Lipids and lipid-like molecules	Fatty Acyls	HMDB06510	C02301	0	-	-	0	-	-
pos-M473T275	473.362	4.5782	1	1	Priverogenin A	Lipids and lipid-like molecules	Prenol lipids	HMDB0034530	null	21	Lucidumol A;Queretaroic acid;Priverogenin A;(3beta,23xi)-3,23-Dihydroxycycloart-24-en-26-oic acid;Pomolic acid;20beta-Hydroxyursolic acid;Azukisapogenol;delta-Maslinic acid;Sebiferenic acid;Momordicin I;Ganoderic acid U;Ganodermanontriol;Epoxyganoderiol A;(3b,22S,24E)-3,22-Dihydroxycycloart-24-en-26-oic acid;27-Hydroxyisomangiferolic acid;Albigenic acid;Rubitic acid;Ganoderiol E;3alpha-Corosolic …	HMDB0033233;HMDB0034523;HMDB0034530;HMDB0034567;HMDB0035106;HMDB0035107;HMDB0035258;HMDB0035260;HMDB0035748;HMDB0035758;HMDB0035962;HMDB0035977;HMDB0036001;HMDB0036063;HMDB0036064;HMDB0036638;HMDB0036654;HMDB0037779;HMDB0041043;HMDB0002392;HMDB0033984	8	Gratiogenin;Echinocystic_acid;Alphitolic_acid;Crataegolic_acid;Siaresinol;Sumaresinol;Alisol_B;6-Deoxocastasterone	C08808;C08942;C16912;C16939;C17067;C17070;C17460;C15802
pos-M474T189	474.356	3.15778	1	1	Acylcarnitine 22:5	Lipids and lipid-like molecules	Fatty Acyls	HMDB06321;HMDB06496	C02301	3	Docosa-4,7,10,13,16-pentaenoyl carnitine;Clupanodonyl carnitine;23-Acetoxysoladulcidine	HMDB0006321;HMDB0006496;HMDB0031402	1	Callystatin_A	C16891
pos-M476T202	476.276	3.35978	1	1	LysoPE 18:3	Lipids and lipid-like molecules	Glycerophospholipids	HMDB11478;HMDB11479	C04438	9	LysoPE(0:0/18:3(6Z,9Z,12Z));LysoPE(0:0/18:3(9Z,12Z,15Z));LysoPE(18:3(6Z,9Z,12Z)/0:0);LysoPE(18:3(9Z,12Z,15Z)/0:0);LysoPE(0:0/16:0);LysoPE(16:0/0:0);Sambutoxin;1-(5Z,8Z,11Z,14Z-eicosatetraenoyl)-sn-glycero-3-phosphate;LysoPA(20:4(8Z,11Z,14Z,17Z)/0:0)	HMDB0011478;HMDB0011479;HMDB0011508;HMDB0011509;HMDB0011473;HMDB0011503;HMDB0041085;HMDB0062312;HMDB0114742	0	-	-
pos-M478T220	478.292	3.66968	1	1	LysoPE 18:2	Lipids and lipid-like molecules	Glycerophospholipids	HMDB11477	C04438	5	LysoPE(0:0/18:2(9Z,12Z));LysoPE(18:2(9Z,12Z)/0:0);1-(8Z,11Z,14Z-eicosatrienoyl)-glycero-3-phosphate;LysoPA(20:3(5Z,8Z,11Z)/0:0);LysoPA(20:3(8Z,11Z,14Z)/0:0)	HMDB0011477;HMDB0011507;HMDB0062313;HMDB0114747;HMDB0114759	1	Sophoranone	C08719
pos-M480T248	480.308	4.13788	1	1	LysoPE 18:1	Lipids and lipid-like molecules	Glycerophospholipids	HMDB11475;HMDB11476;HMDB11505;HMDB11506	C04438	8	LysoPE(0:0/18:1(11Z));LysoPE(0:0/18:1(9Z));LysoPE(18:1(11Z)/0:0);LysoPE(18:1(9Z)/0:0);3-Hydroxy-11Z-octadecenoylcarnitine;3-Hydroxy-9Z-octadecenoylcarnitine;1-(11Z,14Z-eicosadienoyl)-glycero-3-phosphate;LysoPA(20:2(11Z,14Z)/0:0)	HMDB0011475;HMDB0011476;HMDB0011505;HMDB0011506;HMDB0013339;HMDB0013340;HMDB0062303;HMDB0114758	0	-	-
pos-M482T286	482.323	4.76379	1	1	LysoPE 18:0	Lipids and lipid-like molecules	Glycerophospholipids	HMDB11129;HMDB11130	C04438	5	LysoPC(15:0);LysoPE(0:0/18:0);LysoPE(18:0/0:0);12-Hydroxy-12-octadecanoylcarnitine;1-(11Z-eicosenoyl)-glycero-3-phosphate	HMDB0010381;HMDB0011129;HMDB0011130;HMDB0013154;HMDB0062305	1	Pristimerin	C08633
pos-M482T275	482.323	4.5782	1	1	LysoPE 18:0	Lipids and lipid-like molecules	Glycerophospholipids	HMDB11129;HMDB11130	C04438	5	LysoPC(15:0);LysoPE(0:0/18:0);LysoPE(18:0/0:0);12-Hydroxy-12-octadecanoylcarnitine;1-(11Z-eicosenoyl)-glycero-3-phosphate	HMDB0010381;HMDB0011129;HMDB0011130;HMDB0013154;HMDB0062305	1	Pristimerin	C08633
pos-M482T217	482.323	3.61972	1	1	LysoPC 15:0	Lipids and lipid-like molecules	Glycerophospholipids	HMDB10381	C04230	5	LysoPC(15:0);LysoPE(0:0/18:0);LysoPE(18:0/0:0);12-Hydroxy-12-octadecanoylcarnitine;1-(11Z-eicosenoyl)-glycero-3-phosphate	HMDB0010381;HMDB0011129;HMDB0011130;HMDB0013154;HMDB0062305	1	Pristimerin	C08633
pos-M491T383	491.37	6.37826	1	1	Camelliagenin C	Lipids and lipid-like molecules	Prenol lipids	HMDB0034532	null	3	Barringtogenol C;Camelliagenin C;Ganoderiol H	HMDB0034525;HMDB0034532;HMDB0037783	3	Barringtogenol_C;Meliantriol;Alisol_A	C08931;C16783;C17459
pos-M491T334	491.371	5.56078	1	1	Camelliagenin C	Lipids and lipid-like molecules	Prenol lipids	HMDB0034532	null	3	Barringtogenol C;Camelliagenin C;Ganoderiol H	HMDB0034525;HMDB0034532;HMDB0037783	3	Barringtogenol_C;Meliantriol;Alisol_A	C08931;C16783;C17459
pos-M492T201	492.305	3.34287	1	1	LysoPC 16:2	Lipids and lipid-like molecules	Glycerophospholipids	-	C04230	0	-	-	2	N2'-Acetylgentamicin_C1a;Amastatin	C03524;C01552
pos-M494T210	494.323	3.50532	1	1	Plasmenyl-PC 16:0; PC(P-14:0/2:0)	Lipids and lipid-like molecules	Glycerophospholipids	-	C00958	2	LysoPC(16:1(9Z));Cervonyl carnitine	HMDB0010383;HMDB0006510	0	-	-
pos-M494T171	494.342	2.8503	1	1	LysoPC 16:1	Lipids and lipid-like molecules	Glycerophospholipids	HMDB10383	C04230	0	-	-	0	-	-
pos-M496T238_3	496.339	3.95953	1	1	LysoPC 16:0	Lipids and lipid-like molecules	Glycerophospholipids	-	C04230	4	LysoPC(16:0);Docosa-4,7,10,13,16-pentaenoyl carnitine;Clupanodonyl carnitine;23-Acetoxysoladulcidine	HMDB0010382;HMDB0006321;HMDB0006496;HMDB0031402	0	-	-
pos-M496T280	496.375	4.65918	1	1	1-O-hexadecyl-2-C-methyl-3-phosphatidylcholine	Unknown	-	NA	NA	0	-	-	0	-	-
pos-M502T220	502.292	3.6652	1	1	LysoPE(20:4(8Z,11Z,14Z,17Z)/0:0)	Lipids and lipid-like molecules	Glycerophospholipids	HMDB0011518	null	11	LysoPE(0:0/20:4(5Z,8Z,11Z,14Z));LysoPE(0:0/20:4(8Z,11Z,14Z,17Z));LysoPE(20:4(5Z,8Z,11Z,14Z)/0:0);LysoPE(20:4(8Z,11Z,14Z,17Z)/0:0);Fexofenadine;LysoPE(0:0/18:1(11Z));LysoPE(0:0/18:1(9Z));LysoPE(18:1(11Z)/0:0);LysoPE(18:1(9Z)/0:0);LysoPA(22:5(4Z,7Z,10Z,13Z,16Z)/0:0);LysoPA(22:5(7Z,10Z,13Z,16Z,19Z)/0:0)	HMDB0011487;HMDB0011488;HMDB0011517;HMDB0011518;HMDB0005030;HMDB0011475;HMDB0011476;HMDB0011505;HMDB0011506;HMDB0114753;HMDB0114754	2	Fexofenadine;Aflatrem	C06999;C20555
pos-M504T235	504.307	3.92379	1	1	LysoPE 20:3	Lipids and lipid-like molecules	Glycerophospholipids	HMDB11484;HMDB11485;HMDB11486;HMDB11514;HMDB11515	C04438	13	LysoPE(0:0/20:3(11Z,14Z,17Z));LysoPE(0:0/20:3(5Z,8Z,11Z));LysoPE(0:0/20:3(8Z,11Z,14Z));LysoPE(20:3(11Z,14Z,17Z)/0:0);LysoPE(20:3(5Z,8Z,11Z)/0:0);LysoPE(20:3(8Z,11Z,14Z)/0:0);LysoPC(15:0);LysoPE(0:0/18:0);LysoPE(18:0/0:0);LysoSM(d18:1);PA(20:4(5Z,8Z,11Z,14Z)e/2:0);1-(7Z,10Z,13Z,16Z-docosatetraenoyl)-glycero-3-phosphate;LysoPA(22:4(7Z,10Z,13Z,16Z)/0:0)	HMDB0011484;HMDB0011485;HMDB0011486;HMDB0011514;HMDB0011515;HMDB0011516;HMDB0010381;HMDB0011129;HMDB0011130;HMDB0006482;HMDB0011156;HMDB0062310;HMDB0114752	1	Sphingosyl-phosphocholine	C03640
pos-M506T217	506.311	3.61895	1	1	Oleana-1,9(11)-dien-28-oic acid, 2-cyano-3,12-dioxo-, methyl ester	Unknown	-	NA	NA	4	Perulactone B;Withaphysacarpin;2,3-Dihydrowithanolide E;14alpha-Hydroxyixocarpanolide	HMDB0030119;HMDB0033690;HMDB0034057;HMDB0034334	1	Hydrocortisone_butyrate_propionate	C13358
pos-M506T261	506.323	4.3447	1	1	Oleana-1,9(11)-dien-28-oic acid, 2-cyano-3,12-dioxo-, methyl ester	Unknown	-	NA	NA	2	LysoPE(0:0/20:2(11Z,14Z));LysoPE(20:2(11Z,14Z)/0:0)	HMDB0011483;HMDB0011513	0	-	-
pos-M506T204	506.335	3.39698	1	1	Oleana-1,9(11)-dien-28-oic acid, 2-cyano-3,12-dioxo-, methyl ester	Unknown	-	NA	NA	0	-	-	0	-	-
pos-M506T288	506.359	4.80778	1	1	N-Octanoylsphingosine-1-phosphate	Nucleosides, nucleotides, and analogues	Purine nucleotides	NA	NA	2	LysoPC(P-18:1(9Z));7',8'-Dihydro-8'-hydroxycitraniaxanthin	HMDB0010408;HMDB0036884	0	-	-
pos-M506T264	506.36	4.39583	1	1	N-Octanoylsphingosine-1-phosphate	Nucleosides, nucleotides, and analogues	Purine nucleotides	NA	NA	2	LysoPC(P-18:1(9Z));7',8'-Dihydro-8'-hydroxycitraniaxanthin	HMDB0010408;HMDB0036884	0	-	-
pos-M506T233	506.359	3.88954	1	1	N-Octanoylsphingosine-1-phosphate	Nucleosides, nucleotides, and analogues	Purine nucleotides	NA	NA	2	LysoPC(P-18:1(9Z));7',8'-Dihydro-8'-hydroxycitraniaxanthin	HMDB0010408;HMDB0036884	0	-	-
pos-M508T229	508.339	3.81856	1	1	LysoPC 17:1	Lipids and lipid-like molecules	Glycerophospholipids	-	C04230	5	LysoPE(0:0/20:1(11Z));LysoPE(20:1(11Z)/0:0);Gymnodimine;1-(13Z,16Z-docosadienoyl)-glycero-3-phosphate;LysoPA(22:2(13Z,16Z)/0:0)	HMDB0011482;HMDB0011512;HMDB0041430;HMDB0062306;HMDB0114751	1	Gymnodimine	C20025
pos-M508T297	508.338	4.94458	1	1	LysoPE 20:1	Lipids and lipid-like molecules	Glycerophospholipids	HMDB11482	C04438	5	LysoPE(0:0/20:1(11Z));LysoPE(20:1(11Z)/0:0);Gymnodimine;1-(13Z,16Z-docosadienoyl)-glycero-3-phosphate;LysoPA(22:2(13Z,16Z)/0:0)	HMDB0011482;HMDB0011512;HMDB0041430;HMDB0062306;HMDB0114751	1	Gymnodimine	C20025
pos-M508T266	508.375	4.42796	1	1	1-(1Z-Octadecenyl)-sn-glycero-3-phosphocholine	Lipids and lipid-like molecules	Glycerophospholipids	NA	NA	2	LysoPC(P-18:0);7',8'-Dihydro-8'-hydroxyreticulataxanthin	HMDB0013122;HMDB0039090	0	-	-
pos-M508T306	508.375	5.09279	1	1	1-(1Z-Octadecenyl)-sn-glycero-3-phosphocholine	Lipids and lipid-like molecules	Glycerophospholipids	NA	NA	2	LysoPC(P-18:0);7',8'-Dihydro-8'-hydroxyreticulataxanthin	HMDB0013122;HMDB0039090	0	-	-
pos-M510T262	510.355	4.36902	1	1	1-Heptadecanoyl-sn-glycero-3-phosphocholine	Lipids and lipid-like molecules	Glycerophospholipids	NA	NA	5	LysoPE(0:0/20:0);LysoPE(20:0/0:0);LysoPC(17:0);1-(11Z-docosenoyl)-glycero-3-phosphate;LysoPA(22:1(13Z)/0:0)	HMDB0011481;HMDB0011511;HMDB0012108;HMDB0062304;HMDB0114750	0	-	-
pos-M510T310	510.391	5.17413	1	1	1-O-Octadecyl-sn-glyceryl-3-phosphorylcholine	Lipids and lipid-like molecules	Glycerophospholipids	NA	NA	2	LysoPC(O-18:0);1-octadecylglycero-3-phosphocholine	HMDB0011149;HMDB0062689	0	-	-
pos-M510T280	510.449	4.66557	1	1	Acylcarnitine 24:1	Lipids and lipid-like molecules	Fatty Acyls	-	C02301	0	-	-	0	-	-
pos-M513T307	512.503	5.11085	1	1	Cer(d18:0/14:0)	Lipids and lipid-like molecules	Sphingolipids	HMDB0011759	null	1	Cer(d18:0/14:0)	HMDB0011759	0	-	-
pos-M518T203	518.323	3.38363	1	1	LysoPC 18:3	Lipids and lipid-like molecules	Glycerophospholipids	HMDB10388	C04230	3	LysoPC(18:3(6Z,9Z,12Z));LysoPC(18:3(9Z,12Z,15Z));LysoPC(16:0)	HMDB0010387;HMDB0010388;HMDB0010382	0	-	-
pos-M518T193	518.345	3.22388	1	1	LysoPC 18:3	Lipids and lipid-like molecules	Glycerophospholipids	HMDB10388	C04230	0	-	-	0	-	-
pos-M520T222_4	520.339	3.70025	1	1	LysoPC 18:2	Lipids and lipid-like molecules	Glycerophospholipids	HMDB10386	C04230	2	LysoPC(18:2(9Z,12Z));2-linoleoyl-sn-glycero-3-phosphocholine	HMDB0010386;HMDB0062711	1	Kolanone	C09948
pos-M522T250_2	522.355	4.17139	1	1	LysoPC 18:1	Lipids and lipid-like molecules	Glycerophospholipids	HMDB02815	C04230	4	LysoPC(18:1(9Z));LysoPC(18:1(11Z));2-oleoyl-sn-glycero-3-phosphocholine;Dipyridamole	HMDB0002815;HMDB0010385;HMDB0062651;HMDB0015110	2	Eudesobovatol_A;Eudesobovatol_B	C10562;C17677
pos-M524T288_2	524.37	4.80772	1	1	LysoPC 18:0	Lipids and lipid-like molecules	Glycerophospholipids	HMDB10384;HMDB11128	C04230	3	LysoPC(18:0);LysoPC(0:0/18:0);2-acetyl-1-alkyl-sn-glycero-3-phosphocholine	HMDB0010384;HMDB0011128;HMDB0062195	0	-	-
pos-M526T218	526.292	3.6262	1	1	LysoPE 22:6	Lipids and lipid-like molecules	Glycerophospholipids	HMDB11496	C04438	8	LysoPE(0:0/22:6(4Z,7Z,10Z,13Z,16Z,19Z));LysoPE(22:6(4Z,7Z,10Z,13Z,16Z,19Z)/0:0);LysoPE(0:0/20:3(11Z,14Z,17Z));LysoPE(0:0/20:3(5Z,8Z,11Z));LysoPE(0:0/20:3(8Z,11Z,14Z));LysoPE(20:3(11Z,14Z,17Z)/0:0);LysoPE(20:3(5Z,8Z,11Z)/0:0);LysoPE(20:3(8Z,11Z,14Z)/0:0)	HMDB0011496;HMDB0011526;HMDB0011484;HMDB0011485;HMDB0011486;HMDB0011514;HMDB0011515;HMDB0011516	0	-	-
pos-M528T228_2	528.307	3.8025	1	1	LysoPE 22:5	Lipids and lipid-like molecules	Glycerophospholipids	HMDB11494;HMDB11495;HMDB11524;HMDB11525	C04438	6	LysoPE(0:0/22:5(4Z,7Z,10Z,13Z,16Z));LysoPE(0:0/22:5(7Z,10Z,13Z,16Z,19Z));LysoPE(22:5(4Z,7Z,10Z,13Z,16Z)/0:0);LysoPE(22:5(7Z,10Z,13Z,16Z,19Z)/0:0);LysoPE(0:0/20:2(11Z,14Z));LysoPE(20:2(11Z,14Z)/0:0)	HMDB0011494;HMDB0011495;HMDB0011524;HMDB0011525;HMDB0011483;HMDB0011513	0	-	-
pos-M530T253	530.323	4.2138	1	1	LysoPE 22:4	Lipids and lipid-like molecules	Glycerophospholipids	HMDB11493	C04438	5	LysoPE(0:0/22:4(7Z,10Z,13Z,16Z));LysoPE(22:4(7Z,10Z,13Z,16Z)/0:0);LysoPE(0:0/20:1(11Z));LysoPE(20:1(11Z)/0:0);Gymnodimine	HMDB0011493;HMDB0011523;HMDB0011482;HMDB0011512;HMDB0041430	1	Gymnodimine	C20025
pos-M536T274	536.37	4.57088	1	1	LysoPC 19:1	Lipids and lipid-like molecules	Glycerophospholipids	-	C04230	2	LysoPE(0:0/22:1(13Z));LysoPE(22:1(13Z)/0:0)	HMDB0011491;HMDB0011521	0	-	-
pos-M536T264_2	536.389	4.40777	1	1	LysoPC 19:1	Lipids and lipid-like molecules	Glycerophospholipids	-	C04230	0	-	-	0	-	-
pos-M538T200	538.348	3.32952	1	1	PC 18:0; PC(4:0/14:0)	Lipids and lipid-like molecules	Glycerophospholipids	-	C00157	0	-	-	0	-	-
pos-M538T318	538.385	5.30298	1	1	LysoPC 19:0	Lipids and lipid-like molecules	Glycerophospholipids	-	C04230	3	LysoPE(0:0/22:0);LysoPE(22:0/0:0);LysoPA(24:1(15Z)/0:0)	HMDB0011490;HMDB0011520;HMDB0114757	0	-	-
pos-M538T305	538.481	5.07625	1	1	Acylcarnitine 26:1	Lipids and lipid-like molecules	Fatty Acyls	-	C02301	0	-	-	0	-	-
pos-M541T332	540.534	5.53532	1	1	Cer(d18:0/16:0)	Lipids and lipid-like molecules	Sphingolipids	HMDB0011760	null	2	Cer(d18:0/16:0);Tetrahydro-6-(2-hydroxy-16,19-dimethylhexacosyl)-4-methyl-2H-pyran-2-one	HMDB0011760;HMDB0031034	0	-	-
pos-M542T203	542.323	3.37989	1	1	LysoPC 20:5	Lipids and lipid-like molecules	Glycerophospholipids	HMDB10397	C04230	4	LysoPC(20:5(5Z,8Z,11Z,14Z,17Z));LysoPC(18:2(9Z,12Z));2-linoleoyl-sn-glycero-3-phosphocholine;11-[(2R,3S)-3-[2-amino-3-methyl-4-(2-methyl-1,3-thiazol-4-yl)but-3-en-1-yl]-2-methyloxiran-2-yl]-3,7-dihydroxy-4,4,6,8-tetramethyl-5-oxoundecanoic acid	HMDB0010397;HMDB0010386;HMDB0062711;HMDB0127524	0	-	-
pos-M544T222	544.339	3.69318	1	1	LysoPC 20:4	Lipids and lipid-like molecules	Glycerophospholipids	HMDB10395	C04230	5	LysoPC(20:4(5Z,8Z,11Z,14Z));LysoPC(20:4(8Z,11Z,14Z,17Z));LysoPC(18:1(9Z));LysoPC(18:1(11Z));2-oleoyl-sn-glycero-3-phosphocholine	HMDB0010395;HMDB0010396;HMDB0002815;HMDB0010385;HMDB0062651	0	-	-
pos-M546T221	546.345	3.69009	1	1	LysoPC 20:3	Lipids and lipid-like molecules	Glycerophospholipids	-	C04230	0	-	-	1	Milbemectin	C18557
pos-M546T237	546.355	3.95094	1	1	LysoPC 20:3	Lipids and lipid-like molecules	Glycerophospholipids	-	C04230	5	LysoPC(20:3(5Z,8Z,11Z));LysoPC(20:3(8Z,11Z,14Z));LysoPC(18:0);LysoPC(0:0/18:0);2-acetyl-1-alkyl-sn-glycero-3-phosphocholine	HMDB0010393;HMDB0010394;HMDB0010384;HMDB0011128;HMDB0062195	0	-	-
pos-M547T192	547.217	3.19325	1	1	Nilotinib	Benzenoids	Benzene and substituted derivatives	HMDB0015595	null	6	Mascaroside;Gibberellin A38 glucosyl ester;(8R,8'R)-Secoisolariciresinol 9-glucoside;ID14326;Gluten exorphin B4;Nilotinib	HMDB0035603;HMDB0036903;HMDB0037083;HMDB0060828;HMDB0059794;HMDB0015595	1	Mascaroside	C09132
pos-M548T263	548.37	4.38047	1	1	LysoPC 20:2	Lipids and lipid-like molecules	Glycerophospholipids	-	C04230	1	LysoPC(20:2(11Z,14Z))	HMDB0010392	0	-	-
pos-M550T300	550.386	4.99253	1	1	Plasmenyl-PC 20:0; PC(P-14:0/6:0)	Lipids and lipid-like molecules	Glycerophospholipids	-	C00958	2	LysoPC(20:1(11Z));PC(18:1(9Z)e/2:0)	HMDB0010391;HMDB0011148	0	-	-
pos-M552T300	552.392	5.00503	1	1	LysoPC 20:0	Lipids and lipid-like molecules	Glycerophospholipids	HMDB10390	C04230	3	Rocuronium;1-Linoleoylglycerophosphocholine;2-Linoleoylglycerophosphocholine	HMDB0014866;HMDB0061692;HMDB0061700	1	Rocuronium	C07556
pos-M552T352	552.401	5.87303	1	1	LysoPC 20:0	Lipids and lipid-like molecules	Glycerophospholipids	HMDB10390	C04230	3	Aliskiren;LysoPC(20:0);Pyrohyperforin	HMDB0015387;HMDB0010390;HMDB0035899	0	-	-
pos-M552T337	552.401	5.61042	1	1	LysoPC 20:0	Lipids and lipid-like molecules	Glycerophospholipids	HMDB10390	C04230	3	Aliskiren;LysoPC(20:0);Pyrohyperforin	HMDB0015387;HMDB0010390;HMDB0035899	0	-	-
pos-M562T289	562.326	4.8162	1	1	1-Stearoyl-2-hydroxy-sn-glycero-3-phosphocholine	Lipids and lipid-like molecules	Glycerophospholipids	HMDB0010384	NA	3	LysoPC(18:0);LysoPC(0:0/18:0);2-acetyl-1-alkyl-sn-glycero-3-phosphocholine	HMDB0010384;HMDB0011128;HMDB0062195	0	-	-
pos-M568T219	568.339	3.65081	1	1	LysoPC 22:6	Lipids and lipid-like molecules	Glycerophospholipids	HMDB10404	C04230	3	LysoPC(22:6(4Z,7Z,10Z,13Z,16Z,19Z));LysoPC(20:3(5Z,8Z,11Z));LysoPC(20:3(8Z,11Z,14Z))	HMDB0010404;HMDB0010393;HMDB0010394	2	Penitrem_D;Hordatine_A	C20596;C08307
pos-M569T357	568.565	5.95258	1	1	N-Stearoylsphinganine	Lipids and lipid-like molecules	Sphingolipids	HMDB0011761	NA	1	Cer(d18:0/18:0)	HMDB0011761	0	-	-
pos-M570T219	570.345	3.64741	1	1	LysoPC 22:5	Lipids and lipid-like molecules	Glycerophospholipids	-	C04230	2	Arbekacin;Triterpenoid	HMDB0015642;HMDB0004309	0	-	-
pos-M570T230	570.355	3.83833	1	1	LysoPC 22:5	Lipids and lipid-like molecules	Glycerophospholipids	-	C04230	4	LysoPC(22:5(4Z,7Z,10Z,13Z,16Z));LysoPC(22:5(7Z,10Z,13Z,16Z,19Z));Janthitrem C;LysoPC(20:2(11Z,14Z))	HMDB0010402;HMDB0010403;HMDB0040684;HMDB0010392	1	Janthitrem_C	C20601
pos-M572T255	572.37	4.24303	1	1	LysoPC 22:4	Lipids and lipid-like molecules	Glycerophospholipids	-	C04230	3	LysoPC(22:4(7Z,10Z,13Z,16Z));LysoPC(20:1(11Z));PC(18:1(9Z)e/2:0)	HMDB0010401;HMDB0010391;HMDB0011148	1	21,22-Diprenylpaxilline	C20561
pos-M573T131_5	573.313	2.18012	1	1	Bradykinin (1-5)	Organic acids and derivatives	Carboxylic acids and derivatives	NA	NA	0	-	-	0	-	-
pos-M578T361_2	578.416	6.01474	1	1	LysoPC 22:1	Lipids and lipid-like molecules	Glycerophospholipids	-	C04230	1	LysoPC(22:1(13Z))	HMDB0010399	0	-	-
pos-M583T456	583.253	7.59228	1	1	Biliverdin	Organoheterocyclic compounds	Tetrapyrroles and derivatives	HMDB0001008	C00500	4	Biliverdin;6-[1-(3,4-dimethoxyphenyl)-2-{[2-(3,4-dimethoxyphenyl)ethyl]-C-hydroxycarbonimidoyl}ethoxy]-3,4,5-trihydroxyoxane-2-carboxylic acid;6-[1-(3,4-dimethoxyphenyl)-2-{[3-(3,4-dimethoxyphenyl)-1-hydroxypropylidene]amino}ethoxy]-3,4,5-trihydroxyoxane-2-carboxylic acid;6-[2-(3,4-dimethoxyphenyl)-1-{[2-(3,4-dimethoxyphenyl)ethyl]-C-hydroxycarbonimidoyl}ethoxy]-3,4,5-trihydroxyoxane-2-carboxylic…	HMDB0001008;HMDB0135503;HMDB0135505;HMDB0135507	2	Biliverdin;Ipecoside	C00500;C09464
pos-M589T385	589.443	6.42388	1	1	SM 26:2; SM(d14:1/12:1)	Lipids and lipid-like molecules	Sphingolipids	-	C00550	0	-	-	1	Anhydrorhodovibrin	C15877
pos-M590T279	590.403	4.64422	1	1	PC 22:2; PC(2:0/20:2)	Lipids and lipid-like molecules	Glycerophospholipids	-	C00157	3	Vitamin D2 3-glucuronide;Ganoderic acid W;Ganoderic acid Ma	HMDB0010344;HMDB0033078;HMDB0035329	0	-	-
pos-M591T417	591.458	6.94922	1	1	SM 26:1; SM(d14:0/12:1)	Lipids and lipid-like molecules	Sphingolipids	-	C00550	24	TG(10:0/13:0/8:0);TG(8:0/8:0/15:0);TG(10:0/a-13:0/8:0)[rac];TG(8:0/10:0/i-13:0);TG(8:0/8:0/a-15:0)[rac];TG(10:0/i-13:0/8:0);TG(8:0/8:0/i-15:0);TG(8:0/a-13:0/10:0)[rac];TG(10:0/8:0/a-13:0)[rac];TG(8:0/10:0/a-13:0)[rac];TG(8:0/10:0/13:0);TG(10:0/8:0/i-13:0);TG(8:0/13:0/10:0);TG(10:0/8:0/13:0);TG(8:0/i-13:0/10:0);TG(a-13:0/8:0/10:0)[rac];TG(i-13:0/8:0/10:0);TG(13:0/8:0/10:0);TG(a-13:0/10:0/8:0)[rac]…	HMDB0071165;HMDB0071222;HMDB0071443;HMDB0071663;HMDB0071676;HMDB0071685;HMDB0071738;HMDB0071968;HMDB0072206;HMDB0072245;HMDB0072333;HMDB0072338;HMDB0072529;HMDB0072531;HMDB0072546;HMDB0096562;HMDB0096563;HMDB0096564;HMDB0096649;HMDB0096650;HMDB0096651;HMDB0100884;HMDB0100885;HMDB0100886	2	3,4-Dihydroanhydrorhodovibrin;Spheroidene	C15886;C15900
pos-M593T433	593.474	7.22348	1	1	SM 26:0; SM(d14:0/12:0)	Lipids and lipid-like molecules	Sphingolipids	-	C00550	1	Helianyl octanoate	HMDB0038337	1	3,4-Dihydrospheroidene	C15895
pos-M599T160	599.284	2.65878	1	1	Hematoporphyrin_I	Unknown	-	NA	NA	1	Hematoporphyrin IX	HMDB0000668	1	12-Ethyl-8-isobutyl-3-vinylbacteriochlorophyllide_d	C21429
pos-M600T296	600.399	4.93777	1	1	LysoPC 24:4	Lipids and lipid-like molecules	Glycerophospholipids	-	C04230	2	LysoPC(22:1(13Z));Stearyl monoglyceridyl citrate	HMDB0010399;HMDB0032522	0	-	-
pos-M606T292	606.41	4.8632	1	1	PC 23:1; PC(2:0/21:1)	Lipids and lipid-like molecules	Glycerophospholipids	-	C00157	0	-	-	0	-	-
pos-M615T426	615.458	7.09523	1	1	SM 28:3; SM(d14:2/14:1)	Lipids and lipid-like molecules	Sphingolipids	-	C00550	0	-	-	0	-	-
pos-M615T350	615.458	5.8335	1	1	SM 28:3; SM(d14:2/14:1)	Lipids and lipid-like molecules	Sphingolipids	-	C00550	0	-	-	0	-	-
pos-M617T434_2	617.474	7.23867	1	1	SM 28:2; SM(d14:1/14:1)	Lipids and lipid-like molecules	Sphingolipids	-	C00550	0	-	-	0	-	-
pos-M617T421	617.474	7.01232	1	1	SM 28:2; SM(d14:1/14:1)	Lipids and lipid-like molecules	Sphingolipids	-	C00550	0	-	-	0	-	-
pos-M617T460	617.474	7.66782	1	1	SM 28:2; SM(d14:1/14:1)	Lipids and lipid-like molecules	Sphingolipids	-	C00550	0	-	-	0	-	-
pos-M619T434_2	619.484	7.2319	1	1	SM 28:1; SM(d14:0/14:1)	Lipids and lipid-like molecules	Sphingolipids	-	C00550	0	-	-	0	-	-
pos-M619T464	619.489	7.72653	1	1	SM 28:1; SM(d14:0/14:1)	Lipids and lipid-like molecules	Sphingolipids	-	C00550	67	Glycerol triundecanoate;TG(8:0/i-12:0/a-13:0)[rac];TG(8:0/13:0/12:0);TG(8:0/12:0/a-13:0)[rac];TG(8:0/i-13:0/i-12:0);TG(8:0/8:0/i-17:0);TG(10:0/a-15:0/8:0)[rac];TG(8:0/12:0/13:0);TG(10:0/10:0/13:0);TG(10:0/15:0/8:0);TG(10:0/i-15:0/8:0);TG(8:0/10:0/15:0);TG(10:0/10:0/i-13:0);TG(8:0/i-13:0/12:0);TG(8:0/10:0/a-15:0)[rac];TG(10:0/8:0/a-15:0)[rac];TG(8:0/i-15:0/10:0);TG(10:0/8:0/15:0);TG(8:0/i-12:0/i-1…	HMDB0031089;HMDB0071223;HMDB0071277;HMDB0071326;HMDB0071400;HMDB0071439;HMDB0071456;HMDB0071508;HMDB0071616;HMDB0071821;HMDB0071842;HMDB0071845;HMDB0071858;HMDB0071864;HMDB0071893;HMDB0071925;HMDB0071928;HMDB0071972;HMDB0072006;HMDB0072048;HMDB0072121;HMDB0072166;HMDB0072345;HMDB0072420;HMDB0072489;HMDB0072569;HMDB0072572;HMDB0072650;HMDB0072686;HMDB0072725;HMDB0072811;HMDB0094827;HMDB0094828;HMD…	0	-	-
pos-M629T392	629.474	6.52515	1	1	SM 29:3; SM(d14:2/15:1)	Lipids and lipid-like molecules	Sphingolipids	-	C00550	5	Asiminenin A;Squamocin L;Rollidecin D;cis-Reticulatacin-10-one;Neoannonin B	HMDB0029959;HMDB0030940;HMDB0031886;HMDB0034967;HMDB0037117	0	-	-
pos-M639T434	639.456	7.24143	1	1	SM 30:5; SM(d14:3/16:2)	Lipids and lipid-like molecules	Sphingolipids	-	C00550	0	-	-	1	3,4,3',4'-Tetrahydrospirilloxanthin	C15888
pos-M639T391_2	639.454	6.51981	1	1	SM 30:5; SM(d14:3/16:2)	Lipids and lipid-like molecules	Sphingolipids	-	C00550	0	-	-	1	3,4,3',4'-Tetrahydrospirilloxanthin	C15888
pos-M645T354	645.494	5.90595	1	1	SM 30:2; SM(d14:0/16:2)	Lipids and lipid-like molecules	Sphingolipids	-	C00550	0	-	-	1	Squalamine	C16841
pos-M649T247_2	649.434	4.12433	1	1	TG 36:6; TG(12:2/12:2/12:2)	Lipids and lipid-like molecules	Glycerolipids	-	C00422	0	-	-	0	-	-
pos-M649T291	649.448	4.84222	1	1	TG 36:6; TG(12:2/12:2/12:2)	Lipids and lipid-like molecules	Glycerolipids	-	C00422	0	-	-	0	-	-
pos-M674T279	673.526	4.6511	1	1	SM 32:2; SM(d14:0/18:2)	Lipids and lipid-like molecules	Sphingolipids	-	C00550	1	SM(d18:0/12:0)	HMDB0012084	0	-	-
pos-M674T335	674.486	5.5803	1	1	PC(14:1(9Z)/14:1(9Z))	Lipids and lipid-like molecules	Glycerophospholipids	HMDB0007900	C00157	0	-	-	0	-	-
pos-M685T383	685.434	6.38962	1	1	TG 39:9; TG(12:3/12:3/15:3)	Lipids and lipid-like molecules	Glycerolipids	-	C00422	2	Goyaglycoside c;Gluten exorphin C	HMDB0038349;HMDB0059796	0	-	-
pos-M690T211	690.498	3.51668	1	1	PC(15:0/14:1(9Z))	Lipids and lipid-like molecules	Glycerophospholipids	HMDB0007933	C00157	0	-	-	0	-	-
pos-M702T483	701.558	8.04553	1	1	SM 34:2; SM(d14:0/20:2)	Lipids and lipid-like molecules	Sphingolipids	-	C00550	1	Campesteryl linoleate	HMDB0036287	0	-	-
pos-M703T313	702.535	5.21608	1	1	Plasmenyl-PC 31:1; PC(P-14:0/17:1)	Lipids and lipid-like molecules	Glycerophospholipids	-	C00958	0	-	-	0	-	-
pos-M704T483	703.572	8.04549	1	1	SM 34:1; SM(d14:0/20:1)	Lipids and lipid-like molecules	Sphingolipids	-	C00550	2	SM(d18:0/16:1(9Z));Palmitoyl sphingomyelin	HMDB0013464;HMDB0061712	0	-	-
pos-M705T229	704.514	3.8141	1	1	PC(14:1(9Z)/16:0)	Lipids and lipid-like molecules	Glycerophospholipids	HMDB0007902	C00157	0	-	-	0	-	-
pos-M708T156	708.471	2.59961	1	1	PE(14:1(9Z)/20:5(5Z,8Z,11Z,14Z,17Z))	Lipids and lipid-like molecules	Glycerophospholipids	HMDB0008873	C00350	0	-	-	0	-	-
pos-M710T274	710.397	4.57368	1	1	Germbudine	Alkaloids and derivatives	-	NA	NA	1	Bismahanine	HMDB0040773	1	Lolitrem_E	C20550
pos-M716T326	716.446	5.43963	1	1	2,2',3,4,4',5',6-Heptabromodiphenyl ether	Benzenoids	Benzene and substituted derivatives	HMDB0037546	C18140	3	PS(14:0/15:0);PS(15:0/14:0);Spirolide B	HMDB0112273;HMDB0112320;HMDB0030492	0	-	-
pos-M719T250	718.53	4.17392	1	1	PC(15:0/16:1(9Z))	Lipids and lipid-like molecules	Glycerophospholipids	HMDB0007936	C00157	0	-	-	1	Mycolactone_F	C21278
pos-M724T392	723.539	6.5286	1	1	TG 41:4; TG(12:2/12:2/17:0)	Lipids and lipid-like molecules	Glycerolipids	-	C00422	0	-	-	0	-	-
pos-M726T482	725.554	8.03786	1	1	SM 36:4; SM(d14:2/22:2)	Lipids and lipid-like molecules	Sphingolipids	-	C00550	3	SM(d18:0/16:1(9Z));Palmitoyl sphingomyelin;DG(18:2n6/0:0/22:2n6)	HMDB0013464;HMDB0061712;HMDB0056287	0	-	-
pos-M727T277_1	726.51	4.61591	1	1	PC(18:3(6Z,9Z,12Z)/14:1(9Z))	Lipids and lipid-like molecules	Glycerophospholipids	HMDB0008164	C00157	48	PC(14:0/18:4(6Z,9Z,12Z,15Z));PC(14:1(9Z)/18:3(6Z,9Z,12Z));PC(14:1(9Z)/18:3(9Z,12Z,15Z));PC(18:3(6Z,9Z,12Z)/14:1(9Z));PC(18:3(9Z,12Z,15Z)/14:1(9Z));PC(18:4(6Z,9Z,12Z,15Z)/14:0);PE(15:0/20:4(5Z,8Z,11Z,14Z));PE(15:0/20:4(8Z,11Z,14Z,17Z));PE(20:4(5Z,8Z,11Z,14Z)/15:0);PE(20:4(8Z,11Z,14Z,17Z)/15:0);PE-NMe(14:0/20:4(5Z,8Z,11Z,14Z));PE-NMe(14:0/20:4(8Z,11Z,14Z,17Z));PE-NMe(14:1(9Z)/20:3(5Z,8Z,11Z));PE-NM…	HMDB0007877;HMDB0007908;HMDB0007909;HMDB0008164;HMDB0008197;HMDB0008229;HMDB0008904;HMDB0008905;HMDB0009384;HMDB0009417;HMDB0112987;HMDB0112988;HMDB0113005;HMDB0113006;HMDB0113045;HMDB0113066;HMDB0113067;HMDB0113197;HMDB0113225;HMDB0113253;HMDB0113367;HMDB0113395;HMDB0113422;HMDB0113450;HMDB0113923;HMDB0114154;HMDB0007870;HMDB0007902;HMDB0007966;HMDB0007998;HMDB0008893;HMDB0009021;HMDB0008894;HMD…	0	-	-
pos-M731T355	730.537	5.9237	1	1	PC(18:1(9Z)/14:1(9Z))	Lipids and lipid-like molecules	Glycerophospholipids	HMDB0008098	C00157	23	PC(14:0/18:2(9Z,12Z));PC(14:1(9Z)/18:1(11Z));PC(14:1(9Z)/18:1(9Z));PC(16:1(9Z)/16:1(9Z));PC(18:1(11Z)/14:1(9Z));PC(18:1(9Z)/14:1(9Z));PC(18:2(9Z,12Z)/14:0);PE(15:0/20:2(11Z,14Z));PE(20:2(11Z,14Z)/15:0);PE-NMe(14:1(9Z)/20:1(11Z));PE-NMe(16:1(9Z)/18:1(9Z));PE-NMe(16:1(9Z)/18:1(11Z));PE-NMe(14:0/20:2(11Z,14Z));PE-NMe(16:0/18:2(9Z,12Z));PE-NMe(18:1(11Z)/16:1(9Z));PE-NMe(18:1(9Z)/16:1(9Z));PE-NMe(18:2…	HMDB0007874;HMDB0007905;HMDB0007906;HMDB0008002;HMDB0008065;HMDB0008098;HMDB0008130;HMDB0008901;HMDB0009285;HMDB0112955;HMDB0112956;HMDB0112957;HMDB0112984;HMDB0113042;HMDB0113114;HMDB0113141;HMDB0113167;HMDB0113309;HMDB0113337;HMDB0113920;HMDB0114067;HMDB0007788;HMDB0056386	0	-	-
pos-M741T482	740.518	8.03758	1	1	1,2-Dilinoleoyl-sn-glycero-3-phosphoethanolamine	Lipids and lipid-like molecules	Glycerophospholipids	NA	NA	90	PC(15:0/18:4(6Z,9Z,12Z,15Z));PC(18:4(6Z,9Z,12Z,15Z)/15:0);PE(14:0/22:4(7Z,10Z,13Z,16Z));PE(16:0/20:4(5Z,8Z,11Z,14Z));PE(16:0/20:4(8Z,11Z,14Z,17Z));PE(16:1(9Z)/20:3(5Z,8Z,11Z));PE(18:0/18:4(6Z,9Z,12Z,15Z));PE(18:1(11Z)/18:3(6Z,9Z,12Z));PE(18:1(11Z)/18:3(9Z,12Z,15Z));PE(18:1(9Z)/18:3(6Z,9Z,12Z));PE(18:1(9Z)/18:3(9Z,12Z,15Z));PE(18:2(9Z,12Z)/18:2(9Z,12Z));PE(18:3(6Z,9Z,12Z)/18:1(11Z));PE(18:3(6Z,9Z,…	HMDB0007943;HMDB0008231;HMDB0008844;HMDB0008937;HMDB0008938;HMDB0008968;HMDB0008997;HMDB0009028;HMDB0009029;HMDB0009061;HMDB0009062;HMDB0009093;HMDB0009124;HMDB0009125;HMDB0009157;HMDB0009158;HMDB0009189;HMDB0009320;HMDB0009353;HMDB0009385;HMDB0009418;HMDB0009580;HMDB0113028;HMDB0113029;HMDB0113424;HMDB0113452;HMDB0113887;HMDB0113888;HMDB0113905;HMDB0113906;HMDB0113946;HMDB0113967;HMDB0113968;HMD…	1	1-Hexadecanoyl-2-(9Z-octadecenoyl)-sn-glycero-3-phosphoethanolamine	C13877
pos-M741T318_1	740.525	5.30187	1	1	PE(20:4(8Z,11Z,14Z,17Z)/16:0)	Lipids and lipid-like molecules	Glycerophospholipids	HMDB0009418	C00350	0	-	-	0	-	-
pos-M745T482	744.551	8.03339	1	1	PC(18:2(9Z,12Z)/15:0)	Lipids and lipid-like molecules	Glycerophospholipids	HMDB0008132	C00157	45	PC(15:0/18:2(9Z,12Z));PC(18:2(9Z,12Z)/15:0);PE(14:0/22:2(13Z,16Z));PE(14:1(9Z)/22:1(13Z));PE(16:0/20:2(11Z,14Z));PE(16:1(9Z)/20:1(11Z));PE(18:0/18:2(9Z,12Z));PE(18:1(11Z)/18:1(9Z));PE(18:1(9Z)/18:1(11Z));PE(18:2(9Z,12Z)/18:0);PE(20:1(11Z)/16:1(9Z));PE(20:2(11Z,14Z)/16:0);PE(22:1(13Z)/14:1(9Z));PE(22:2(13Z,16Z)/14:0);PE(18:1(11Z)/18:1(11Z));PE(18:1(9Z)/18:1(9Z));PE-NMe(15:0/20:2(11Z,14Z));PE-NMe(2…	HMDB0007940;HMDB0008132;HMDB0008843;HMDB0008875;HMDB0008934;HMDB0008966;HMDB0008994;HMDB0009026;HMDB0009058;HMDB0009090;HMDB0009254;HMDB0009286;HMDB0009515;HMDB0009547;HMDB0009025;HMDB0009059;HMDB0113025;HMDB0113339;HMDB0113856;HMDB0113857;HMDB0113858;HMDB0113884;HMDB0113943;HMDB0114015;HMDB0114042;HMDB0114068;HMDB0114211;HMDB0114239;HMDB0010168;HMDB0114866;HMDB0114883;HMDB0114959;HMDB0114985;HMD…	0	-	-
pos-M747T305	746.561	5.07907	1	1	PC(15:0/18:1(11Z))	Lipids and lipid-like molecules	Glycerophospholipids	HMDB0007938	C00157	0	-	-	0	-	-
pos-M751T172	750.519	2.8743	1	1	PC(20:5(5Z,8Z,11Z,14Z,17Z)/14:1(9Z))	Lipids and lipid-like molecules	Glycerophospholipids	HMDB0008493	C00157	0	-	-	0	-	-
pos-M753T383	752.518	6.38492	1	1	PC(14:1(9Z)/20:4(5Z,8Z,11Z,14Z))	Lipids and lipid-like molecules	Glycerophospholipids	HMDB0007916	C00157	55	PC(14:0/20:5(5Z,8Z,11Z,14Z,17Z));PC(14:1(9Z)/20:4(5Z,8Z,11Z,14Z));PC(14:1(9Z)/20:4(8Z,11Z,14Z,17Z));PC(16:1(9Z)/18:4(6Z,9Z,12Z,15Z));PC(18:4(6Z,9Z,12Z,15Z)/16:1(9Z));PC(20:4(5Z,8Z,11Z,14Z)/14:1(9Z));PC(20:4(8Z,11Z,14Z,17Z)/14:1(9Z));PC(20:5(5Z,8Z,11Z,14Z,17Z)/14:0);PE(15:0/22:5(4Z,7Z,10Z,13Z,16Z));PE(15:0/22:5(7Z,10Z,13Z,16Z,19Z));PE(22:5(4Z,7Z,10Z,13Z,16Z)/15:0);PE(22:5(7Z,10Z,13Z,16Z,19Z)/15:0)…	HMDB0007885;HMDB0007916;HMDB0007917;HMDB0008009;HMDB0008233;HMDB0008427;HMDB0008460;HMDB0008492;HMDB0008911;HMDB0008912;HMDB0009615;HMDB0009648;HMDB0112994;HMDB0112995;HMDB0113012;HMDB0113051;HMDB0113072;HMDB0113073;HMDB0113119;HMDB0113146;HMDB0113173;HMDB0113174;HMDB0113229;HMDB0113256;HMDB0113257;HMDB0113426;HMDB0113454;HMDB0113482;HMDB0113593;HMDB0113620;HMDB0113646;HMDB0113930;HMDB0114383;HMD…	0	-	-
pos-M753T225	753.496	3.74297	1	1	TG 44:10; TG(12:3/14:2/18:5)	Lipids and lipid-like molecules	Glycerolipids	-	C00422	0	-	-	0	-	-
pos-M755T482	754.535	8.0289	1	1	PC(18:3(9Z,12Z,15Z)/16:1(9Z))	Lipids and lipid-like molecules	Glycerophospholipids	HMDB0008200	C00157	66	PC(14:0/20:4(5Z,8Z,11Z,14Z));PC(14:0/20:4(8Z,11Z,14Z,17Z));PC(14:1(9Z)/20:3(5Z,8Z,11Z));PC(14:1(9Z)/20:3(8Z,11Z,14Z));PC(16:0/18:4(6Z,9Z,12Z,15Z));PC(16:1(9Z)/18:3(6Z,9Z,12Z));PC(16:1(9Z)/18:3(9Z,12Z,15Z));PC(18:3(6Z,9Z,12Z)/16:1(9Z));PC(18:3(9Z,12Z,15Z)/16:1(9Z));PC(18:4(6Z,9Z,12Z,15Z)/16:0);PC(20:3(5Z,8Z,11Z)/14:1(9Z));PC(20:3(8Z,11Z,14Z)/14:1(9Z));PC(20:4(5Z,8Z,11Z,14Z)/14:0);PC(20:4(8Z,11Z,14…	HMDB0007883;HMDB0007884;HMDB0007914;HMDB0007915;HMDB0007976;HMDB0008007;HMDB0008008;HMDB0008167;HMDB0008200;HMDB0008232;HMDB0008362;HMDB0008395;HMDB0008426;HMDB0008459;HMDB0008910;HMDB0009582;HMDB0112993;HMDB0113050;HMDB0113070;HMDB0113071;HMDB0113092;HMDB0113117;HMDB0113118;HMDB0113144;HMDB0113145;HMDB0113172;HMDB0113199;HMDB0113200;HMDB0113227;HMDB0113228;HMDB0113255;HMDB0113370;HMDB0113398;HMD…	0	-	-
pos-M757T482	756.552	8.03314	1	1	PC(18:3(6Z,9Z,12Z)/16:0)	Lipids and lipid-like molecules	Glycerophospholipids	HMDB0008166	C00157	43	PC(14:0/20:3(5Z,8Z,11Z));PC(14:0/20:3(8Z,11Z,14Z));PC(14:1(9Z)/20:2(11Z,14Z));PC(16:0/18:3(6Z,9Z,12Z));PC(16:0/18:3(9Z,12Z,15Z));PC(16:1(9Z)/18:2(9Z,12Z));PC(18:2(9Z,12Z)/16:1(9Z));PC(18:3(6Z,9Z,12Z)/16:0);PC(18:3(9Z,12Z,15Z)/16:0);PC(20:2(11Z,14Z)/14:1(9Z));PC(20:3(5Z,8Z,11Z)/14:0);PC(20:3(8Z,11Z,14Z)/14:0);PE-NMe(14:1(9Z)/22:2(13Z,16Z));PE-NMe(16:0/20:3(5Z,8Z,11Z));PE-NMe(16:0/20:3(8Z,11Z,14Z))…	HMDB0007881;HMDB0007882;HMDB0007913;HMDB0007974;HMDB0007975;HMDB0008006;HMDB0008134;HMDB0008166;HMDB0008199;HMDB0008329;HMDB0008361;HMDB0008394;HMDB0113011;HMDB0113048;HMDB0113049;HMDB0113069;HMDB0113090;HMDB0113091;HMDB0113116;HMDB0113143;HMDB0113170;HMDB0113171;HMDB0113198;HMDB0113226;HMDB0113341;HMDB0113369;HMDB0113397;HMDB0113564;HMDB0113926;HMDB0113927;HMDB0114270;HMDB0114298;HMDB0000564;HMD…	0	-	-
pos-M759T482	758.568	8.0325	1	1	PC(16:0/18:2(9Z,12Z))	Lipids and lipid-like molecules	Glycerophospholipids	HMDB0007973	C00157	28	PC(14:0/20:2(11Z,14Z));PC(14:1(9Z)/20:1(11Z));PC(16:0/18:2(9Z,12Z));PC(16:1(9Z)/18:1(11Z));PC(16:1(9Z)/18:1(9Z));PC(18:1(11Z)/16:1(9Z));PC(18:1(9Z)/16:1(9Z));PC(18:2(9Z,12Z)/16:0);PC(20:1(11Z)/14:1(9Z));PC(20:2(11Z,14Z)/14:0);PE(15:0/22:2(13Z,16Z));PE(22:2(13Z,16Z)/15:0);PE-NMe(18:1(9Z)/18:1(9Z));PE-NMe(16:1(9Z)/20:1(11Z));PE-NMe(18:1(9Z)/18:1(11Z));PE-NMe(18:1(11Z)/18:1(9Z));PE-NMe(18:1(11Z)/18:…	HMDB0007880;HMDB0007912;HMDB0007973;HMDB0008004;HMDB0008005;HMDB0008068;HMDB0008101;HMDB0008133;HMDB0008296;HMDB0008328;HMDB0008909;HMDB0009549;HMDB0010565;HMDB0112966;HMDB0112967;HMDB0112968;HMDB0112969;HMDB0112992;HMDB0113010;HMDB0113047;HMDB0113089;HMDB0113169;HMDB0113312;HMDB0113340;HMDB0113536;HMDB0113563;HMDB0113925;HMDB0114241	1	1-Hexadecylthio-2-hexadecanoylamino-1,2-dideoxy-sn-glycero-3-phosphocholine	C04873
pos-M761T482	760.578	8.0296	1	1	PC(16:0/18:1(9Z))	Lipids and lipid-like molecules	Glycerophospholipids	HMDB0007972	C00157	26	PC(14:0/20:1(11Z));PC(14:1(9Z)/20:0);PC(16:0/18:1(11Z));PC(16:0/18:1(9Z));PC(16:1(9Z)/18:0);PC(18:0/16:1(9Z));PC(18:1(11Z)/16:0);PC(18:1(9Z)/16:0);PC(20:0/14:1(9Z));PC(20:1(11Z)/14:0);PE(15:0/22:1(13Z));PE(22:1(13Z)/15:0);PE-NMe(18:0/18:1(9Z));PE-NMe(18:0/18:1(11Z));PE-NMe(14:1(9Z)/22:0);PE-NMe(16:0/20:1(11Z));PE-NMe(16:1(9Z)/20:0);PE-NMe(14:0/22:1(13Z));PE-NMe(18:1(11Z)/18:0);PE-NMe(18:1(9Z)/18:…	HMDB0007879;HMDB0007911;HMDB0007971;HMDB0007972;HMDB0008003;HMDB0008035;HMDB0008067;HMDB0008100;HMDB0008263;HMDB0008295;HMDB0008908;HMDB0009516;HMDB0112970;HMDB0112971;HMDB0112972;HMDB0112973;HMDB0112974;HMDB0112991;HMDB0113115;HMDB0113142;HMDB0113283;HMDB0113311;HMDB0113509;HMDB0113535;HMDB0113864;HMDB0114212	0	-	-
pos-M761T279	760.58	4.65205	1	1	PC(16:0/18:1(9Z))	Lipids and lipid-like molecules	Glycerophospholipids	HMDB0007972	C00157	26	PC(14:0/20:1(11Z));PC(14:1(9Z)/20:0);PC(16:0/18:1(11Z));PC(16:0/18:1(9Z));PC(16:1(9Z)/18:0);PC(18:0/16:1(9Z));PC(18:1(11Z)/16:0);PC(18:1(9Z)/16:0);PC(20:0/14:1(9Z));PC(20:1(11Z)/14:0);PE(15:0/22:1(13Z));PE(22:1(13Z)/15:0);PE-NMe(18:0/18:1(9Z));PE-NMe(18:0/18:1(11Z));PE-NMe(14:1(9Z)/22:0);PE-NMe(16:0/20:1(11Z));PE-NMe(16:1(9Z)/20:0);PE-NMe(14:0/22:1(13Z));PE-NMe(18:1(11Z)/18:0);PE-NMe(18:1(9Z)/18:…	HMDB0007879;HMDB0007911;HMDB0007971;HMDB0007972;HMDB0008003;HMDB0008035;HMDB0008067;HMDB0008100;HMDB0008263;HMDB0008295;HMDB0008908;HMDB0009516;HMDB0112970;HMDB0112971;HMDB0112972;HMDB0112973;HMDB0112974;HMDB0112991;HMDB0113115;HMDB0113142;HMDB0113283;HMDB0113311;HMDB0113509;HMDB0113535;HMDB0113864;HMDB0114212	0	-	-
pos-M761T294	760.58	4.89896	1	1	PC(16:0/18:1(9Z))	Lipids and lipid-like molecules	Glycerophospholipids	HMDB0007972	C00157	26	PC(14:0/20:1(11Z));PC(14:1(9Z)/20:0);PC(16:0/18:1(11Z));PC(16:0/18:1(9Z));PC(16:1(9Z)/18:0);PC(18:0/16:1(9Z));PC(18:1(11Z)/16:0);PC(18:1(9Z)/16:0);PC(20:0/14:1(9Z));PC(20:1(11Z)/14:0);PE(15:0/22:1(13Z));PE(22:1(13Z)/15:0);PE-NMe(18:0/18:1(9Z));PE-NMe(18:0/18:1(11Z));PE-NMe(14:1(9Z)/22:0);PE-NMe(16:0/20:1(11Z));PE-NMe(16:1(9Z)/20:0);PE-NMe(14:0/22:1(13Z));PE-NMe(18:1(11Z)/18:0);PE-NMe(18:1(9Z)/18:…	HMDB0007879;HMDB0007911;HMDB0007971;HMDB0007972;HMDB0008003;HMDB0008035;HMDB0008067;HMDB0008100;HMDB0008263;HMDB0008295;HMDB0008908;HMDB0009516;HMDB0112970;HMDB0112971;HMDB0112972;HMDB0112973;HMDB0112974;HMDB0112991;HMDB0113115;HMDB0113142;HMDB0113283;HMDB0113311;HMDB0113509;HMDB0113535;HMDB0113864;HMDB0114212	0	-	-
pos-M761T225	760.578	3.74567	1	1	PC(16:0/18:1(9Z))	Lipids and lipid-like molecules	Glycerophospholipids	HMDB0007972	C00157	26	PC(14:0/20:1(11Z));PC(14:1(9Z)/20:0);PC(16:0/18:1(11Z));PC(16:0/18:1(9Z));PC(16:1(9Z)/18:0);PC(18:0/16:1(9Z));PC(18:1(11Z)/16:0);PC(18:1(9Z)/16:0);PC(20:0/14:1(9Z));PC(20:1(11Z)/14:0);PE(15:0/22:1(13Z));PE(22:1(13Z)/15:0);PE-NMe(18:0/18:1(9Z));PE-NMe(18:0/18:1(11Z));PE-NMe(14:1(9Z)/22:0);PE-NMe(16:0/20:1(11Z));PE-NMe(16:1(9Z)/20:0);PE-NMe(14:0/22:1(13Z));PE-NMe(18:1(11Z)/18:0);PE-NMe(18:1(9Z)/18:…	HMDB0007879;HMDB0007911;HMDB0007971;HMDB0007972;HMDB0008003;HMDB0008035;HMDB0008067;HMDB0008100;HMDB0008263;HMDB0008295;HMDB0008908;HMDB0009516;HMDB0112970;HMDB0112971;HMDB0112972;HMDB0112973;HMDB0112974;HMDB0112991;HMDB0113115;HMDB0113142;HMDB0113283;HMDB0113311;HMDB0113509;HMDB0113535;HMDB0113864;HMDB0114212	0	-	-
pos-M763T482_1	762.504	8.03694	1	1	PE(22:6(4Z,7Z,10Z,13Z,16Z,19Z)/16:1(9Z))	Lipids and lipid-like molecules	Glycerophospholipids	HMDB0009683	C00350	82	PE(16:1(9Z)/22:6(4Z,7Z,10Z,13Z,16Z,19Z));PE(18:2(9Z,12Z)/20:5(5Z,8Z,11Z,14Z,17Z));PE(18:3(6Z,9Z,12Z)/20:4(5Z,8Z,11Z,14Z));PE(18:3(6Z,9Z,12Z)/20:4(8Z,11Z,14Z,17Z));PE(18:3(9Z,12Z,15Z)/20:4(5Z,8Z,11Z,14Z));PE(18:3(9Z,12Z,15Z)/20:4(8Z,11Z,14Z,17Z));PE(18:4(6Z,9Z,12Z,15Z)/20:3(5Z,8Z,11Z));PE(18:4(6Z,9Z,12Z,15Z)/20:3(8Z,11Z,14Z));PE(20:3(5Z,8Z,11Z)/18:4(6Z,9Z,12Z,15Z));PE(20:3(8Z,11Z,14Z)/18:4(6Z,9Z,1…	HMDB0008979;HMDB0009104;HMDB0009135;HMDB0009136;HMDB0009168;HMDB0009169;HMDB0009199;HMDB0009200;HMDB0009327;HMDB0009360;HMDB0009391;HMDB0009392;HMDB0009424;HMDB0009425;HMDB0009456;HMDB0009683;HMDB0113915;HMDB0114105;HMDB0114134;HMDB0114161;HMDB0114162;HMDB0114577;HMDB0007943;HMDB0008231;HMDB0008844;HMDB0008937;HMDB0008938;HMDB0008968;HMDB0008997;HMDB0009028;HMDB0009029;HMDB0009061;HMDB0009062;HMD…	1	Argiopinin_II	C20094
pos-M763T312	762.538	5.20676	1	1	Plasmenyl-PC 36:6; PC(P-14:0/22:6)	Lipids and lipid-like molecules	Glycerophospholipids	-	C00958	0	-	-	0	-	-
pos-M765T180	764.534	3.00155	1	1	PE(18:2(9Z,12Z)/20:4(8Z,11Z,14Z,17Z))	Lipids and lipid-like molecules	Glycerophospholipids	HMDB0009103	C00350	0	-	-	0	-	-
pos-M765T134	765.413	2.23002	1	1	[Ala5,.beta.-Ala8] Neurokinin A (4-10)	Organic acids and derivatives	Carboxylic acids and derivatives	NA	NA	0	-	-	0	-	-
pos-M767T482_2	766.571	8.0281	1	1	Plasmenyl-PC 36:4; PC(P-14:0/22:4)	Lipids and lipid-like molecules	Glycerophospholipids	-	C00958	27	PC(18:3(6Z,9Z,12Z)/P-18:1(11Z));PC(18:3(6Z,9Z,12Z)/P-18:1(9Z));PC(18:3(9Z,12Z,15Z)/P-18:1(11Z));PC(18:3(9Z,12Z,15Z)/P-18:1(9Z));PC(18:4(6Z,9Z,12Z,15Z)/P-18:0);PC(20:4(5Z,8Z,11Z,14Z)/P-16:0);PC(20:4(8Z,11Z,14Z,17Z)/P-16:0);PC(P-16:0/20:4(5Z,8Z,11Z,14Z));PC(P-16:0/20:4(8Z,11Z,14Z,17Z));PC(P-18:0/18:4(6Z,9Z,12Z,15Z));PC(P-18:1(11Z)/18:3(6Z,9Z,12Z));PC(P-18:1(11Z)/18:3(9Z,12Z,15Z));PC(P-18:1(9Z)/18:3…	HMDB0008194;HMDB0008195;HMDB0008227;HMDB0008228;HMDB0008259;HMDB0008455;HMDB0008488;HMDB0011220;HMDB0011221;HMDB0011247;HMDB0011278;HMDB0011279;HMDB0011311;HMDB0011312;HMDB0013415;HMDB0039528;HMDB0007996;HMDB0007997;HMDB0008028;HMDB0008093;HMDB0008126;HMDB0011151;HMDB0011209;HMDB0011210;HMDB0011240;HMDB0011272;HMDB0011305	0	-	-
pos-M770T337_1	769.546	5.61402	1	1	TG 45:9; TG(15:3/15:3/15:3)	Lipids and lipid-like molecules	Glycerolipids	-	C00422	35	Ubiquinol 8;PC(14:0/20:5(5Z,8Z,11Z,14Z,17Z));PC(14:1(9Z)/20:4(5Z,8Z,11Z,14Z));PC(14:1(9Z)/20:4(8Z,11Z,14Z,17Z));PC(16:1(9Z)/18:4(6Z,9Z,12Z,15Z));PC(18:4(6Z,9Z,12Z,15Z)/16:1(9Z));PC(20:4(5Z,8Z,11Z,14Z)/14:1(9Z));PC(20:4(8Z,11Z,14Z,17Z)/14:1(9Z));PC(20:5(5Z,8Z,11Z,14Z,17Z)/14:0);PE(15:0/22:5(4Z,7Z,10Z,13Z,16Z));PE(15:0/22:5(7Z,10Z,13Z,16Z,19Z));PE(22:5(4Z,7Z,10Z,13Z,16Z)/15:0);PE(22:5(7Z,10Z,13Z,16…	HMDB0001060;HMDB0007885;HMDB0007916;HMDB0007917;HMDB0008009;HMDB0008233;HMDB0008427;HMDB0008460;HMDB0008492;HMDB0008911;HMDB0008912;HMDB0009615;HMDB0009648;HMDB0112994;HMDB0112995;HMDB0113012;HMDB0113051;HMDB0113072;HMDB0113073;HMDB0113119;HMDB0113146;HMDB0113173;HMDB0113174;HMDB0113229;HMDB0113256;HMDB0113257;HMDB0113426;HMDB0113454;HMDB0113482;HMDB0113593;HMDB0113620;HMDB0113646;HMDB0113930;HMD…	0	-	-
pos-M777T482	776.519	8.02602	1	1	PC(18:3(6Z,9Z,12Z)/18:4(6Z,9Z,12Z,15Z))	Lipids and lipid-like molecules	Glycerophospholipids	HMDB0008174	C00157	63	PC(14:1(9Z)/22:6(4Z,7Z,10Z,13Z,16Z,19Z));PC(18:3(6Z,9Z,12Z)/18:4(6Z,9Z,12Z,15Z));PC(18:3(9Z,12Z,15Z)/18:4(6Z,9Z,12Z,15Z));PC(18:4(6Z,9Z,12Z,15Z)/18:3(6Z,9Z,12Z));PC(18:4(6Z,9Z,12Z,15Z)/18:3(9Z,12Z,15Z));PC(22:6(4Z,7Z,10Z,13Z,16Z,19Z)/14:1(9Z));PE-NMe(16:1(9Z)/22:6(4Z,7Z,10Z,13Z,16Z,19Z));PE-NMe(18:2(9Z,12Z)/20:5(5Z,8Z,11Z,14Z,17Z));PE-NMe(18:3(6Z,9Z,12Z)/20:4(5Z,8Z,11Z,14Z));PE-NMe(18:3(6Z,9Z,12Z…	HMDB0007925;HMDB0008174;HMDB0008207;HMDB0008238;HMDB0008239;HMDB0008723;HMDB0113081;HMDB0113183;HMDB0113209;HMDB0113210;HMDB0113238;HMDB0113239;HMDB0113265;HMDB0113266;HMDB0113377;HMDB0113405;HMDB0113431;HMDB0113432;HMDB0113459;HMDB0113460;HMDB0113487;HMDB0113677;HMDB0007883;HMDB0007884;HMDB0007914;HMDB0007915;HMDB0007976;HMDB0008007;HMDB0008008;HMDB0008167;HMDB0008200;HMDB0008232;HMDB0008362;HMD…	0	-	-
pos-M778T157	777.692	2.62316	1	1	L-Thyroxine	Organic acids and derivatives	Carboxylic acids and derivatives	HMDB0000248	C01829	17	Thyroxine;Dextrothyroxine;Glycerol 1,3-ditetradecanoate 2-(9Z-octadecenoate);TG(14:0/18:1(11Z)/14:0);TG(14:0/18:1(9Z)/14:0);TG(15:0/16:1(9Z)/15:0);TG(16:0/14:1(9Z)/16:0);TG(16:0/14:0/16:1(9Z));TG(14:0/14:0/18:1(11Z));TG(14:0/14:0/18:1(9Z));TG(14:0/16:0/16:1(9Z));TG(14:0/18:0/14:1(9Z));TG(14:0/14:1(9Z)/18:0);TG(14:0/16:1(9Z)/16:0);TG(15:0/15:0/16:1(9Z));TG(16:0/16:0/14:1(9Z));TG(18:0/14:0/14:1(9Z))	HMDB0000248;HMDB0014651;HMDB0031123;HMDB0042331;HMDB0042361;HMDB0043192;HMDB0044025;HMDB0010412;HMDB0042070;HMDB0042071;HMDB0042129;HMDB0042158;HMDB0042274;HMDB0042303;HMDB0042996;HMDB0043890;HMDB0044672	1	Thyroxine	C01829
pos-M779T482	778.534	8.02812	1	1	1,2-Di-(9Z,12Z,15Z-octadecatrienoyl)-sn-glycero-3-phosphocholine	Lipids and lipid-like molecules	Glycerophospholipids	NA	NA	72	PC(14:0/22:6(4Z,7Z,10Z,13Z,16Z,19Z));PC(14:1(9Z)/22:5(4Z,7Z,10Z,13Z,16Z));PC(14:1(9Z)/22:5(7Z,10Z,13Z,16Z,19Z));PC(16:1(9Z)/20:5(5Z,8Z,11Z,14Z,17Z));PC(18:2(9Z,12Z)/18:4(6Z,9Z,12Z,15Z));PC(18:3(6Z,9Z,12Z)/18:3(6Z,9Z,12Z));PC(18:3(6Z,9Z,12Z)/18:3(9Z,12Z,15Z));PC(18:3(9Z,12Z,15Z)/18:3(6Z,9Z,12Z));PC(18:3(9Z,12Z,15Z)/18:3(9Z,12Z,15Z));PC(18:4(6Z,9Z,12Z,15Z)/18:2(9Z,12Z));PC(20:5(5Z,8Z,11Z,14Z,17Z)/1…	HMDB0007892;HMDB0007923;HMDB0007924;HMDB0008017;HMDB0008142;HMDB0008172;HMDB0008173;HMDB0008205;HMDB0008206;HMDB0008237;HMDB0008496;HMDB0008657;HMDB0008690;HMDB0008722;HMDB0113058;HMDB0113079;HMDB0113080;HMDB0113127;HMDB0113154;HMDB0113181;HMDB0113182;HMDB0113207;HMDB0113208;HMDB0113236;HMDB0113237;HMDB0113264;HMDB0113348;HMDB0113375;HMDB0113376;HMDB0113403;HMDB0113404;HMDB0113430;HMDB0113458;HMD…	0	-	-
pos-M779T435	778.534	7.24505	1	1	1,2-Di-(9Z,12Z,15Z-octadecatrienoyl)-sn-glycero-3-phosphocholine	Lipids and lipid-like molecules	Glycerophospholipids	NA	NA	72	PC(14:0/22:6(4Z,7Z,10Z,13Z,16Z,19Z));PC(14:1(9Z)/22:5(4Z,7Z,10Z,13Z,16Z));PC(14:1(9Z)/22:5(7Z,10Z,13Z,16Z,19Z));PC(16:1(9Z)/20:5(5Z,8Z,11Z,14Z,17Z));PC(18:2(9Z,12Z)/18:4(6Z,9Z,12Z,15Z));PC(18:3(6Z,9Z,12Z)/18:3(6Z,9Z,12Z));PC(18:3(6Z,9Z,12Z)/18:3(9Z,12Z,15Z));PC(18:3(9Z,12Z,15Z)/18:3(6Z,9Z,12Z));PC(18:3(9Z,12Z,15Z)/18:3(9Z,12Z,15Z));PC(18:4(6Z,9Z,12Z,15Z)/18:2(9Z,12Z));PC(20:5(5Z,8Z,11Z,14Z,17Z)/1…	HMDB0007892;HMDB0007923;HMDB0007924;HMDB0008017;HMDB0008142;HMDB0008172;HMDB0008173;HMDB0008205;HMDB0008206;HMDB0008237;HMDB0008496;HMDB0008657;HMDB0008690;HMDB0008722;HMDB0113058;HMDB0113079;HMDB0113080;HMDB0113127;HMDB0113154;HMDB0113181;HMDB0113182;HMDB0113207;HMDB0113208;HMDB0113236;HMDB0113237;HMDB0113264;HMDB0113348;HMDB0113375;HMDB0113376;HMDB0113403;HMDB0113404;HMDB0113430;HMDB0113458;HMD…	0	-	-
pos-M779T208	778.549	3.46465	1	1	1,2-Di-(9Z,12Z,15Z-octadecatrienoyl)-sn-glycero-3-phosphocholine	Lipids and lipid-like molecules	Glycerophospholipids	NA	NA	0	-	-	0	-	-
pos-M781T482_1	780.55	8.0251	1	1	PC(20:4(8Z,11Z,14Z,17Z)/16:1(9Z))	Lipids and lipid-like molecules	Glycerophospholipids	HMDB0008463	C00157	78	PC(14:0/22:5(4Z,7Z,10Z,13Z,16Z));PC(14:0/22:5(7Z,10Z,13Z,16Z,19Z));PC(14:1(9Z)/22:4(7Z,10Z,13Z,16Z));PC(16:0/20:5(5Z,8Z,11Z,14Z,17Z));PC(16:1(9Z)/20:4(5Z,8Z,11Z,14Z));PC(16:1(9Z)/20:4(8Z,11Z,14Z,17Z));PC(18:1(11Z)/18:4(6Z,9Z,12Z,15Z));PC(18:1(9Z)/18:4(6Z,9Z,12Z,15Z));PC(18:2(9Z,12Z)/18:3(6Z,9Z,12Z));PC(18:2(9Z,12Z)/18:3(9Z,12Z,15Z));PC(18:3(6Z,9Z,12Z)/18:2(9Z,12Z));PC(18:3(9Z,12Z,15Z)/18:2(9Z,12Z…	HMDB0007890;HMDB0007891;HMDB0007922;HMDB0007984;HMDB0008015;HMDB0008016;HMDB0008075;HMDB0008108;HMDB0008140;HMDB0008141;HMDB0008171;HMDB0008204;HMDB0008235;HMDB0008236;HMDB0008430;HMDB0008463;HMDB0008495;HMDB0008624;HMDB0008656;HMDB0008689;HMDB0113056;HMDB0113057;HMDB0113078;HMDB0113100;HMDB0113125;HMDB0113126;HMDB0113152;HMDB0113153;HMDB0113179;HMDB0113180;HMDB0113206;HMDB0113235;HMDB0113263;HMD…	0	-	-
pos-M781T454	780.55	7.56137	1	1	PC(20:4(8Z,11Z,14Z,17Z)/16:1(9Z))	Lipids and lipid-like molecules	Glycerophospholipids	HMDB0008463	C00157	78	PC(14:0/22:5(4Z,7Z,10Z,13Z,16Z));PC(14:0/22:5(7Z,10Z,13Z,16Z,19Z));PC(14:1(9Z)/22:4(7Z,10Z,13Z,16Z));PC(16:0/20:5(5Z,8Z,11Z,14Z,17Z));PC(16:1(9Z)/20:4(5Z,8Z,11Z,14Z));PC(16:1(9Z)/20:4(8Z,11Z,14Z,17Z));PC(18:1(11Z)/18:4(6Z,9Z,12Z,15Z));PC(18:1(9Z)/18:4(6Z,9Z,12Z,15Z));PC(18:2(9Z,12Z)/18:3(6Z,9Z,12Z));PC(18:2(9Z,12Z)/18:3(9Z,12Z,15Z));PC(18:3(6Z,9Z,12Z)/18:2(9Z,12Z));PC(18:3(9Z,12Z,15Z)/18:2(9Z,12Z…	HMDB0007890;HMDB0007891;HMDB0007922;HMDB0007984;HMDB0008015;HMDB0008016;HMDB0008075;HMDB0008108;HMDB0008140;HMDB0008141;HMDB0008171;HMDB0008204;HMDB0008235;HMDB0008236;HMDB0008430;HMDB0008463;HMDB0008495;HMDB0008624;HMDB0008656;HMDB0008689;HMDB0113056;HMDB0113057;HMDB0113078;HMDB0113100;HMDB0113125;HMDB0113126;HMDB0113152;HMDB0113153;HMDB0113179;HMDB0113180;HMDB0113206;HMDB0113235;HMDB0113263;HMD…	0	-	-
pos-M783T482	782.565	8.02815	1	1	PC(18:2(9Z,12Z)/18:2(9Z,12Z))	Lipids and lipid-like molecules	Glycerophospholipids	HMDB0008138	C00157	71	PC(14:0/22:4(7Z,10Z,13Z,16Z));PC(16:0/20:4(5Z,8Z,11Z,14Z));PC(16:0/20:4(8Z,11Z,14Z,17Z));PC(16:1(9Z)/20:3(5Z,8Z,11Z));PC(16:1(9Z)/20:3(8Z,11Z,14Z));PC(18:0/18:4(6Z,9Z,12Z,15Z));PC(18:1(11Z)/18:3(6Z,9Z,12Z));PC(18:1(11Z)/18:3(9Z,12Z,15Z));PC(18:1(9Z)/18:3(6Z,9Z,12Z));PC(18:1(9Z)/18:3(9Z,12Z,15Z));PC(18:2(9Z,12Z)/18:2(9Z,12Z));PC(18:3(6Z,9Z,12Z)/18:1(11Z));PC(18:3(6Z,9Z,12Z)/18:1(9Z));PC(18:3(9Z,12…	HMDB0007889;HMDB0007982;HMDB0007983;HMDB0008013;HMDB0008014;HMDB0008042;HMDB0008073;HMDB0008074;HMDB0008106;HMDB0008107;HMDB0008138;HMDB0008169;HMDB0008170;HMDB0008202;HMDB0008203;HMDB0008234;HMDB0008365;HMDB0008398;HMDB0008429;HMDB0008462;HMDB0008623;HMDB0113055;HMDB0113098;HMDB0113099;HMDB0113123;HMDB0113124;HMDB0113150;HMDB0113151;HMDB0113178;HMDB0113205;HMDB0113234;HMDB0113262;HMDB0113290;HMD…	0	-	-
pos-M783T384	782.567	6.39576	1	1	PC(18:2(9Z,12Z)/18:2(9Z,12Z))	Lipids and lipid-like molecules	Glycerophospholipids	HMDB0008138	C00157	71	PC(14:0/22:4(7Z,10Z,13Z,16Z));PC(16:0/20:4(5Z,8Z,11Z,14Z));PC(16:0/20:4(8Z,11Z,14Z,17Z));PC(16:1(9Z)/20:3(5Z,8Z,11Z));PC(16:1(9Z)/20:3(8Z,11Z,14Z));PC(18:0/18:4(6Z,9Z,12Z,15Z));PC(18:1(11Z)/18:3(6Z,9Z,12Z));PC(18:1(11Z)/18:3(9Z,12Z,15Z));PC(18:1(9Z)/18:3(6Z,9Z,12Z));PC(18:1(9Z)/18:3(9Z,12Z,15Z));PC(18:2(9Z,12Z)/18:2(9Z,12Z));PC(18:3(6Z,9Z,12Z)/18:1(11Z));PC(18:3(6Z,9Z,12Z)/18:1(9Z));PC(18:3(9Z,12…	HMDB0007889;HMDB0007982;HMDB0007983;HMDB0008013;HMDB0008014;HMDB0008042;HMDB0008073;HMDB0008074;HMDB0008106;HMDB0008107;HMDB0008138;HMDB0008169;HMDB0008170;HMDB0008202;HMDB0008203;HMDB0008234;HMDB0008365;HMDB0008398;HMDB0008429;HMDB0008462;HMDB0008623;HMDB0113055;HMDB0113098;HMDB0113099;HMDB0113123;HMDB0113124;HMDB0113150;HMDB0113151;HMDB0113178;HMDB0113205;HMDB0113234;HMDB0113262;HMDB0113290;HMD…	0	-	-
pos-M783T341	782.568	5.67873	1	1	PC(18:2(9Z,12Z)/18:2(9Z,12Z))	Lipids and lipid-like molecules	Glycerophospholipids	HMDB0008138	C00157	71	PC(14:0/22:4(7Z,10Z,13Z,16Z));PC(16:0/20:4(5Z,8Z,11Z,14Z));PC(16:0/20:4(8Z,11Z,14Z,17Z));PC(16:1(9Z)/20:3(5Z,8Z,11Z));PC(16:1(9Z)/20:3(8Z,11Z,14Z));PC(18:0/18:4(6Z,9Z,12Z,15Z));PC(18:1(11Z)/18:3(6Z,9Z,12Z));PC(18:1(11Z)/18:3(9Z,12Z,15Z));PC(18:1(9Z)/18:3(6Z,9Z,12Z));PC(18:1(9Z)/18:3(9Z,12Z,15Z));PC(18:2(9Z,12Z)/18:2(9Z,12Z));PC(18:3(6Z,9Z,12Z)/18:1(11Z));PC(18:3(6Z,9Z,12Z)/18:1(9Z));PC(18:3(9Z,12…	HMDB0007889;HMDB0007982;HMDB0007983;HMDB0008013;HMDB0008014;HMDB0008042;HMDB0008073;HMDB0008074;HMDB0008106;HMDB0008107;HMDB0008138;HMDB0008169;HMDB0008170;HMDB0008202;HMDB0008203;HMDB0008234;HMDB0008365;HMDB0008398;HMDB0008429;HMDB0008462;HMDB0008623;HMDB0113055;HMDB0113098;HMDB0113099;HMDB0113123;HMDB0113124;HMDB0113150;HMDB0113151;HMDB0113178;HMDB0113205;HMDB0113234;HMDB0113262;HMDB0113290;HMD…	0	-	-
pos-M783T368	782.568	6.12977	1	1	PC(18:2(9Z,12Z)/18:2(9Z,12Z))	Lipids and lipid-like molecules	Glycerophospholipids	HMDB0008138	C00157	71	PC(14:0/22:4(7Z,10Z,13Z,16Z));PC(16:0/20:4(5Z,8Z,11Z,14Z));PC(16:0/20:4(8Z,11Z,14Z,17Z));PC(16:1(9Z)/20:3(5Z,8Z,11Z));PC(16:1(9Z)/20:3(8Z,11Z,14Z));PC(18:0/18:4(6Z,9Z,12Z,15Z));PC(18:1(11Z)/18:3(6Z,9Z,12Z));PC(18:1(11Z)/18:3(9Z,12Z,15Z));PC(18:1(9Z)/18:3(6Z,9Z,12Z));PC(18:1(9Z)/18:3(9Z,12Z,15Z));PC(18:2(9Z,12Z)/18:2(9Z,12Z));PC(18:3(6Z,9Z,12Z)/18:1(11Z));PC(18:3(6Z,9Z,12Z)/18:1(9Z));PC(18:3(9Z,12…	HMDB0007889;HMDB0007982;HMDB0007983;HMDB0008013;HMDB0008014;HMDB0008042;HMDB0008073;HMDB0008074;HMDB0008106;HMDB0008107;HMDB0008138;HMDB0008169;HMDB0008170;HMDB0008202;HMDB0008203;HMDB0008234;HMDB0008365;HMDB0008398;HMDB0008429;HMDB0008462;HMDB0008623;HMDB0113055;HMDB0113098;HMDB0113099;HMDB0113123;HMDB0113124;HMDB0113150;HMDB0113151;HMDB0113178;HMDB0113205;HMDB0113234;HMDB0113262;HMDB0113290;HMD…	0	-	-
pos-M785T383	784.581	6.38505	1	1	PC(16:0/20:3(5Z,8Z,11Z))	Lipids and lipid-like molecules	Glycerophospholipids	HMDB0007980	C00157	45	PC(14:1(9Z)/22:2(13Z,16Z));PC(16:0/20:3(5Z,8Z,11Z));PC(16:0/20:3(8Z,11Z,14Z));PC(16:1(9Z)/20:2(11Z,14Z));PC(18:0/18:3(6Z,9Z,12Z));PC(18:0/18:3(9Z,12Z,15Z));PC(18:1(11Z)/18:2(9Z,12Z));PC(18:1(9Z)/18:2(9Z,12Z));PC(18:2(9Z,12Z)/18:1(11Z));PC(18:2(9Z,12Z)/18:1(9Z));PC(18:3(6Z,9Z,12Z)/18:0);PC(18:3(9Z,12Z,15Z)/18:0);PC(20:2(11Z,14Z)/16:1(9Z));PC(20:3(5Z,8Z,11Z)/16:0);PC(20:3(8Z,11Z,14Z)/16:0);PC(22:2(…	HMDB0007921;HMDB0007980;HMDB0007981;HMDB0008012;HMDB0008040;HMDB0008041;HMDB0008072;HMDB0008105;HMDB0008136;HMDB0008137;HMDB0008168;HMDB0008201;HMDB0008332;HMDB0008364;HMDB0008397;HMDB0008591;HMDB0113077;HMDB0113096;HMDB0113097;HMDB0113122;HMDB0113149;HMDB0113177;HMDB0113204;HMDB0113233;HMDB0113288;HMDB0113289;HMDB0113316;HMDB0113343;HMDB0113344;HMDB0113371;HMDB0113399;HMDB0113567;HMDB0007878;HMD…	0	-	-
pos-M785T250	784.582	4.1724	1	1	PC(16:0/20:3(5Z,8Z,11Z))	Lipids and lipid-like molecules	Glycerophospholipids	HMDB0007980	C00157	45	PC(14:1(9Z)/22:2(13Z,16Z));PC(16:0/20:3(5Z,8Z,11Z));PC(16:0/20:3(8Z,11Z,14Z));PC(16:1(9Z)/20:2(11Z,14Z));PC(18:0/18:3(6Z,9Z,12Z));PC(18:0/18:3(9Z,12Z,15Z));PC(18:1(11Z)/18:2(9Z,12Z));PC(18:1(9Z)/18:2(9Z,12Z));PC(18:2(9Z,12Z)/18:1(11Z));PC(18:2(9Z,12Z)/18:1(9Z));PC(18:3(6Z,9Z,12Z)/18:0);PC(18:3(9Z,12Z,15Z)/18:0);PC(20:2(11Z,14Z)/16:1(9Z));PC(20:3(5Z,8Z,11Z)/16:0);PC(20:3(8Z,11Z,14Z)/16:0);PC(22:2(…	HMDB0007921;HMDB0007980;HMDB0007981;HMDB0008012;HMDB0008040;HMDB0008041;HMDB0008072;HMDB0008105;HMDB0008136;HMDB0008137;HMDB0008168;HMDB0008201;HMDB0008332;HMDB0008364;HMDB0008397;HMDB0008591;HMDB0113077;HMDB0113096;HMDB0113097;HMDB0113122;HMDB0113149;HMDB0113177;HMDB0113204;HMDB0113233;HMDB0113288;HMDB0113289;HMDB0113316;HMDB0113343;HMDB0113344;HMDB0113371;HMDB0113399;HMDB0113567;HMDB0007878;HMD…	0	-	-
pos-M787T482	786.597	8.03272	1	1	PC(18:0/18:2(9Z,12Z))	Lipids and lipid-like molecules	Glycerophospholipids	HMDB0008039	C00157	32	PC(18:1(9Z)/18:1(9Z)) ;PC(14:0/22:2(13Z,16Z));PC(14:1(9Z)/22:1(13Z));PC(16:0/20:2(11Z,14Z));PC(16:1(9Z)/20:1(11Z));PC(18:0/18:2(9Z,12Z));PC(18:1(11Z)/18:1(11Z));PC(18:1(11Z)/18:1(9Z));PC(18:1(9Z)/18:1(11Z));PC(18:2(9Z,12Z)/18:0);PC(20:1(11Z)/16:1(9Z));PC(20:2(11Z,14Z)/16:0);PC(22:1(13Z)/14:1(9Z));PC(22:2(13Z,16Z)/14:0);1,2-dioleoyl-sn-glycero-3-phosphocholine;PE-NMe(14:1(9Z)/24:1(15Z));PE-NMe(16:…	HMDB0000593;HMDB0007888;HMDB0007920;HMDB0007979;HMDB0008011;HMDB0008039;HMDB0008070;HMDB0008071;HMDB0008103;HMDB0008135;HMDB0008299;HMDB0008331;HMDB0008559;HMDB0008590;HMDB0062690;HMDB0112977;HMDB0113054;HMDB0113076;HMDB0113095;HMDB0113121;HMDB0113148;HMDB0113176;HMDB0113287;HMDB0113314;HMDB0113315;HMDB0113342;HMDB0113539;HMDB0113566;HMDB0113729;HMDB0113933;HMDB0114468;HMDB0115591	0	-	-
pos-M787T355	786.598	5.91748	1	1	PC(18:0/18:2(9Z,12Z))	Lipids and lipid-like molecules	Glycerophospholipids	HMDB0008039	C00157	32	PC(18:1(9Z)/18:1(9Z)) ;PC(14:0/22:2(13Z,16Z));PC(14:1(9Z)/22:1(13Z));PC(16:0/20:2(11Z,14Z));PC(16:1(9Z)/20:1(11Z));PC(18:0/18:2(9Z,12Z));PC(18:1(11Z)/18:1(11Z));PC(18:1(11Z)/18:1(9Z));PC(18:1(9Z)/18:1(11Z));PC(18:2(9Z,12Z)/18:0);PC(20:1(11Z)/16:1(9Z));PC(20:2(11Z,14Z)/16:0);PC(22:1(13Z)/14:1(9Z));PC(22:2(13Z,16Z)/14:0);1,2-dioleoyl-sn-glycero-3-phosphocholine;PE-NMe(14:1(9Z)/24:1(15Z));PE-NMe(16:…	HMDB0000593;HMDB0007888;HMDB0007920;HMDB0007979;HMDB0008011;HMDB0008039;HMDB0008070;HMDB0008071;HMDB0008103;HMDB0008135;HMDB0008299;HMDB0008331;HMDB0008559;HMDB0008590;HMDB0062690;HMDB0112977;HMDB0113054;HMDB0113076;HMDB0113095;HMDB0113121;HMDB0113148;HMDB0113176;HMDB0113287;HMDB0113314;HMDB0113315;HMDB0113342;HMDB0113539;HMDB0113566;HMDB0113729;HMDB0113933;HMDB0114468;HMDB0115591	0	-	-
pos-M791T297	790.586	4.94515	1	1	Plasmenyl-PC 38:6; PC(P-16:0/22:6)	Lipids and lipid-like molecules	Glycerophospholipids	-	C00958	0	-	-	0	-	-
pos-M793T223	792.566	3.72147	1	1	PC(22:6(4Z,7Z,10Z,13Z,16Z,19Z)/15:0)	Lipids and lipid-like molecules	Glycerophospholipids	HMDB0008724	C00157	4	PC(P-18:1(11Z)/P-18:1(11Z));PC(P-18:1(11Z)/P-18:1(9Z));PC(P-18:1(9Z)/P-18:1(11Z));PC(P-18:1(9Z)/P-18:1(9Z))	HMDB0011300;HMDB0011301;HMDB0011333;HMDB0011334	2	Oligomycin_C;1,2-Di-(9Z,12Z,15Z-octadecatrienoyl)-3-O-beta-D-galactosyl-sn-glycerol	C11313;C13871
pos-M793T355	792.586	5.91563	1	1	Plasmenyl-PC 38:5; PC(P-16:0/22:5)	Lipids and lipid-like molecules	Glycerophospholipids	-	C00958	31	PC(20:4(5Z,8Z,11Z,14Z)/P-18:1(11Z));PC(20:4(5Z,8Z,11Z,14Z)/P-18:1(9Z));PC(20:4(8Z,11Z,14Z,17Z)/P-18:1(11Z));PC(20:4(8Z,11Z,14Z,17Z)/P-18:1(9Z));PC(20:5(5Z,8Z,11Z,14Z,17Z)/P-18:0);PC(22:5(4Z,7Z,10Z,13Z,16Z)/P-16:0);PC(22:5(7Z,10Z,13Z,16Z,19Z)/P-16:0);PC(P-16:0/22:5(4Z,7Z,10Z,13Z,16Z));PC(P-16:0/22:5(7Z,10Z,13Z,16Z,19Z));PC(P-18:0/20:5(5Z,8Z,11Z,14Z,17Z));PC(P-18:1(11Z)/20:4(5Z,8Z,11Z,14Z));PC(P-18…	HMDB0008457;HMDB0008458;HMDB0008490;HMDB0008491;HMDB0008522;HMDB0008685;HMDB0008718;HMDB0011227;HMDB0011228;HMDB0011255;HMDB0011286;HMDB0011287;HMDB0011319;HMDB0011320;HMDB0013409;HMDB0039529;HMDB0008095;HMDB0008096;HMDB0008128;HMDB0008129;HMDB0008160;HMDB0008357;HMDB0011217;HMDB0011244;HMDB0011275;HMDB0011276;HMDB0011308;HMDB0011309;HMDB0013425;HMDB0013429;HMDB0039527	0	-	-
pos-M793T482	792.585	8.02806	1	1	Plasmenyl-PC 38:5; PC(P-16:0/22:5)	Lipids and lipid-like molecules	Glycerophospholipids	-	C00958	31	PC(20:4(5Z,8Z,11Z,14Z)/P-18:1(11Z));PC(20:4(5Z,8Z,11Z,14Z)/P-18:1(9Z));PC(20:4(8Z,11Z,14Z,17Z)/P-18:1(11Z));PC(20:4(8Z,11Z,14Z,17Z)/P-18:1(9Z));PC(20:5(5Z,8Z,11Z,14Z,17Z)/P-18:0);PC(22:5(4Z,7Z,10Z,13Z,16Z)/P-16:0);PC(22:5(7Z,10Z,13Z,16Z,19Z)/P-16:0);PC(P-16:0/22:5(4Z,7Z,10Z,13Z,16Z));PC(P-16:0/22:5(7Z,10Z,13Z,16Z,19Z));PC(P-18:0/20:5(5Z,8Z,11Z,14Z,17Z));PC(P-18:1(11Z)/20:4(5Z,8Z,11Z,14Z));PC(P-18…	HMDB0008457;HMDB0008458;HMDB0008490;HMDB0008491;HMDB0008522;HMDB0008685;HMDB0008718;HMDB0011227;HMDB0011228;HMDB0011255;HMDB0011286;HMDB0011287;HMDB0011319;HMDB0011320;HMDB0013409;HMDB0039529;HMDB0008095;HMDB0008096;HMDB0008128;HMDB0008129;HMDB0008160;HMDB0008357;HMDB0011217;HMDB0011244;HMDB0011275;HMDB0011276;HMDB0011308;HMDB0011309;HMDB0013425;HMDB0013429;HMDB0039527	0	-	-
pos-M795T172	794.545	2.86792	1	1	TG 48:15; TG(16:5/16:5/16:5)	Lipids and lipid-like molecules	Glycerolipids	-	C00422	8	PE(20:1(11Z)/P-18:1(11Z));PE(20:1(11Z)/P-18:1(9Z));PE(20:2(11Z,14Z)/P-18:0);PE(22:2(13Z,16Z)/P-16:0);PE(P-16:0/22:2(13Z,16Z));PE(P-18:0/20:2(11Z,14Z));PE(P-18:1(11Z)/20:1(11Z));PE(P-18:1(9Z)/20:1(11Z))	HMDB0009281;HMDB0009282;HMDB0009313;HMDB0009576;HMDB0011357;HMDB0011382;HMDB0011414;HMDB0011447	1	Oligomycin_D	C11314
pos-M795T482_2	794.564	8.02873	1	1	PC(15:0/22:5(7Z,10Z,13Z,16Z,19Z))	Lipids and lipid-like molecules	Glycerophospholipids	HMDB0007957	C00157	100	PC(15:0/22:5(4Z,7Z,10Z,13Z,16Z));PC(15:0/22:5(7Z,10Z,13Z,16Z,19Z));PC(22:5(4Z,7Z,10Z,13Z,16Z)/15:0);PC(22:5(7Z,10Z,13Z,16Z,19Z)/15:0);PE(18:0/22:5(4Z,7Z,10Z,13Z,16Z));PE(18:0/22:5(7Z,10Z,13Z,16Z,19Z));PE(18:1(11Z)/22:4(7Z,10Z,13Z,16Z));PE(18:1(9Z)/22:4(7Z,10Z,13Z,16Z));PE(18:3(6Z,9Z,12Z)/22:2(13Z,16Z));PE(18:3(9Z,12Z,15Z)/22:2(13Z,16Z));PE(18:4(6Z,9Z,12Z,15Z)/22:1(13Z));PE(20:0/20:5(5Z,8Z,11Z,14Z…	HMDB0007956;HMDB0007957;HMDB0008658;HMDB0008691;HMDB0009010;HMDB0009011;HMDB0009042;HMDB0009075;HMDB0009140;HMDB0009173;HMDB0009205;HMDB0009236;HMDB0009267;HMDB0009268;HMDB0009298;HMDB0009299;HMDB0009330;HMDB0009363;HMDB0009395;HMDB0009428;HMDB0009460;HMDB0009525;HMDB0009556;HMDB0009557;HMDB0009586;HMDB0009587;HMDB0009618;HMDB0009651;HMDB0113957;HMDB0113958;HMDB0113979;HMDB0114001;HMDB0114026;HMD…	0	-	-
pos-M795T390	794.564	6.50162	1	1	PC(15:0/22:5(7Z,10Z,13Z,16Z,19Z))	Lipids and lipid-like molecules	Glycerophospholipids	HMDB0007957	C00157	100	PC(15:0/22:5(4Z,7Z,10Z,13Z,16Z));PC(15:0/22:5(7Z,10Z,13Z,16Z,19Z));PC(22:5(4Z,7Z,10Z,13Z,16Z)/15:0);PC(22:5(7Z,10Z,13Z,16Z,19Z)/15:0);PE(18:0/22:5(4Z,7Z,10Z,13Z,16Z));PE(18:0/22:5(7Z,10Z,13Z,16Z,19Z));PE(18:1(11Z)/22:4(7Z,10Z,13Z,16Z));PE(18:1(9Z)/22:4(7Z,10Z,13Z,16Z));PE(18:3(6Z,9Z,12Z)/22:2(13Z,16Z));PE(18:3(9Z,12Z,15Z)/22:2(13Z,16Z));PE(18:4(6Z,9Z,12Z,15Z)/22:1(13Z));PE(20:0/20:5(5Z,8Z,11Z,14Z…	HMDB0007956;HMDB0007957;HMDB0008658;HMDB0008691;HMDB0009010;HMDB0009011;HMDB0009042;HMDB0009075;HMDB0009140;HMDB0009173;HMDB0009205;HMDB0009236;HMDB0009267;HMDB0009268;HMDB0009298;HMDB0009299;HMDB0009330;HMDB0009363;HMDB0009395;HMDB0009428;HMDB0009460;HMDB0009525;HMDB0009556;HMDB0009557;HMDB0009586;HMDB0009587;HMDB0009618;HMDB0009651;HMDB0113957;HMDB0113958;HMDB0113979;HMDB0114001;HMDB0114026;HMD…	0	-	-
pos-M795T384	794.603	6.39448	1	1	Plasmenyl-PC 38:4; PC(P-14:0/24:4)	Lipids and lipid-like molecules	Glycerophospholipids	-	C00958	28	PC(20:3(5Z,8Z,11Z)/P-18:1(11Z));PC(20:3(5Z,8Z,11Z)/P-18:1(9Z));PC(20:3(8Z,11Z,14Z)/P-18:1(11Z));PC(20:3(8Z,11Z,14Z)/P-18:1(9Z));PC(20:4(5Z,8Z,11Z,14Z)/P-18:0);PC(20:4(8Z,11Z,14Z,17Z)/P-18:0);PC(22:4(7Z,10Z,13Z,16Z)/P-16:0);PC(P-16:0/22:4(7Z,10Z,13Z,16Z));PC(P-18:0/20:4(5Z,8Z,11Z,14Z));PC(P-18:0/20:4(8Z,11Z,14Z,17Z));PC(P-18:1(11Z)/20:3(5Z,8Z,11Z));PC(P-18:1(11Z)/20:3(8Z,11Z,14Z));PC(P-18:1(9Z)/20…	HMDB0008392;HMDB0008393;HMDB0008424;HMDB0008425;HMDB0008456;HMDB0008489;HMDB0008652;HMDB0011226;HMDB0011253;HMDB0011254;HMDB0011284;HMDB0011285;HMDB0011317;HMDB0011318;HMDB0011450;HMDB0013432;HMDB0008062;HMDB0008063;HMDB0008094;HMDB0008127;HMDB0008324;HMDB0011216;HMDB0011242;HMDB0011243;HMDB0011274;HMDB0011307;HMDB0013418;HMDB0013428	0	-	-
pos-M795T355_2	794.603	5.91468	1	1	Plasmenyl-PC 38:4; PC(P-14:0/24:4)	Lipids and lipid-like molecules	Glycerophospholipids	-	C00958	28	PC(20:3(5Z,8Z,11Z)/P-18:1(11Z));PC(20:3(5Z,8Z,11Z)/P-18:1(9Z));PC(20:3(8Z,11Z,14Z)/P-18:1(11Z));PC(20:3(8Z,11Z,14Z)/P-18:1(9Z));PC(20:4(5Z,8Z,11Z,14Z)/P-18:0);PC(20:4(8Z,11Z,14Z,17Z)/P-18:0);PC(22:4(7Z,10Z,13Z,16Z)/P-16:0);PC(P-16:0/22:4(7Z,10Z,13Z,16Z));PC(P-18:0/20:4(5Z,8Z,11Z,14Z));PC(P-18:0/20:4(8Z,11Z,14Z,17Z));PC(P-18:1(11Z)/20:3(5Z,8Z,11Z));PC(P-18:1(11Z)/20:3(8Z,11Z,14Z));PC(P-18:1(9Z)/20…	HMDB0008392;HMDB0008393;HMDB0008424;HMDB0008425;HMDB0008456;HMDB0008489;HMDB0008652;HMDB0011226;HMDB0011253;HMDB0011254;HMDB0011284;HMDB0011285;HMDB0011317;HMDB0011318;HMDB0011450;HMDB0013432;HMDB0008062;HMDB0008063;HMDB0008094;HMDB0008127;HMDB0008324;HMDB0011216;HMDB0011242;HMDB0011243;HMDB0011274;HMDB0011307;HMDB0013418;HMDB0013428	0	-	-
pos-M800T172	799.501	2.86775	1	1	TG 48:15; TG(16:5/16:5/16:5)	Lipids and lipid-like molecules	Glycerolipids	-	C00422	0	-	-	1	Oligomycin_D	C11314
pos-M803T482_1	802.535	8.0269	1	1	PC(18:3(6Z,9Z,12Z)/20:5(5Z,8Z,11Z,14Z,17Z))	Lipids and lipid-like molecules	Glycerophospholipids	HMDB0008182	C00157	81	PC(18:3(6Z,9Z,12Z)/20:5(5Z,8Z,11Z,14Z,17Z));PC(18:3(9Z,12Z,15Z)/20:5(5Z,8Z,11Z,14Z,17Z));PC(18:4(6Z,9Z,12Z,15Z)/20:4(5Z,8Z,11Z,14Z));PC(18:4(6Z,9Z,12Z,15Z)/20:4(8Z,11Z,14Z,17Z));PC(20:4(5Z,8Z,11Z,14Z)/18:4(6Z,9Z,12Z,15Z));PC(20:4(8Z,11Z,14Z,17Z)/18:4(6Z,9Z,12Z,15Z));PC(20:5(5Z,8Z,11Z,14Z,17Z)/18:3(6Z,9Z,12Z));PC(20:5(5Z,8Z,11Z,14Z,17Z)/18:3(9Z,12Z,15Z));PE-NMe(20:4(5Z,8Z,11Z,14Z)/20:4(5Z,8Z,11Z,1…	HMDB0008182;HMDB0008215;HMDB0008246;HMDB0008247;HMDB0008437;HMDB0008470;HMDB0008501;HMDB0008502;HMDB0112976;HMDB0113190;HMDB0113216;HMDB0113217;HMDB0113245;HMDB0113246;HMDB0113273;HMDB0113385;HMDB0113413;HMDB0113439;HMDB0113467;HMDB0113468;HMDB0113494;HMDB0113495;HMDB0113603;HMDB0113628;HMDB0113629;HMDB0113655;HMDB0113656;HMDB0113681;HMDB0007890;HMDB0007891;HMDB0007922;HMDB0007984;HMDB0008015;HMD…	3	Gypenoside_LXXV;Ginsenoside_Rg3;Ginsenoside_F2	C20777;C20778;C20779
pos-M805T384	804.55	6.39319	1	1	PC(18:3(6Z,9Z,12Z)/20:4(8Z,11Z,14Z,17Z))	Lipids and lipid-like molecules	Glycerophospholipids	HMDB0008181	C00157	83	PC(16:1(9Z)/22:6(4Z,7Z,10Z,13Z,16Z,19Z));PC(18:2(9Z,12Z)/20:5(5Z,8Z,11Z,14Z,17Z));PC(18:3(6Z,9Z,12Z)/20:4(5Z,8Z,11Z,14Z));PC(18:3(6Z,9Z,12Z)/20:4(8Z,11Z,14Z,17Z));PC(18:3(9Z,12Z,15Z)/20:4(5Z,8Z,11Z,14Z));PC(18:3(9Z,12Z,15Z)/20:4(8Z,11Z,14Z,17Z));PC(18:4(6Z,9Z,12Z,15Z)/20:3(5Z,8Z,11Z));PC(18:4(6Z,9Z,12Z,15Z)/20:3(8Z,11Z,14Z));PC(20:3(5Z,8Z,11Z)/18:4(6Z,9Z,12Z,15Z));PC(20:3(8Z,11Z,14Z)/18:4(6Z,9Z,1…	HMDB0008023;HMDB0008149;HMDB0008180;HMDB0008181;HMDB0008213;HMDB0008214;HMDB0008244;HMDB0008245;HMDB0008372;HMDB0008405;HMDB0008435;HMDB0008436;HMDB0008468;HMDB0008469;HMDB0008500;HMDB0008726;HMDB0113134;HMDB0113161;HMDB0113188;HMDB0113189;HMDB0113215;HMDB0113244;HMDB0113356;HMDB0113383;HMDB0113384;HMDB0113411;HMDB0113412;HMDB0113437;HMDB0113438;HMDB0113465;HMDB0113466;HMDB0113493;HMDB0113601;HMD…	1	2,3-Bis-O-(geranylgeranyl)-sn-glycero-1-phospho-L-serine	C20466
pos-M805T482	804.55	8.02602	1	1	PC(18:3(6Z,9Z,12Z)/20:4(8Z,11Z,14Z,17Z))	Lipids and lipid-like molecules	Glycerophospholipids	HMDB0008181	C00157	83	PC(16:1(9Z)/22:6(4Z,7Z,10Z,13Z,16Z,19Z));PC(18:2(9Z,12Z)/20:5(5Z,8Z,11Z,14Z,17Z));PC(18:3(6Z,9Z,12Z)/20:4(5Z,8Z,11Z,14Z));PC(18:3(6Z,9Z,12Z)/20:4(8Z,11Z,14Z,17Z));PC(18:3(9Z,12Z,15Z)/20:4(5Z,8Z,11Z,14Z));PC(18:3(9Z,12Z,15Z)/20:4(8Z,11Z,14Z,17Z));PC(18:4(6Z,9Z,12Z,15Z)/20:3(5Z,8Z,11Z));PC(18:4(6Z,9Z,12Z,15Z)/20:3(8Z,11Z,14Z));PC(20:3(5Z,8Z,11Z)/18:4(6Z,9Z,12Z,15Z));PC(20:3(8Z,11Z,14Z)/18:4(6Z,9Z,1…	HMDB0008023;HMDB0008149;HMDB0008180;HMDB0008181;HMDB0008213;HMDB0008214;HMDB0008244;HMDB0008245;HMDB0008372;HMDB0008405;HMDB0008435;HMDB0008436;HMDB0008468;HMDB0008469;HMDB0008500;HMDB0008726;HMDB0113134;HMDB0113161;HMDB0113188;HMDB0113189;HMDB0113215;HMDB0113244;HMDB0113356;HMDB0113383;HMDB0113384;HMDB0113411;HMDB0113412;HMDB0113437;HMDB0113438;HMDB0113465;HMDB0113466;HMDB0113493;HMDB0113601;HMD…	1	2,3-Bis-O-(geranylgeranyl)-sn-glycero-1-phospho-L-serine	C20466
pos-M805T435	804.55	7.24197	1	1	PC(18:3(6Z,9Z,12Z)/20:4(8Z,11Z,14Z,17Z))	Lipids and lipid-like molecules	Glycerophospholipids	HMDB0008181	C00157	83	PC(16:1(9Z)/22:6(4Z,7Z,10Z,13Z,16Z,19Z));PC(18:2(9Z,12Z)/20:5(5Z,8Z,11Z,14Z,17Z));PC(18:3(6Z,9Z,12Z)/20:4(5Z,8Z,11Z,14Z));PC(18:3(6Z,9Z,12Z)/20:4(8Z,11Z,14Z,17Z));PC(18:3(9Z,12Z,15Z)/20:4(5Z,8Z,11Z,14Z));PC(18:3(9Z,12Z,15Z)/20:4(8Z,11Z,14Z,17Z));PC(18:4(6Z,9Z,12Z,15Z)/20:3(5Z,8Z,11Z));PC(18:4(6Z,9Z,12Z,15Z)/20:3(8Z,11Z,14Z));PC(20:3(5Z,8Z,11Z)/18:4(6Z,9Z,12Z,15Z));PC(20:3(8Z,11Z,14Z)/18:4(6Z,9Z,1…	HMDB0008023;HMDB0008149;HMDB0008180;HMDB0008181;HMDB0008213;HMDB0008214;HMDB0008244;HMDB0008245;HMDB0008372;HMDB0008405;HMDB0008435;HMDB0008436;HMDB0008468;HMDB0008469;HMDB0008500;HMDB0008726;HMDB0113134;HMDB0113161;HMDB0113188;HMDB0113189;HMDB0113215;HMDB0113244;HMDB0113356;HMDB0113383;HMDB0113384;HMDB0113411;HMDB0113412;HMDB0113437;HMDB0113438;HMDB0113465;HMDB0113466;HMDB0113493;HMDB0113601;HMD…	1	2,3-Bis-O-(geranylgeranyl)-sn-glycero-1-phospho-L-serine	C20466
pos-M806T482	805.553	8.02725	1	1	TG 48:12; TG(16:4/16:4/16:4)	Lipids and lipid-like molecules	Glycerolipids	-	C00422	28	PE(18:2(9Z,12Z)/22:6(4Z,7Z,10Z,13Z,16Z,19Z));PE(18:3(6Z,9Z,12Z)/22:5(4Z,7Z,10Z,13Z,16Z));PE(18:3(6Z,9Z,12Z)/22:5(7Z,10Z,13Z,16Z,19Z));PE(18:3(9Z,12Z,15Z)/22:5(4Z,7Z,10Z,13Z,16Z));PE(18:3(9Z,12Z,15Z)/22:5(7Z,10Z,13Z,16Z,19Z));PE(18:4(6Z,9Z,12Z,15Z)/22:4(7Z,10Z,13Z,16Z));PE(20:3(5Z,8Z,11Z)/20:5(5Z,8Z,11Z,14Z,17Z));PE(20:3(8Z,11Z,14Z)/20:5(5Z,8Z,11Z,14Z,17Z));PE(20:4(5Z,8Z,11Z,14Z)/20:4(5Z,8Z,11Z,14…	HMDB0009111;HMDB0009142;HMDB0009143;HMDB0009175;HMDB0009176;HMDB0009207;HMDB0009335;HMDB0009368;HMDB0009399;HMDB0009400;HMDB0009432;HMDB0009433;HMDB0009463;HMDB0009464;HMDB0009591;HMDB0009622;HMDB0009623;HMDB0009655;HMDB0009656;HMDB0009687;HMDB0114113;HMDB0114142;HMDB0114169;HMDB0114170;HMDB0114335;HMDB0114363;HMDB0114390;HMDB0114391	1	N-Acetyl-leu-leu-leu-leu-leu-tyr-amide	C11607
pos-M807T355	806.566	5.91608	1	1	PC(18:2(9Z,12Z)/20:4(5Z,8Z,11Z,14Z))	Lipids and lipid-like molecules	Glycerophospholipids	HMDB0008147	C00157	81	Lactosylceramide (d18:1/12:0);PC(16:0/22:6(4Z,7Z,10Z,13Z,16Z,19Z));PC(16:1(9Z)/22:5(4Z,7Z,10Z,13Z,16Z));PC(16:1(9Z)/22:5(7Z,10Z,13Z,16Z,19Z));PC(18:1(11Z)/20:5(5Z,8Z,11Z,14Z,17Z));PC(18:1(9Z)/20:5(5Z,8Z,11Z,14Z,17Z));PC(18:2(9Z,12Z)/20:4(5Z,8Z,11Z,14Z));PC(18:2(9Z,12Z)/20:4(8Z,11Z,14Z,17Z));PC(18:3(6Z,9Z,12Z)/20:3(5Z,8Z,11Z));PC(18:3(6Z,9Z,12Z)/20:3(8Z,11Z,14Z));PC(18:3(9Z,12Z,15Z)/20:3(5Z,8Z,11Z…	HMDB0004866;HMDB0007991;HMDB0008022;HMDB0008024;HMDB0008083;HMDB0008116;HMDB0008147;HMDB0008148;HMDB0008178;HMDB0008179;HMDB0008211;HMDB0008212;HMDB0008243;HMDB0008339;HMDB0008370;HMDB0008371;HMDB0008403;HMDB0008404;HMDB0008434;HMDB0008467;HMDB0008498;HMDB0008499;HMDB0008660;HMDB0008693;HMDB0008725;HMDB0113107;HMDB0113132;HMDB0113133;HMDB0113159;HMDB0113160;HMDB0113187;HMDB0113272;HMDB0113327;HMD…	0	-	-
pos-M807T482	806.566	8.02778	1	1	PC(18:2(9Z,12Z)/20:4(5Z,8Z,11Z,14Z))	Lipids and lipid-like molecules	Glycerophospholipids	HMDB0008147	C00157	81	Lactosylceramide (d18:1/12:0);PC(16:0/22:6(4Z,7Z,10Z,13Z,16Z,19Z));PC(16:1(9Z)/22:5(4Z,7Z,10Z,13Z,16Z));PC(16:1(9Z)/22:5(7Z,10Z,13Z,16Z,19Z));PC(18:1(11Z)/20:5(5Z,8Z,11Z,14Z,17Z));PC(18:1(9Z)/20:5(5Z,8Z,11Z,14Z,17Z));PC(18:2(9Z,12Z)/20:4(5Z,8Z,11Z,14Z));PC(18:2(9Z,12Z)/20:4(8Z,11Z,14Z,17Z));PC(18:3(6Z,9Z,12Z)/20:3(5Z,8Z,11Z));PC(18:3(6Z,9Z,12Z)/20:3(8Z,11Z,14Z));PC(18:3(9Z,12Z,15Z)/20:3(5Z,8Z,11Z…	HMDB0004866;HMDB0007991;HMDB0008022;HMDB0008024;HMDB0008083;HMDB0008116;HMDB0008147;HMDB0008148;HMDB0008178;HMDB0008179;HMDB0008211;HMDB0008212;HMDB0008243;HMDB0008339;HMDB0008370;HMDB0008371;HMDB0008403;HMDB0008404;HMDB0008434;HMDB0008467;HMDB0008498;HMDB0008499;HMDB0008660;HMDB0008693;HMDB0008725;HMDB0113107;HMDB0113132;HMDB0113133;HMDB0113159;HMDB0113160;HMDB0113187;HMDB0113272;HMDB0113327;HMD…	0	-	-
pos-M807T278	806.566	4.6389	1	1	PC(18:2(9Z,12Z)/20:4(5Z,8Z,11Z,14Z))	Lipids and lipid-like molecules	Glycerophospholipids	HMDB0008147	C00157	81	Lactosylceramide (d18:1/12:0);PC(16:0/22:6(4Z,7Z,10Z,13Z,16Z,19Z));PC(16:1(9Z)/22:5(4Z,7Z,10Z,13Z,16Z));PC(16:1(9Z)/22:5(7Z,10Z,13Z,16Z,19Z));PC(18:1(11Z)/20:5(5Z,8Z,11Z,14Z,17Z));PC(18:1(9Z)/20:5(5Z,8Z,11Z,14Z,17Z));PC(18:2(9Z,12Z)/20:4(5Z,8Z,11Z,14Z));PC(18:2(9Z,12Z)/20:4(8Z,11Z,14Z,17Z));PC(18:3(6Z,9Z,12Z)/20:3(5Z,8Z,11Z));PC(18:3(6Z,9Z,12Z)/20:3(8Z,11Z,14Z));PC(18:3(9Z,12Z,15Z)/20:3(5Z,8Z,11Z…	HMDB0004866;HMDB0007991;HMDB0008022;HMDB0008024;HMDB0008083;HMDB0008116;HMDB0008147;HMDB0008148;HMDB0008178;HMDB0008179;HMDB0008211;HMDB0008212;HMDB0008243;HMDB0008339;HMDB0008370;HMDB0008371;HMDB0008403;HMDB0008404;HMDB0008434;HMDB0008467;HMDB0008498;HMDB0008499;HMDB0008660;HMDB0008693;HMDB0008725;HMDB0113107;HMDB0113132;HMDB0113133;HMDB0113159;HMDB0113160;HMDB0113187;HMDB0113272;HMDB0113327;HMD…	0	-	-
pos-M807T243	806.575	4.04218	1	1	PC(18:2(9Z,12Z)/20:4(5Z,8Z,11Z,14Z))	Lipids and lipid-like molecules	Glycerophospholipids	HMDB0008147	C00157	80	PC(16:0/22:6(4Z,7Z,10Z,13Z,16Z,19Z));PC(16:1(9Z)/22:5(4Z,7Z,10Z,13Z,16Z));PC(16:1(9Z)/22:5(7Z,10Z,13Z,16Z,19Z));PC(18:1(11Z)/20:5(5Z,8Z,11Z,14Z,17Z));PC(18:1(9Z)/20:5(5Z,8Z,11Z,14Z,17Z));PC(18:2(9Z,12Z)/20:4(5Z,8Z,11Z,14Z));PC(18:2(9Z,12Z)/20:4(8Z,11Z,14Z,17Z));PC(18:3(6Z,9Z,12Z)/20:3(5Z,8Z,11Z));PC(18:3(6Z,9Z,12Z)/20:3(8Z,11Z,14Z));PC(18:3(9Z,12Z,15Z)/20:3(5Z,8Z,11Z));PC(18:3(9Z,12Z,15Z)/20:3(8Z…	HMDB0007991;HMDB0008022;HMDB0008024;HMDB0008083;HMDB0008116;HMDB0008147;HMDB0008148;HMDB0008178;HMDB0008179;HMDB0008211;HMDB0008212;HMDB0008243;HMDB0008339;HMDB0008370;HMDB0008371;HMDB0008403;HMDB0008404;HMDB0008434;HMDB0008467;HMDB0008498;HMDB0008499;HMDB0008660;HMDB0008693;HMDB0008725;HMDB0113107;HMDB0113132;HMDB0113133;HMDB0113159;HMDB0113160;HMDB0113187;HMDB0113272;HMDB0113327;HMDB0113354;HMD…	0	-	-
pos-M809T482	808.58	8.02725	1	1	PC(18:0/20:5(5Z,8Z,11Z,14Z,17Z))	Lipids and lipid-like molecules	Glycerophospholipids	HMDB0008050	C00157	81	PC(16:0/22:5(4Z,7Z,10Z,13Z,16Z));PC(16:0/22:5(7Z,10Z,13Z,16Z,19Z));PC(16:1(9Z)/22:4(7Z,10Z,13Z,16Z));PC(18:0/20:5(5Z,8Z,11Z,14Z,17Z));PC(18:1(11Z)/20:4(5Z,8Z,11Z,14Z));PC(18:1(11Z)/20:4(8Z,11Z,14Z,17Z));PC(18:1(9Z)/20:4(5Z,8Z,11Z,14Z));PC(18:1(9Z)/20:4(8Z,11Z,14Z,17Z));PC(18:2(9Z,12Z)/20:3(5Z,8Z,11Z));PC(18:2(9Z,12Z)/20:3(8Z,11Z,14Z));PC(18:3(6Z,9Z,12Z)/20:2(11Z,14Z));PC(18:3(9Z,12Z,15Z)/20:2(11Z…	HMDB0007989;HMDB0007990;HMDB0008021;HMDB0008050;HMDB0008081;HMDB0008082;HMDB0008114;HMDB0008115;HMDB0008139;HMDB0008146;HMDB0008177;HMDB0008210;HMDB0008242;HMDB0008306;HMDB0008337;HMDB0008338;HMDB0008369;HMDB0008402;HMDB0008432;HMDB0008433;HMDB0008465;HMDB0008466;HMDB0008497;HMDB0008627;HMDB0008659;HMDB0008692;HMDB0113105;HMDB0113106;HMDB0113131;HMDB0113158;HMDB0113214;HMDB0113243;HMDB0113271;HMD…	0	-	-
pos-M809T355	808.581	5.91645	1	1	PC(18:0/20:5(5Z,8Z,11Z,14Z,17Z))	Lipids and lipid-like molecules	Glycerophospholipids	HMDB0008050	C00157	81	PC(16:0/22:5(4Z,7Z,10Z,13Z,16Z));PC(16:0/22:5(7Z,10Z,13Z,16Z,19Z));PC(16:1(9Z)/22:4(7Z,10Z,13Z,16Z));PC(18:0/20:5(5Z,8Z,11Z,14Z,17Z));PC(18:1(11Z)/20:4(5Z,8Z,11Z,14Z));PC(18:1(11Z)/20:4(8Z,11Z,14Z,17Z));PC(18:1(9Z)/20:4(5Z,8Z,11Z,14Z));PC(18:1(9Z)/20:4(8Z,11Z,14Z,17Z));PC(18:2(9Z,12Z)/20:3(5Z,8Z,11Z));PC(18:2(9Z,12Z)/20:3(8Z,11Z,14Z));PC(18:3(6Z,9Z,12Z)/20:2(11Z,14Z));PC(18:3(9Z,12Z,15Z)/20:2(11Z…	HMDB0007989;HMDB0007990;HMDB0008021;HMDB0008050;HMDB0008081;HMDB0008082;HMDB0008114;HMDB0008115;HMDB0008139;HMDB0008146;HMDB0008177;HMDB0008210;HMDB0008242;HMDB0008306;HMDB0008337;HMDB0008338;HMDB0008369;HMDB0008402;HMDB0008432;HMDB0008433;HMDB0008465;HMDB0008466;HMDB0008497;HMDB0008627;HMDB0008659;HMDB0008692;HMDB0113105;HMDB0113106;HMDB0113131;HMDB0113158;HMDB0113214;HMDB0113243;HMDB0113271;HMD…	0	-	-
pos-M813T391	812.541	6.51328	1	1	PE(20:5(5Z,8Z,11Z,14Z,17Z)/22:5(4Z,7Z,10Z,13Z,16Z))	Lipids and lipid-like molecules	Glycerophospholipids	HMDB0009472	C00350	48	PS(18:0/20:4(8Z,11Z,14Z,17Z));PS(18:0/20:4(5Z,8Z,11Z,14Z));PS(18:1(9Z)/20:3(8Z,11Z,14Z));PS(20:3(8Z,11Z,14Z)/18:1(9Z));PS(20:4(5Z,8Z,11Z,14Z)/18:0);PS(16:0/22:4(7Z,10Z,13Z,16Z));PS(18:1(11Z)/20:3(5Z,8Z,11Z));PS(18:1(11Z)/20:3(8Z,11Z,14Z));PS(18:1(9Z)/20:3(5Z,8Z,11Z));PS(18:2(9Z,12Z)/20:2(11Z,14Z));PS(18:3(6Z,9Z,12Z)/20:1(11Z));PS(18:3(9Z,12Z,15Z)/20:1(11Z));PS(18:4(6Z,9Z,12Z,15Z)/20:0);PS(20:0/18…	HMDB0010165;HMDB0012383;HMDB0012393;HMDB0012423;HMDB0012433;HMDB0112352;HMDB0112395;HMDB0112396;HMDB0112414;HMDB0112431;HMDB0112455;HMDB0112472;HMDB0112497;HMDB0112522;HMDB0112549;HMDB0112550;HMDB0112575;HMDB0112599;HMDB0112600;HMDB0112622;HMDB0112659;HMDB0112791;HMDB0010163;HMDB0012389;HMDB0112279;HMDB0112286;HMDB0112287;HMDB0112289;HMDB0112301;HMDB0112388;HMDB0112515;HMDB0112543;HMDB0112708;HMD…	0	-	-
pos-M813T355	812.609	5.91803	1	1	PC(20:2(11Z,14Z)/18:1(11Z))	Lipids and lipid-like molecules	Glycerophospholipids	HMDB0008334	C00157	47	PC(16:1(9Z)/22:2(13Z,16Z));PC(18:0/20:3(5Z,8Z,11Z));PC(18:0/20:3(8Z,11Z,14Z));PC(18:1(11Z)/20:2(11Z,14Z));PC(18:1(9Z)/20:2(11Z,14Z));PC(18:2(9Z,12Z)/20:1(11Z));PC(18:3(6Z,9Z,12Z)/20:0);PC(18:3(9Z,12Z,15Z)/20:0);PC(20:0/18:3(6Z,9Z,12Z));PC(20:0/18:3(9Z,12Z,15Z));PC(20:1(11Z)/18:2(9Z,12Z));PC(20:2(11Z,14Z)/18:1(11Z));PC(20:2(11Z,14Z)/18:1(9Z));PC(20:3(5Z,8Z,11Z)/18:0);PC(20:3(8Z,11Z,14Z)/18:0);PC(2…	HMDB0008020;HMDB0008046;HMDB0008047;HMDB0008078;HMDB0008111;HMDB0008144;HMDB0008175;HMDB0008208;HMDB0008271;HMDB0008272;HMDB0008303;HMDB0008334;HMDB0008335;HMDB0008366;HMDB0008399;HMDB0008594;HMDB0113130;HMDB0113157;HMDB0113185;HMDB0113212;HMDB0113241;HMDB0113294;HMDB0113295;HMDB0113322;HMDB0113350;HMDB0113378;HMDB0113406;HMDB0113517;HMDB0113518;HMDB0113543;HMDB0113569;HMDB0113570;HMDB0007886;HMD…	0	-	-
pos-M821T264	820.597	4.40403	1	1	PE(22:1(13Z)/20:5(5Z,8Z,11Z,14Z,17Z))	Lipids and lipid-like molecules	Glycerophospholipids	HMDB0009533	C00350	0	-	-	0	-	-
pos-M829T355	828.549	5.92034	1	1	PC(18:3(6Z,9Z,12Z)/22:6(4Z,7Z,10Z,13Z,16Z,19Z))	Lipids and lipid-like molecules	Glycerophospholipids	HMDB0008189	C00157	75	PC(18:3(6Z,9Z,12Z)/22:6(4Z,7Z,10Z,13Z,16Z,19Z));PC(18:3(9Z,12Z,15Z)/22:6(4Z,7Z,10Z,13Z,16Z,19Z));PC(18:4(6Z,9Z,12Z,15Z)/22:5(4Z,7Z,10Z,13Z,16Z));PC(18:4(6Z,9Z,12Z,15Z)/22:5(7Z,10Z,13Z,16Z,19Z));PC(20:4(5Z,8Z,11Z,14Z)/20:5(5Z,8Z,11Z,14Z,17Z));PC(20:4(8Z,11Z,14Z,17Z)/20:5(5Z,8Z,11Z,14Z,17Z));PC(20:5(5Z,8Z,11Z,14Z,17Z)/20:4(5Z,8Z,11Z,14Z));PC(20:5(5Z,8Z,11Z,14Z,17Z)/20:4(8Z,11Z,14Z,17Z));PC(22:5(4Z,…	HMDB0008189;HMDB0008222;HMDB0008253;HMDB0008254;HMDB0008445;HMDB0008478;HMDB0008509;HMDB0008510;HMDB0008667;HMDB0008700;HMDB0008731;HMDB0008732;HMDB0113419;HMDB0113445;HMDB0113446;HMDB0113474;HMDB0113475;HMDB0113502;HMDB0113611;HMDB0113636;HMDB0113662;HMDB0113663;HMDB0113688;HMDB0113689;HMDB0116727;HMDB0116734;HMDB0004866;HMDB0007991;HMDB0008022;HMDB0008024;HMDB0008083;HMDB0008116;HMDB0008147;HMD…	0	-	-
pos-M831T310	830.556	5.1682	1	1	PC(22:5(4Z,7Z,10Z,13Z,16Z)/18:3(6Z,9Z,12Z))	Lipids and lipid-like molecules	Glycerophospholipids	HMDB0008665	C00157	0	-	-	0	-	-
pos-M833T355	832.579	5.91061	1	1	PC(22:4(7Z,10Z,13Z,16Z)/18:3(6Z,9Z,12Z))	Lipids and lipid-like molecules	Glycerophospholipids	HMDB0008632	C00157	75	PC(18:1(11Z)/22:6(4Z,7Z,10Z,13Z,16Z,19Z));PC(18:1(9Z)/22:6(4Z,7Z,10Z,13Z,16Z,19Z));PC(18:2(9Z,12Z)/22:5(4Z,7Z,10Z,13Z,16Z));PC(18:2(9Z,12Z)/22:5(7Z,10Z,13Z,16Z,19Z));PC(18:3(6Z,9Z,12Z)/22:4(7Z,10Z,13Z,16Z));PC(18:3(9Z,12Z,15Z)/22:4(7Z,10Z,13Z,16Z));PC(20:2(11Z,14Z)/20:5(5Z,8Z,11Z,14Z,17Z));PC(20:3(5Z,8Z,11Z)/20:4(5Z,8Z,11Z,14Z));PC(20:3(5Z,8Z,11Z)/20:4(8Z,11Z,14Z,17Z));PC(20:3(8Z,11Z,14Z)/20:4(5Z…	HMDB0008090;HMDB0008123;HMDB0008154;HMDB0008155;HMDB0008186;HMDB0008219;HMDB0008347;HMDB0008378;HMDB0008379;HMDB0008410;HMDB0008411;HMDB0008441;HMDB0008442;HMDB0008474;HMDB0008475;HMDB0008506;HMDB0008632;HMDB0008633;HMDB0008664;HMDB0008697;HMDB0008728;HMDB0008729;HMDB0113334;HMDB0113361;HMDB0113362;HMDB0113389;HMDB0113417;HMDB0113501;HMDB0113582;HMDB0113607;HMDB0113608;HMDB0113633;HMDB0113660;HMD…	0	-	-
pos-M835T291	834.609	4.8544	1	1	PC(22:5(4Z,7Z,10Z,13Z,16Z)/18:1(9Z))	Lipids and lipid-like molecules	Glycerophospholipids	HMDB0008663	C00157	38	PC(18:0/22:6(4Z,7Z,10Z,13Z,16Z,19Z));PC(18:1(11Z)/22:5(4Z,7Z,10Z,13Z,16Z));PC(18:1(11Z)/22:5(7Z,10Z,13Z,16Z,19Z));PC(18:1(9Z)/22:5(4Z,7Z,10Z,13Z,16Z));PC(18:1(9Z)/22:5(7Z,10Z,13Z,16Z,19Z));PC(18:2(9Z,12Z)/22:4(7Z,10Z,13Z,16Z));PC(18:4(6Z,9Z,12Z,15Z)/22:2(13Z,16Z));PC(20:1(11Z)/20:5(5Z,8Z,11Z,14Z,17Z));PC(20:2(11Z,14Z)/20:4(5Z,8Z,11Z,14Z));PC(20:2(11Z,14Z)/20:4(8Z,11Z,14Z,17Z));PC(20:3(5Z,8Z,11Z)/…	HMDB0008057;HMDB0008088;HMDB0008089;HMDB0008121;HMDB0008122;HMDB0008153;HMDB0008251;HMDB0008314;HMDB0008345;HMDB0008346;HMDB0008376;HMDB0008377;HMDB0008408;HMDB0008409;HMDB0008440;HMDB0008473;HMDB0008505;HMDB0008601;HMDB0008631;HMDB0008662;HMDB0008663;HMDB0008695;HMDB0008696;HMDB0008727;HMDB0113305;HMDB0113332;HMDB0113333;HMDB0113360;HMDB0113443;HMDB0113472;HMDB0113500;HMDB0113554;HMDB0113580;HMD…	0	-	-
pos-M837T482_1	836.539	8.02817	1	1	2-Docosahexaenoyl-1-stearoyl-sn-glycero-3-phosphoserine	Lipids and lipid-like molecules	Glycerophospholipids		NA	51	PS(18:0/22:6(4Z,7Z,10Z,13Z,16Z,19Z));PS(20:3(8Z,11Z,14Z)/20:3(8Z,11Z,14Z));PS(22:6(4Z,7Z,10Z,13Z,16Z,19Z)/18:0);PS(18:1(11Z)/22:5(4Z,7Z,10Z,13Z,16Z));PS(18:1(11Z)/22:5(7Z,10Z,13Z,16Z,19Z));PS(18:1(9Z)/22:5(4Z,7Z,10Z,13Z,16Z));PS(18:1(9Z)/22:5(7Z,10Z,13Z,16Z,19Z));PS(18:2(9Z,12Z)/22:4(7Z,10Z,13Z,16Z));PS(18:4(6Z,9Z,12Z,15Z)/22:2(13Z,16Z));PS(20:1(11Z)/20:5(5Z,8Z,11Z,14Z,17Z));PS(20:2(11Z,14Z)/20:4…	HMDB0010167;HMDB0012426;HMDB0012444;HMDB0112404;HMDB0112405;HMDB0112421;HMDB0112422;HMDB0112438;HMDB0112505;HMDB0112557;HMDB0112583;HMDB0112584;HMDB0112608;HMDB0112609;HMDB0112628;HMDB0112642;HMDB0112667;HMDB0112691;HMDB0112772;HMDB0112796;HMDB0112820;HMDB0112821;HMDB0112845;HMDB0112846;HMDB0012382;HMDB0012422;HMDB0112366;HMDB0112377;HMDB0112394;HMDB0112413;HMDB0112430;HMDB0112454;HMDB0112471;HMD…	0	-	-
pos-M837T297	836.54	4.94672	1	1	2-Docosahexaenoyl-1-stearoyl-sn-glycero-3-phosphoserine	Lipids and lipid-like molecules	Glycerophospholipids		NA	51	PS(18:0/22:6(4Z,7Z,10Z,13Z,16Z,19Z));PS(20:3(8Z,11Z,14Z)/20:3(8Z,11Z,14Z));PS(22:6(4Z,7Z,10Z,13Z,16Z,19Z)/18:0);PS(18:1(11Z)/22:5(4Z,7Z,10Z,13Z,16Z));PS(18:1(11Z)/22:5(7Z,10Z,13Z,16Z,19Z));PS(18:1(9Z)/22:5(4Z,7Z,10Z,13Z,16Z));PS(18:1(9Z)/22:5(7Z,10Z,13Z,16Z,19Z));PS(18:2(9Z,12Z)/22:4(7Z,10Z,13Z,16Z));PS(18:4(6Z,9Z,12Z,15Z)/22:2(13Z,16Z));PS(20:1(11Z)/20:5(5Z,8Z,11Z,14Z,17Z));PS(20:2(11Z,14Z)/20:4…	HMDB0010167;HMDB0012426;HMDB0012444;HMDB0112404;HMDB0112405;HMDB0112421;HMDB0112422;HMDB0112438;HMDB0112505;HMDB0112557;HMDB0112583;HMDB0112584;HMDB0112608;HMDB0112609;HMDB0112628;HMDB0112642;HMDB0112667;HMDB0112691;HMDB0112772;HMDB0112796;HMDB0112820;HMDB0112821;HMDB0112845;HMDB0112846;HMDB0012382;HMDB0012422;HMDB0112366;HMDB0112377;HMDB0112394;HMDB0112413;HMDB0112430;HMDB0112454;HMDB0112471;HMD…	0	-	-
pos-M837T371	836.54	6.17745	1	1	2-Docosahexaenoyl-1-stearoyl-sn-glycero-3-phosphoserine	Lipids and lipid-like molecules	Glycerophospholipids		NA	51	PS(18:0/22:6(4Z,7Z,10Z,13Z,16Z,19Z));PS(20:3(8Z,11Z,14Z)/20:3(8Z,11Z,14Z));PS(22:6(4Z,7Z,10Z,13Z,16Z,19Z)/18:0);PS(18:1(11Z)/22:5(4Z,7Z,10Z,13Z,16Z));PS(18:1(11Z)/22:5(7Z,10Z,13Z,16Z,19Z));PS(18:1(9Z)/22:5(4Z,7Z,10Z,13Z,16Z));PS(18:1(9Z)/22:5(7Z,10Z,13Z,16Z,19Z));PS(18:2(9Z,12Z)/22:4(7Z,10Z,13Z,16Z));PS(18:4(6Z,9Z,12Z,15Z)/22:2(13Z,16Z));PS(20:1(11Z)/20:5(5Z,8Z,11Z,14Z,17Z));PS(20:2(11Z,14Z)/20:4…	HMDB0010167;HMDB0012426;HMDB0012444;HMDB0112404;HMDB0112405;HMDB0112421;HMDB0112422;HMDB0112438;HMDB0112505;HMDB0112557;HMDB0112583;HMDB0112584;HMDB0112608;HMDB0112609;HMDB0112628;HMDB0112642;HMDB0112667;HMDB0112691;HMDB0112772;HMDB0112796;HMDB0112820;HMDB0112821;HMDB0112845;HMDB0112846;HMDB0012382;HMDB0012422;HMDB0112366;HMDB0112377;HMDB0112394;HMDB0112413;HMDB0112430;HMDB0112454;HMDB0112471;HMD…	0	-	-
pos-M837T220	836.593	3.66218	1	1	PC(20:5(5Z,8Z,11Z,14Z,17Z)/20:0)	Lipids and lipid-like molecules	Glycerophospholipids	HMDB0008504	C00157	11	3-O-Sulfogalactosylceramide (d18:1/20:0);PC(20:1(11Z)/P-18:1(11Z));PC(20:1(11Z)/P-18:1(9Z));PC(20:2(11Z,14Z)/P-18:0);PC(22:2(13Z,16Z)/P-16:0);PC(P-16:0/22:2(13Z,16Z));PC(P-18:0/20:2(11Z,14Z));PC(P-18:1(11Z)/20:1(11Z));PC(P-18:1(9Z)/20:1(11Z));PC(o-20:0/18:3(6Z,9Z,12Z));PC(o-20:0/18:3(9Z,12Z,15Z))	HMDB0012315;HMDB0008326;HMDB0008327;HMDB0008358;HMDB0008619;HMDB0011225;HMDB0011250;HMDB0011282;HMDB0011315;HMDB0013439;HMDB0013440	0	-	-
pos-M853T370	852.535	6.17125	1	1	PC(20:5(5Z,8Z,11Z,14Z,17Z)/22:6(4Z,7Z,10Z,13Z,16Z,19Z))	Lipids and lipid-like molecules	Glycerophospholipids	HMDB0008518	C00157	1	Notoginsenoside J	HMDB0031757	0	-	-
pos-M855T356	854.552	5.92728	1	1	PC(20:5(5Z,8Z,11Z,14Z,17Z)/22:5(7Z,10Z,13Z,16Z,19Z))	Lipids and lipid-like molecules	Glycerophospholipids	HMDB0008517	C00157	6	PC(22:6(4Z,7Z,10Z,13Z,16Z,19Z)/P-18:1(11Z));PC(22:6(4Z,7Z,10Z,13Z,16Z,19Z)/P-18:1(9Z));PC(P-18:1(11Z)/22:6(4Z,7Z,10Z,13Z,16Z,19Z));PC(P-18:1(9Z)/22:6(4Z,7Z,10Z,13Z,16Z,19Z));Amitenone;Roxithromycin	HMDB0008753;HMDB0008754;HMDB0011295;HMDB0011328;HMDB0029550;HMDB0014916	1	Roxithromycin	C13173
pos-M855T391	854.563	6.52227	1	1	PC(20:5(5Z,8Z,11Z,14Z,17Z)/22:5(7Z,10Z,13Z,16Z,19Z))	Lipids and lipid-like molecules	Glycerophospholipids	HMDB0008517	C00157	50	PC(20:4(5Z,8Z,11Z,14Z)/22:6(4Z,7Z,10Z,13Z,16Z,19Z));PC(20:4(8Z,11Z,14Z,17Z)/22:6(4Z,7Z,10Z,13Z,16Z,19Z));PC(20:5(5Z,8Z,11Z,14Z,17Z)/22:5(4Z,7Z,10Z,13Z,16Z));PC(20:5(5Z,8Z,11Z,14Z,17Z)/22:5(7Z,10Z,13Z,16Z,19Z));PC(22:5(4Z,7Z,10Z,13Z,16Z)/20:5(5Z,8Z,11Z,14Z,17Z));PC(22:5(7Z,10Z,13Z,16Z,19Z)/20:5(5Z,8Z,11Z,14Z,17Z));PC(22:6(4Z,7Z,10Z,13Z,16Z,19Z)/20:4(5Z,8Z,11Z,14Z));PC(22:6(4Z,7Z,10Z,13Z,16Z,19Z)/2…	HMDB0008452;HMDB0008485;HMDB0008516;HMDB0008517;HMDB0008675;HMDB0008708;HMDB0008739;HMDB0008740;HMDB0113641;HMDB0113642;HMDB0113669;HMDB0113670;HMDB0113695;HMDB0116732;HMDB0008090;HMDB0008123;HMDB0008154;HMDB0008155;HMDB0008186;HMDB0008219;HMDB0008347;HMDB0008378;HMDB0008379;HMDB0008410;HMDB0008411;HMDB0008441;HMDB0008442;HMDB0008474;HMDB0008475;HMDB0008506;HMDB0008632;HMDB0008633;HMDB0008664;HMD…	1	Roxithromycin	C13173
pos-M857T239	856.568	3.98492	1	1	PC(22:5(7Z,10Z,13Z,16Z,19Z)/20:4(5Z,8Z,11Z,14Z))	Lipids and lipid-like molecules	Glycerophospholipids	HMDB0008706	C00157	10	PC(22:5(4Z,7Z,10Z,13Z,16Z)/P-18:1(11Z));PC(22:5(4Z,7Z,10Z,13Z,16Z)/P-18:1(9Z));PC(22:5(7Z,10Z,13Z,16Z,19Z)/P-18:1(11Z));PC(22:5(7Z,10Z,13Z,16Z,19Z)/P-18:1(9Z));PC(22:6(4Z,7Z,10Z,13Z,16Z,19Z)/P-18:0);PC(P-18:0/22:6(4Z,7Z,10Z,13Z,16Z,19Z));PC(P-18:1(11Z)/22:5(4Z,7Z,10Z,13Z,16Z));PC(P-18:1(11Z)/22:5(7Z,10Z,13Z,16Z,19Z));PC(P-18:1(9Z)/22:5(4Z,7Z,10Z,13Z,16Z));PC(P-18:1(9Z)/22:5(7Z,10Z,13Z,16Z,19Z))	HMDB0008687;HMDB0008688;HMDB0008720;HMDB0008721;HMDB0008752;HMDB0011262;HMDB0011293;HMDB0011294;HMDB0011326;HMDB0011327	0	-	-
pos-M859T390	858.59	6.5062	1	1	PC(20:4(8Z,11Z,14Z,17Z)/22:4(7Z,10Z,13Z,16Z))	Lipids and lipid-like molecules	Glycerophospholipids	HMDB0008482	C00157	42	PC(18:0/22:5(4Z,7Z,10Z,13Z,16Z));PC(18:0/22:5(7Z,10Z,13Z,16Z,19Z));PC(18:1(11Z)/22:4(7Z,10Z,13Z,16Z));PC(18:1(9Z)/22:4(7Z,10Z,13Z,16Z));PC(18:3(6Z,9Z,12Z)/22:2(13Z,16Z));PC(18:3(9Z,12Z,15Z)/22:2(13Z,16Z));PC(18:4(6Z,9Z,12Z,15Z)/22:1(13Z));PC(20:0/20:5(5Z,8Z,11Z,14Z,17Z));PC(20:1(11Z)/20:4(5Z,8Z,11Z,14Z));PC(20:1(11Z)/20:4(8Z,11Z,14Z,17Z));PC(20:2(11Z,14Z)/20:3(5Z,8Z,11Z));PC(20:2(11Z,14Z)/20:3(8Z…	HMDB0008055;HMDB0008056;HMDB0008087;HMDB0008120;HMDB0008185;HMDB0008218;HMDB0008250;HMDB0008281;HMDB0008312;HMDB0008313;HMDB0008343;HMDB0008344;HMDB0008375;HMDB0008407;HMDB0008439;HMDB0008472;HMDB0008504;HMDB0008568;HMDB0008599;HMDB0008600;HMDB0008629;HMDB0008630;HMDB0008661;HMDB0008694;HMDB0113278;HMDB0113303;HMDB0113304;HMDB0113331;HMDB0113388;HMDB0113416;HMDB0113442;HMDB0113471;HMDB0113499;HMD…	0	-	-
pos-M859T366	858.586	6.1002	1	1	PC(20:4(8Z,11Z,14Z,17Z)/22:4(7Z,10Z,13Z,16Z))	Lipids and lipid-like molecules	Glycerophospholipids	HMDB0008482	C00157	0	-	-	0	-	-
pos-M879T383	878.55	6.38255	1	1	PC(22:6(4Z,7Z,10Z,13Z,16Z,19Z)/22:6(4Z,7Z,10Z,13Z,16Z,19Z))	Lipids and lipid-like molecules	Glycerophospholipids	HMDB0008748	C00157	0	-	-	0	-	-
[truncated: 365 more rows]
